# Supplementary material for: A single cell atlas of the mouse seminal vesicle
Source: G3 (Bethesda). 2025 Feb 28;15(5):jkaf045. doi: 10.1093/g3journal/jkaf045 (PMC12060236; doi:10.1093/g3journal/jkaf045)
Supplement: jkaf045_Supplementary_Data [file jkaf045_supplementary_data.zip]

Archive with 12 entries (12 files):
- Figure_S1_G3-2025-405724.tif
- Figure_S2_G3-2025-405724.tif
- Figure_S3_G3-2025-405724.tif
- Figure_S4_G3-2025-405724.tif
- Figure_S5_G3-2025-405724.tif
- Figure_S6_G3-2025-405724.tif
- Figure_S7_G3-2025-405724.tif
- Supplemental_Material_Legends_G3-2025-405724.docx
- Table_S1_G3-2025-405724.xlsx
- Table_S2_G3-2025-405724.xlsx
- Table_S3_G3-2025-405724.xlsx
- Table_S4_G3-2025-405724.xlsx
