# Supplementary material for: A single cell atlas of the mouse seminal vesicle
Source: G3 (Bethesda). 2025 Feb 28;15(5):jkaf045. doi: 10.1093/g3journal/jkaf045 (PMC12060236; doi:10.1093/g3journal/jkaf045)
Supplement: jkaf045_Supplementary_Data [file jkaf045_supplementary_data.zip › Table_S1_G3-2025-405724.xlsx]

## Sheet: Sheet1
Strain	Numbers	Age (months)	Diet
C57BL/6J	2	28	5P76
C57BL/6J	2	28	5P76+Rap
C57BL/6J	2	20	5P76
C57BL/6J	2	20	5P76+Rap
C57BL/6J	2	3	5P76
FVB/NJ	3	3	3156
FVB/NJ	3	3	3282
FVB/NJ	3	3	4579
FVB/NJ	2	3	CR
FVB/NJ	1	18	3156
FVB/NJ	1	3	3156
