# Supplementary material for: A single cell atlas of the mouse seminal vesicle
Source: G3 (Bethesda). 2025 Feb 28;15(5):jkaf045. doi: 10.1093/g3journal/jkaf045 (PMC12060236; doi:10.1093/g3journal/jkaf045)
Supplement: jkaf045_Supplementary_Data [file jkaf045_supplementary_data.zip › Table_S2_G3-2025-405724.xlsx]

## Sheet: Markers
gene_name	p_val	avg_log2FC	pct.1	pct.2	p_val_adj	cluster	gene	description
A630095E13Rik	0	1.1318	0.61	0.245	0	0	A630095E13Rik	NA
D730048I06Rik	0	1.00804	0.712	0.142	0	0	D730048I06Rik	NA
Svs1	0	0.986144	0.622	0.274	0	0	Svs1	NA
Ceacam10	0	0.967982	0.891	0.47	0	0	Ceacam10	CEA cell adhesion molecule 10 [Source:MGI Symbol;Acc:MGI:1347248]
9530003J23Rik	0	0.947835	0.631	0.254	0	0	9530003J23Rik	RIKEN cDNA 9530003J23 gene [Source:MGI Symbol;Acc:MGI:1924647]
Spink1	0	0.931942	0.631	0.313	0	0	Spink1	serine peptidase inhibitor, Kazal type 1 [Source:MGI Symbol;Acc:MGI:106202]
Svs3a	0	0.924965	0.628	0.301	0	0	Svs3a	seminal vesicle secretory protein 3A [Source:MGI Symbol;Acc:MGI:1927635]
Svs3b	0	0.923256	0.627	0.277	0	0	Svs3b	seminal vesicle secretory protein 3B [Source:MGI Symbol;Acc:MGI:3583778]
Spinkl	0	0.918005	0.653	0.365	0	0	Spinkl	serine protease inhibitor, Kazal type-like [Source:MGI Symbol;Acc:MGI:1924674]
Sva	0	0.886585	0.634	0.379	0	0	Sva	seminal vesicle antigen [Source:MGI Symbol;Acc:MGI:102785]
Spink11	0	0.875552	0.671	0.18	0	0	Spink11	serine peptidase inhibitor, Kazal type 11 [Source:MGI Symbol;Acc:MGI:3588289]
Defb42	0	0.799081	0.605	0.162	0	0	Defb42	defensin beta 42 [Source:MGI Symbol;Acc:MGI:3033850]
Cdo1	0	0.767328	0.907	0.345	0	0	Cdo1	cysteine dioxygenase 1, cytosolic [Source:MGI Symbol;Acc:MGI:105925]
Nucb2	0	0.711573	0.865	0.293	0	0	Nucb2	nucleobindin 2 [Source:MGI Symbol;Acc:MGI:1858179]
Cd52	0	0.695784	0.785	0.398	0	0	Cd52	CD52 antigen [Source:MGI Symbol;Acc:MGI:1346088]
Cldn3	0	0.662313	0.828	0.213	0	0	Cldn3	claudin 3 [Source:MGI Symbol;Acc:MGI:1329044]
Dnase2b	0	0.614227	0.595	0.151	0	0	Dnase2b	deoxyribonuclease II beta [Source:MGI Symbol;Acc:MGI:1913283]
Phyh	0	0.606578	0.676	0.207	0	0	Phyh	phytanoyl-CoA hydroxylase [Source:MGI Symbol;Acc:MGI:891978]
Krt18	0	0.605712	0.937	0.407	0	0	Krt18	keratin 18 [Source:MGI Symbol;Acc:MGI:96692]
Bpgm	0	0.594318	0.636	0.188	0	0	Bpgm	2,3-bisphosphoglycerate mutase [Source:MGI Symbol;Acc:MGI:1098242]
Lap3	0	0.577843	0.484	0.165	0	0	Lap3	leucine aminopeptidase 3 [Source:MGI Symbol;Acc:MGI:1914238]
Tspan1	0	0.561413	0.645	0.165	0	0	Tspan1	tetraspanin 1 [Source:MGI Symbol;Acc:MGI:1914055]
Krt8	0	0.521616	0.91	0.387	0	0	Krt8	keratin 8 [Source:MGI Symbol;Acc:MGI:96705]
Cldn7	0	0.514422	0.622	0.19	0	0	Cldn7	claudin 7 [Source:MGI Symbol;Acc:MGI:1859285]
Herpud1	0	0.511478	0.847	0.343	0	0	Herpud1	homocysteine-inducible, endoplasmic reticulum stress-inducible, ubiquitin-like domain member 1 [Source:MGI Symbol;Acc:MGI:1927406]
Ppa1	0	0.487729	0.748	0.253	0	0	Ppa1	pyrophosphatase (inorganic) 1 [Source:MGI Symbol;Acc:MGI:97831]
Plac8	0	0.483708	0.696	0.205	0	0	Plac8	placenta-specific 8 [Source:MGI Symbol;Acc:MGI:2445289]
Mien1	0	0.459718	0.746	0.281	0	0	Mien1	migration and invasion enhancer 1 [Source:MGI Symbol;Acc:MGI:1913678]
Shisa4	0	0.447125	0.563	0.153	0	0	Shisa4	shisa family member 4 [Source:MGI Symbol;Acc:MGI:1924802]
Tmed3	0	0.437843	0.835	0.344	0	0	Tmed3	transmembrane p24 trafficking protein 3 [Source:MGI Symbol;Acc:MGI:1913361]
Ssr4	0	0.431795	0.934	0.555	0	0	Ssr4	signal sequence receptor, delta [Source:MGI Symbol;Acc:MGI:1099464]
Spint2	0	0.424273	0.793	0.318	0	0	Spint2	serine protease inhibitor, Kunitz type 2 [Source:MGI Symbol;Acc:MGI:1338031]
Serp1	0	0.402197	0.84	0.364	0	0	Serp1	stress-associated endoplasmic reticulum protein 1 [Source:MGI Symbol;Acc:MGI:92638]
Qsox1	0	0.397654	0.634	0.218	0	0	Qsox1	quiescin Q6 sulfhydryl oxidase 1 [Source:MGI Symbol;Acc:MGI:1330818]
Abhd2	0	0.394296	0.627	0.263	0	0	Abhd2	abhydrolase domain containing 2 [Source:MGI Symbol;Acc:MGI:1914344]
Serpine2	0	0.393126	0.615	0.256	0	0	Serpine2	serine (or cysteine) peptidase inhibitor, clade E, member 2 [Source:MGI Symbol;Acc:MGI:101780]
Ddit3	0	0.386687	0.565	0.191	0	0	Ddit3	DNA-damage inducible transcript 3 [Source:MGI Symbol;Acc:MGI:109247]
Kcnk1	0	0.382941	0.685	0.247	0	0	Kcnk1	potassium channel, subfamily K, member 1 [Source:MGI Symbol;Acc:MGI:109322]
Glul	0	0.380469	0.88	0.486	0	0	Glul	glutamate-ammonia ligase (glutamine synthetase) [Source:MGI Symbol;Acc:MGI:95739]
Sec11c	0	0.379863	0.773	0.299	0	0	Sec11c	SEC11 homolog C, signal peptidase complex subunit [Source:MGI Symbol;Acc:MGI:1913536]
Mdh1	0	0.375751	0.808	0.333	0	0	Mdh1	malate dehydrogenase 1, NAD (soluble) [Source:MGI Symbol;Acc:MGI:97051]
Pdia6	0	0.375396	0.76	0.382	0	0	Pdia6	protein disulfide isomerase associated 6 [Source:MGI Symbol;Acc:MGI:1919103]
Cystm1	0	0.374855	0.79	0.308	0	0	Cystm1	cysteine-rich transmembrane module containing 1 [Source:MGI Symbol;Acc:MGI:1913310]
Cd24a	0	0.373695	0.702	0.269	0	0	Cd24a	CD24a antigen [Source:MGI Symbol;Acc:MGI:88323]
Sec61b	0	0.367966	0.911	0.482	0	0	Sec61b	Sec61 beta subunit [Source:MGI Symbol;Acc:MGI:1913462]
Krt19	0	0.366788	0.618	0.218	0	0	Krt19	keratin 19 [Source:MGI Symbol;Acc:MGI:96693]
Manf	0	0.365648	0.909	0.51	0	0	Manf	mesencephalic astrocyte-derived neurotrophic factor [Source:MGI Symbol;Acc:MGI:1922090]
Crip1	0	0.364895	0.877	0.537	0	0	Crip1	cysteine-rich protein 1 (intestinal) [Source:MGI Symbol;Acc:MGI:88501]
Sdf2l1	0	0.358979	0.535	0.158	0	0	Sdf2l1	stromal cell-derived factor 2-like 1 [Source:MGI Symbol;Acc:MGI:2149842]
Fdps	0	0.355674	0.415	0.113	0	0	Fdps	farnesyl diphosphate synthetase [Source:MGI Symbol;Acc:MGI:104888]
Dnajc10	0	0.3542	0.626	0.275	0	0	Dnajc10	DnaJ heat shock protein family (Hsp40) member C10 [Source:MGI Symbol;Acc:MGI:1914111]
Ggt1	0	0.348587	0.503	0.119	0	0	Ggt1	gamma-glutamyltransferase 1 [Source:MGI Symbol;Acc:MGI:95706]
P4hb	0	0.348567	0.857	0.421	0	0	P4hb	prolyl 4-hydroxylase, beta polypeptide [Source:MGI Symbol;Acc:MGI:97464]
1110008P14Rik	0	0.342174	0.636	0.233	0	0	1110008P14Rik	NA
Smim1	0	0.337193	0.563	0.196	0	0	Smim1	small integral membrane protein 1 [Source:MGI Symbol;Acc:MGI:1916109]
Rcn1	0	0.336138	0.693	0.262	0	0	Rcn1	reticulocalbin 1 [Source:MGI Symbol;Acc:MGI:104559]
2410015M20Rik	0	0.333767	0.65	0.231	0	0	2410015M20Rik	NA
Timp1	0	0.329438	0.544	0.176	0	0	Timp1	tissue inhibitor of metalloproteinase 1 [Source:MGI Symbol;Acc:MGI:98752]
Tmbim4	0	0.329275	0.716	0.299	0	0	Tmbim4	transmembrane BAX inhibitor motif containing 4 [Source:MGI Symbol;Acc:MGI:1915462]
Tspan8	0	0.32513	0.469	0.124	0	0	Tspan8	tetraspanin 8 [Source:MGI Symbol;Acc:MGI:2384918]
Sox9	0	0.32473	0.446	0.17	0	0	Sox9	SRY (sex determining region Y)-box 9 [Source:MGI Symbol;Acc:MGI:98371]
Slc7a5	0	0.318084	0.456	0.156	0	0	Slc7a5	solute carrier family 7 (cationic amino acid transporter, y+ system), member 5 [Source:MGI Symbol;Acc:MGI:1298205]
Neu1	0	0.307904	0.486	0.152	0	0	Neu1	neuraminidase 1 [Source:MGI Symbol;Acc:MGI:97305]
Prdx6	0	0.306745	0.865	0.466	0	0	Prdx6	peroxiredoxin 6 [Source:MGI Symbol;Acc:MGI:894320]
Cldn4	0	0.302664	0.819	0.343	0	0	Cldn4	claudin 4 [Source:MGI Symbol;Acc:MGI:1313314]
Gm1673	0	0.300937	0.529	0.166	0	0	Gm1673	predicted gene 1673 [Source:MGI Symbol;Acc:MGI:2686519]
Hopx	0	0.299218	0.403	0.148	0	0	Hopx	HOP homeobox [Source:MGI Symbol;Acc:MGI:1916782]
Pgp	0	0.29871	0.517	0.174	0	0	Pgp	phosphoglycolate phosphatase [Source:MGI Symbol;Acc:MGI:1914328]
Wfdc15b	0	0.297661	0.625	0.217	0	0	Wfdc15b	WAP four-disulfide core domain 15B [Source:MGI Symbol;Acc:MGI:2445041]
Hist1h2bc	0	0.297277	0.686	0.282	0	0	Hist1h2bc	NA
Creld2	0	0.295802	0.54	0.194	0	0	Creld2	cysteine-rich with EGF-like domains 2 [Source:MGI Symbol;Acc:MGI:1923987]
Npc2	0	0.294042	0.783	0.445	0	0	Npc2	NPC intracellular cholesterol transporter 2 [Source:MGI Symbol;Acc:MGI:1915213]
Mal	0	0.292309	0.45	0.136	0	0	Mal	myelin and lymphocyte protein, T cell differentiation protein [Source:MGI Symbol;Acc:MGI:892970]
Nans	0	0.29012	0.462	0.154	0	0	Nans	N-acetylneuraminic acid synthase (sialic acid synthase) [Source:MGI Symbol;Acc:MGI:2149820]
Chchd10	0	0.289047	0.439	0.153	0	0	Chchd10	coiled-coil-helix-coiled-coil-helix domain containing 10 [Source:MGI Symbol;Acc:MGI:2143558]
Hist1h4i	0	0.281539	0.38	0.098	0	0	Hist1h4i	NA
Spcs2	0	0.276792	0.796	0.376	0	0	Spcs2	signal peptidase complex subunit 2 homolog (S. cerevisiae) [Source:MGI Symbol;Acc:MGI:1913874]
Fkbp11	0	0.276133	0.428	0.132	0	0	Fkbp11	FK506 binding protein 11 [Source:MGI Symbol;Acc:MGI:1913370]
Rab25	0	0.276058	0.451	0.139	0	0	Rab25	RAB25, member RAS oncogene family [Source:MGI Symbol;Acc:MGI:1858203]
Derl3	0	0.275967	0.336	0.086	0	0	Derl3	Der1-like domain family, member 3 [Source:MGI Symbol;Acc:MGI:1917627]
Sgpp1	0	0.274754	0.473	0.145	0	0	Sgpp1	sphingosine-1-phosphate phosphatase 1 [Source:MGI Symbol;Acc:MGI:2135760]
Akr1b3	0	0.273006	0.71	0.344	0	0	Akr1b3	aldo-keto reductase family 1, member B3 (aldose reductase) [Source:MGI Symbol;Acc:MGI:1353494]
Fkbp4	0	0.271746	0.585	0.228	0	0	Fkbp4	FK506 binding protein 4 [Source:MGI Symbol;Acc:MGI:95543]
Chka	0	0.269462	0.485	0.182	0	0	Chka	choline kinase alpha [Source:MGI Symbol;Acc:MGI:107760]
Pdzk1ip1	0	0.268897	0.404	0.108	0	0	Pdzk1ip1	PDZK1 interacting protein 1 [Source:MGI Symbol;Acc:MGI:1914432]
Stard10	0	0.266673	0.473	0.157	0	0	Stard10	START domain containing 10 [Source:MGI Symbol;Acc:MGI:1860093]
Folr1	0	0.262241	0.367	0.085	0	0	Folr1	folate receptor 1 (adult) [Source:MGI Symbol;Acc:MGI:95568]
Krtcap2	0	0.261783	0.81	0.393	0	0	Krtcap2	keratinocyte associated protein 2 [Source:MGI Symbol;Acc:MGI:1913309]
Tpd52l1	0	0.261326	0.435	0.142	0	0	Tpd52l1	tumor protein D52-like 1 [Source:MGI Symbol;Acc:MGI:1298386]
Ndufa1	0	0.261104	0.789	0.372	0	0	Ndufa1	NADH:ubiquinone oxidoreductase subunit A1 [Source:MGI Symbol;Acc:MGI:1929511]
Abracl	0	0.260368	0.702	0.375	0	0	Abracl	ABRA C-terminal like [Source:MGI Symbol;Acc:MGI:1920362]
Hist1h1c	0	0.258211	0.692	0.316	0	0	Hist1h1c	NA
Lamtor4	0	0.258157	0.489	0.23	0	0	Lamtor4	late endosomal/lysosomal adaptor, MAPK and MTOR activator 4 [Source:MGI Symbol;Acc:MGI:1913346]
Rnpep	0	0.257777	0.464	0.14	0	0	Rnpep	arginyl aminopeptidase (aminopeptidase B) [Source:MGI Symbol;Acc:MGI:2384902]
Creg1	0	0.253474	0.448	0.195	0	0	Creg1	cellular repressor of E1A-stimulated genes 1 [Source:MGI Symbol;Acc:MGI:1344382]
Orm3	0	0.252805	0.378	0.091	0	0	Orm3	orosomucoid 3 [Source:MGI Symbol;Acc:MGI:97445]
Coa3	0	0.252307	0.484	0.191	0	0	Coa3	cytochrome C oxidase assembly factor 3 [Source:MGI Symbol;Acc:MGI:1098757]
Fabp5	0	0.252149	0.502	0.19	0	0	Fabp5	fatty acid binding protein 5, epidermal [Source:MGI Symbol;Acc:MGI:101790]
Chac1	0	0.251922	0.309	0.058	0	0	Chac1	ChaC, cation transport regulator 1 [Source:MGI Symbol;Acc:MGI:1916315]
Krt14	0	1.86386	0.915	0.067	0	1	Krt14	keratin 14 [Source:MGI Symbol;Acc:MGI:96688]
Sfn	0	1.73948	0.932	0.143	0	1	Sfn	stratifin [Source:MGI Symbol;Acc:MGI:1891831]
Krt17	0	1.65911	0.767	0.056	0	1	Krt17	keratin 17 [Source:MGI Symbol;Acc:MGI:96691]
Fxyd3	0	1.51214	0.84	0.076	0	1	Fxyd3	FXYD domain-containing ion transport regulator 3 [Source:MGI Symbol;Acc:MGI:107497]
F3	0	1.4775	0.753	0.098	0	1	F3	coagulation factor III [Source:MGI Symbol;Acc:MGI:88381]
Cldn41	0	1.36884	0.913	0.345	0	1	Cldn4	claudin 4 [Source:MGI Symbol;Acc:MGI:1313314]
Apoe	0	1.36645	0.994	0.44	0	1	Apoe	apolipoprotein E [Source:MGI Symbol;Acc:MGI:88057]
Cldn1	0	1.29152	0.706	0.084	0	1	Cldn1	claudin 1 [Source:MGI Symbol;Acc:MGI:1276109]
Lcn2	0	1.25135	0.898	0.272	0	1	Lcn2	lipocalin 2 [Source:MGI Symbol;Acc:MGI:96757]
Krt5	0	1.23843	0.675	0.047	0	1	Krt5	keratin 5 [Source:MGI Symbol;Acc:MGI:96702]
Epcam	0	1.22389	0.879	0.33	0	1	Epcam	epithelial cell adhesion molecule [Source:MGI Symbol;Acc:MGI:106653]
Krt15	0	1.18968	0.567	0.045	0	1	Krt15	keratin 15 [Source:MGI Symbol;Acc:MGI:96689]
Tacstd2	0	1.17669	0.611	0.054	0	1	Tacstd2	tumor-associated calcium signal transducer 2 [Source:MGI Symbol;Acc:MGI:1861606]
Sdc4	0	1.15242	0.919	0.308	0	1	Sdc4	syndecan 4 [Source:MGI Symbol;Acc:MGI:1349164]
Krt81	0	1.12702	0.898	0.407	0	1	Krt8	keratin 8 [Source:MGI Symbol;Acc:MGI:96705]
Plet1	0	1.11684	0.616	0.154	0	1	Plet1	placenta expressed transcript 1 [Source:MGI Symbol;Acc:MGI:1923759]
Hbegf	0	1.08154	0.818	0.28	0	1	Hbegf	heparin-binding EGF-like growth factor [Source:MGI Symbol;Acc:MGI:96070]
Tnfrsf12a	0	1.0473	0.778	0.254	0	1	Tnfrsf12a	tumor necrosis factor receptor superfamily, member 12a [Source:MGI Symbol;Acc:MGI:1351484]
Perp	0	1.03919	0.685	0.22	0	1	Perp	PERP, TP53 apoptosis effector [Source:MGI Symbol;Acc:MGI:1929938]
Ly6d	0	1.02326	0.478	0.041	0	1	Ly6d	lymphocyte antigen 6 complex, locus D [Source:MGI Symbol;Acc:MGI:96881]
Clu	0	1.02273	0.785	0.3	0	1	Clu	clusterin [Source:MGI Symbol;Acc:MGI:88423]
Thbs1	0	1.01786	0.748	0.21	0	1	Thbs1	thrombospondin 1 [Source:MGI Symbol;Acc:MGI:98737]
Tmem176b	0	0.984675	0.836	0.335	0	1	Tmem176b	transmembrane protein 176B [Source:MGI Symbol;Acc:MGI:1916348]
Cyr61	0	0.980893	0.59	0.164	0	1	Cyr61	NA
Cdh1	0	0.97975	0.588	0.139	0	1	Cdh1	cadherin 1 [Source:MGI Symbol;Acc:MGI:88354]
S100a6	0	0.952627	0.959	0.426	0	1	S100a6	S100 calcium binding protein A6 (calcyclin) [Source:MGI Symbol;Acc:MGI:1339467]
1600014C10Rik	0	0.949249	0.495	0.053	0	1	1600014C10Rik	RIKEN cDNA 1600014C10 gene [Source:MGI Symbol;Acc:MGI:1919494]
Defb1	0	0.948831	0.56	0.083	0	1	Defb1	defensin beta 1 [Source:MGI Symbol;Acc:MGI:1096878]
Klf5	0	0.932897	0.522	0.066	0	1	Klf5	Kruppel-like factor 5 [Source:MGI Symbol;Acc:MGI:1338056]
Krt7	0	0.925878	0.491	0.05	0	1	Krt7	keratin 7 [Source:MGI Symbol;Acc:MGI:96704]
Krt181	0	0.905985	0.848	0.438	0	1	Krt18	keratin 18 [Source:MGI Symbol;Acc:MGI:96692]
Palld	0	0.896177	0.553	0.11	0	1	Palld	palladin, cytoskeletal associated protein [Source:MGI Symbol;Acc:MGI:1919583]
Tmem176a	0	0.870606	0.731	0.283	0	1	Tmem176a	transmembrane protein 176A [Source:MGI Symbol;Acc:MGI:1913308]
Lamc2	0	0.864771	0.458	0.048	0	1	Lamc2	laminin, gamma 2 [Source:MGI Symbol;Acc:MGI:99913]
Ly6a	0	0.859353	0.732	0.226	0	1	Ly6a	lymphocyte antigen 6 complex, locus A [Source:MGI Symbol;Acc:MGI:107527]
Adm	0	0.855716	0.482	0.091	0	1	Adm	adrenomedullin [Source:MGI Symbol;Acc:MGI:108058]
Dsp	0	0.850468	0.536	0.136	0	1	Dsp	desmoplakin [Source:MGI Symbol;Acc:MGI:109611]
Noct	0	0.835036	0.58	0.164	0	1	Noct	nocturnin [Source:MGI Symbol;Acc:MGI:109382]
Fosl1	0	0.831586	0.539	0.115	0	1	Fosl1	fos-like antigen 1 [Source:MGI Symbol;Acc:MGI:107179]
Tagln2	0	0.819505	0.833	0.475	0	1	Tagln2	transgelin 2 [Source:MGI Symbol;Acc:MGI:1312985]
Rap2b	0	0.816137	0.441	0.054	0	1	Rap2b	RAP2B, member of RAS oncogene family [Source:MGI Symbol;Acc:MGI:1921262]
Slc2a1	0	0.809307	0.522	0.14	0	1	Slc2a1	solute carrier family 2 (facilitated glucose transporter), member 1 [Source:MGI Symbol;Acc:MGI:95755]
S100a16	0	0.805248	0.613	0.237	0	1	S100a16	S100 calcium binding protein A16 [Source:MGI Symbol;Acc:MGI:1915110]
Gm20186	0	0.801622	0.432	0.085	0	1	Gm20186	predicted gene, 20186 [Source:MGI Symbol;Acc:MGI:5012371]
Marcksl1	0	0.79898	0.609	0.184	0	1	Marcksl1	MARCKS-like 1 [Source:MGI Symbol;Acc:MGI:97143]
Cbr2	0	0.79289	0.431	0.038	0	1	Cbr2	carbonyl reductase 2 [Source:MGI Symbol;Acc:MGI:107200]
Slco2a1	0	0.791407	0.466	0.097	0	1	Slco2a1	solute carrier organic anion transporter family, member 2a1 [Source:MGI Symbol;Acc:MGI:1346021]
Anxa2	0	0.78987	0.825	0.397	0	1	Anxa2	annexin A2 [Source:MGI Symbol;Acc:MGI:88246]
Col18a1	0	0.787062	0.541	0.116	0	1	Col18a1	collagen, type XVIII, alpha 1 [Source:MGI Symbol;Acc:MGI:88451]
Actn4	0	0.780618	0.63	0.255	0	1	Actn4	actinin alpha 4 [Source:MGI Symbol;Acc:MGI:1890773]
Klf6	0	0.780083	0.901	0.573	0	1	Klf6	Kruppel-like factor 6 [Source:MGI Symbol;Acc:MGI:1346318]
Hspb1	0	0.778286	0.966	0.646	0	1	Hspb1	heat shock protein 1 [Source:MGI Symbol;Acc:MGI:96240]
S100a14	0	0.774964	0.395	0.034	0	1	S100a14	S100 calcium binding protein A14 [Source:MGI Symbol;Acc:MGI:1913416]
Lgals3	0	0.774404	0.586	0.226	0	1	Lgals3	lectin, galactose binding, soluble 3 [Source:MGI Symbol;Acc:MGI:96778]
Ly6e	0	0.774024	0.667	0.278	0	1	Ly6e	lymphocyte antigen 6 complex, locus E [Source:MGI Symbol;Acc:MGI:106651]
Lgals7	0	0.772759	0.344	0.025	0	1	Lgals7	lectin, galactose binding, soluble 7 [Source:MGI Symbol;Acc:MGI:1316742]
Tinagl1	0	0.76551	0.527	0.13	0	1	Tinagl1	tubulointerstitial nephritis antigen-like 1 [Source:MGI Symbol;Acc:MGI:2137617]
Ctsl	0	0.765189	0.855	0.497	0	1	Ctsl	cathepsin L [Source:MGI Symbol;Acc:MGI:88564]
Plaur	0	0.755884	0.432	0.104	0	1	Plaur	plasminogen activator, urokinase receptor [Source:MGI Symbol;Acc:MGI:97612]
Ets2	0	0.755576	0.57	0.183	0	1	Ets2	E26 avian leukemia oncogene 2, 3' domain [Source:MGI Symbol;Acc:MGI:95456]
Sgms2	0	0.753201	0.492	0.145	0	1	Sgms2	sphingomyelin synthase 2 [Source:MGI Symbol;Acc:MGI:1921692]
Por	0	0.752856	0.505	0.141	0	1	Por	cytochrome p450 oxidoreductase [Source:MGI Symbol;Acc:MGI:97744]
Itga6	0	0.74944	0.467	0.105	0	1	Itga6	integrin alpha 6 [Source:MGI Symbol;Acc:MGI:96605]
S100a11	0	0.747375	0.824	0.419	0	1	S100a11	S100 calcium binding protein A11 [Source:MGI Symbol;Acc:MGI:1338798]
Ptpn14	0	0.736333	0.407	0.061	0	1	Ptpn14	protein tyrosine phosphatase, non-receptor type 14 [Source:MGI Symbol;Acc:MGI:102467]
Atp1a1	0	0.725673	0.631	0.316	0	1	Atp1a1	ATPase, Na+/K+ transporting, alpha 1 polypeptide [Source:MGI Symbol;Acc:MGI:88105]
Serpinb5	0	0.7238	0.38	0.022	0	1	Serpinb5	serine (or cysteine) peptidase inhibitor, clade B, member 5 [Source:MGI Symbol;Acc:MGI:109579]
Fhl2	0	0.72212	0.381	0.056	0	1	Fhl2	four and a half LIM domains 2 [Source:MGI Symbol;Acc:MGI:1338762]
Rtn4	0	0.712947	0.591	0.262	0	1	Rtn4	reticulon 4 [Source:MGI Symbol;Acc:MGI:1915835]
Fst	0	0.700054	0.379	0.107	0	1	Fst	follistatin [Source:MGI Symbol;Acc:MGI:95586]
Cpe	0	0.699974	0.549	0.175	0	1	Cpe	carboxypeptidase E [Source:MGI Symbol;Acc:MGI:101932]
Cdcp1	0	0.67923	0.375	0.058	0	1	Cdcp1	CUB domain containing protein 1 [Source:MGI Symbol;Acc:MGI:2442010]
Serpina3n	0	0.676057	0.448	0.128	0	1	Serpina3n	serine (or cysteine) peptidase inhibitor, clade A, member 3N [Source:MGI Symbol;Acc:MGI:105045]
Tcim	0	0.672925	0.554	0.295	0	1	Tcim	transcriptional and immune response regulator [Source:MGI Symbol;Acc:MGI:1916318]
Pltp	0	0.670919	0.556	0.181	0	1	Pltp	phospholipid transfer protein [Source:MGI Symbol;Acc:MGI:103151]
Nrg1	0	0.66745	0.335	0.026	0	1	Nrg1	neuregulin 1 [Source:MGI Symbol;Acc:MGI:96083]
Nrip1	0	0.664685	0.588	0.313	0	1	Nrip1	nuclear receptor interacting protein 1 [Source:MGI Symbol;Acc:MGI:1315213]
S100a10	0	0.664321	0.827	0.458	0	1	S100a10	S100 calcium binding protein A10 (calpactin) [Source:MGI Symbol;Acc:MGI:1339468]
Bcam	0	0.66396	0.41	0.072	0	1	Bcam	basal cell adhesion molecule [Source:MGI Symbol;Acc:MGI:1929940]
Lmo1	0	0.660658	0.368	0.05	0	1	Lmo1	LIM domain only 1 [Source:MGI Symbol;Acc:MGI:102812]
Txn1	0	0.656797	0.812	0.555	0	1	Txn1	thioredoxin 1 [Source:MGI Symbol;Acc:MGI:98874]
Sox4	0	0.656413	0.442	0.146	0	1	Sox4	SRY (sex determining region Y)-box 4 [Source:MGI Symbol;Acc:MGI:98366]
Irf6	0	0.653019	0.364	0.082	0	1	Irf6	interferon regulatory factor 6 [Source:MGI Symbol;Acc:MGI:1859211]
Ezr	0	0.650729	0.704	0.403	0	1	Ezr	ezrin [Source:MGI Symbol;Acc:MGI:98931]
Myl12a	0	0.646334	0.763	0.489	0	1	Myl12a	myosin, light chain 12A, regulatory, non-sarcomeric [Source:MGI Symbol;Acc:MGI:1914518]
Dst	0	0.622175	0.458	0.149	0	1	Dst	dystonin [Source:MGI Symbol;Acc:MGI:104627]
Tgif1	0	0.61385	0.49	0.206	0	1	Tgif1	TGFB-induced factor homeobox 1 [Source:MGI Symbol;Acc:MGI:1194497]
Itga3	0	0.608183	0.329	0.054	0	1	Itga3	integrin alpha 3 [Source:MGI Symbol;Acc:MGI:96602]
Txnrd1	0	0.604744	0.461	0.181	0	1	Txnrd1	thioredoxin reductase 1 [Source:MGI Symbol;Acc:MGI:1354175]
Myh9	0	0.598629	0.564	0.271	0	1	Myh9	myosin, heavy polypeptide 9, non-muscle [Source:MGI Symbol;Acc:MGI:107717]
Cstb	0	0.591846	0.687	0.427	0	1	Cstb	cystatin B [Source:MGI Symbol;Acc:MGI:109514]
App	0	0.591557	0.677	0.337	0	1	App	amyloid beta (A4) precursor protein [Source:MGI Symbol;Acc:MGI:88059]
Itpkc	0	0.590357	0.397	0.121	0	1	Itpkc	inositol 1,4,5-trisphosphate 3-kinase C [Source:MGI Symbol;Acc:MGI:2442554]
Cp	0	0.586419	0.51	0.186	0	1	Cp	ceruloplasmin [Source:MGI Symbol;Acc:MGI:88476]
Errfi1	0	0.580021	0.789	0.484	0	1	Errfi1	ERBB receptor feedback inhibitor 1 [Source:MGI Symbol;Acc:MGI:1921405]
F2rl1	0	0.577524	0.312	0.042	0	1	F2rl1	coagulation factor II (thrombin) receptor-like 1 [Source:MGI Symbol;Acc:MGI:101910]
Aldh1a1	0	0.577317	0.538	0.222	0	1	Aldh1a1	aldehyde dehydrogenase family 1, subfamily A1 [Source:MGI Symbol;Acc:MGI:1353450]
Sdc1	0	0.572983	0.398	0.121	0	1	Sdc1	syndecan 1 [Source:MGI Symbol;Acc:MGI:1349162]
Mt2	0	0.567108	0.888	0.574	0	1	Mt2	metallothionein 2 [Source:MGI Symbol;Acc:MGI:97172]
Vcl	0	0.566851	0.509	0.236	0	1	Vcl	vinculin [Source:MGI Symbol;Acc:MGI:98927]
Rnase4	0	0.564602	0.413	0.126	0	1	Rnase4	ribonuclease, RNase A family 4 [Source:MGI Symbol;Acc:MGI:1926217]
Adh7	0	0.55996	0.274	0.021	0	1	Adh7	alcohol dehydrogenase 7 (class IV), mu or sigma polypeptide [Source:MGI Symbol;Acc:MGI:87926]
Ahnak	0	0.559453	0.755	0.417	0	1	Ahnak	AHNAK nucleoprotein (desmoyokin) [Source:MGI Symbol;Acc:MGI:1316648]
Tpm4	0	0.552519	0.563	0.291	0	1	Tpm4	tropomyosin 4 [Source:MGI Symbol;Acc:MGI:2449202]
H2-K1	0	0.546083	0.858	0.596	0	1	H2-K1	histocompatibility 2, K1, K region [Source:MGI Symbol;Acc:MGI:95904]
Efhd2	0	0.544113	0.458	0.192	0	1	Efhd2	EF hand domain containing 2 [Source:MGI Symbol;Acc:MGI:106504]
Ptges	0	0.540651	0.356	0.104	0	1	Ptges	prostaglandin E synthase [Source:MGI Symbol;Acc:MGI:1927593]
Nfe2l2	0	0.540616	0.489	0.222	0	1	Nfe2l2	nuclear factor, erythroid derived 2, like 2 [Source:MGI Symbol;Acc:MGI:108420]
Mast4	0	0.536122	0.461	0.202	0	1	Mast4	microtubule associated serine/threonine kinase family member 4 [Source:MGI Symbol;Acc:MGI:1918885]
Slco4a1	0	0.518593	0.275	0.024	0	1	Slco4a1	solute carrier organic anion transporter family, member 4a1 [Source:MGI Symbol;Acc:MGI:1351866]
Zyx	0	0.513096	0.494	0.234	0	1	Zyx	zyxin [Source:MGI Symbol;Acc:MGI:103072]
Ndrg1	0	0.511253	0.453	0.188	0	1	Ndrg1	N-myc downstream regulated gene 1 [Source:MGI Symbol;Acc:MGI:1341799]
Pqlc1	0	0.507251	0.5	0.242	0	1	Pqlc1	NA
Ier3	0	0.502008	0.783	0.514	0	1	Ier3	immediate early response 3 [Source:MGI Symbol;Acc:MGI:104814]
Pdpn	0	0.501969	0.347	0.088	0	1	Pdpn	podoplanin [Source:MGI Symbol;Acc:MGI:103098]
Maff	0	0.500004	0.61	0.351	0	1	Maff	v-maf musculoaponeurotic fibrosarcoma oncogene family, protein F (avian) [Source:MGI Symbol;Acc:MGI:96910]
Actn1	0	0.494302	0.405	0.147	0	1	Actn1	actinin, alpha 1 [Source:MGI Symbol;Acc:MGI:2137706]
4930523C07Rik	0	0.471034	0.411	0.149	0	1	4930523C07Rik	RIKEN cDNA 4930523C07 gene [Source:MGI Symbol;Acc:MGI:1914897]
Ifitm3	0	0.468221	0.883	0.563	0	1	Ifitm3	interferon induced transmembrane protein 3 [Source:MGI Symbol;Acc:MGI:1913391]
Ifitm1	0	1.36916	0.792	0.128	0	2	Ifitm1	interferon induced transmembrane protein 1 [Source:MGI Symbol;Acc:MGI:1915963]
Mgp	0	1.18302	0.765	0.228	0	2	Mgp	matrix Gla protein [Source:MGI Symbol;Acc:MGI:96976]
Nbl1	0	1.06071	0.712	0.244	0	2	Nbl1	NBL1, DAN family BMP antagonist [Source:MGI Symbol;Acc:MGI:104591]
Lgals1	0	1.02518	0.742	0.228	0	2	Lgals1	lectin, galactose binding, soluble 1 [Source:MGI Symbol;Acc:MGI:96777]
Rarres2	0	1.02033	0.679	0.16	0	2	Rarres2	retinoic acid receptor responder (tazarotene induced) 2 [Source:MGI Symbol;Acc:MGI:1918910]
Ccl2	0	1.01716	0.437	0.123	0	2	Ccl2	chemokine (C-C motif) ligand 2 [Source:MGI Symbol;Acc:MGI:98259]
Serping1	0	1.00716	0.741	0.201	0	2	Serping1	serine (or cysteine) peptidase inhibitor, clade G, member 1 [Source:MGI Symbol;Acc:MGI:894696]
Bgn	0	1.00399	0.703	0.175	0	2	Bgn	biglycan [Source:MGI Symbol;Acc:MGI:88158]
Dcn	0	0.985365	0.759	0.227	0	2	Dcn	decorin [Source:MGI Symbol;Acc:MGI:94872]
Igfbp6	0	0.917308	0.546	0.114	0	2	Igfbp6	insulin-like growth factor binding protein 6 [Source:MGI Symbol;Acc:MGI:96441]
Cebpd	0	0.889975	0.806	0.387	0	2	Cebpd	CCAAT/enhancer binding protein (C/EBP), delta [Source:MGI Symbol;Acc:MGI:103573]
Penk	0	0.886303	0.465	0.104	0	2	Penk	preproenkephalin [Source:MGI Symbol;Acc:MGI:104629]
Mt21	0	0.861385	0.936	0.573	0	2	Mt2	metallothionein 2 [Source:MGI Symbol;Acc:MGI:97172]
Igfbp5	0	0.85049	0.455	0.155	0	2	Igfbp5	insulin-like growth factor binding protein 5 [Source:MGI Symbol;Acc:MGI:96440]
Efemp1	0	0.850459	0.471	0.096	0	2	Efemp1	epidermal growth factor-containing fibulin-like extracellular matrix protein 1 [Source:MGI Symbol;Acc:MGI:1339998]
Wif1	0	0.843218	0.328	0.041	0	2	Wif1	Wnt inhibitory factor 1 [Source:MGI Symbol;Acc:MGI:1344332]
Ptgs2	0	0.830206	0.482	0.133	0	2	Ptgs2	prostaglandin-endoperoxide synthase 2 [Source:MGI Symbol;Acc:MGI:97798]
Nupr1	0	0.82675	0.524	0.16	0	2	Nupr1	nuclear protein transcription regulator 1 [Source:MGI Symbol;Acc:MGI:1891834]
Gsn	0	0.812574	0.724	0.429	0	2	Gsn	gelsolin [Source:MGI Symbol;Acc:MGI:95851]
Ltbp4	0	0.803977	0.6	0.212	0	2	Ltbp4	latent transforming growth factor beta binding protein 4 [Source:MGI Symbol;Acc:MGI:1321395]
Plat	0	0.778752	0.433	0.123	0	2	Plat	plasminogen activator, tissue [Source:MGI Symbol;Acc:MGI:97610]
Ifitm2	0	0.776988	0.858	0.49	0	2	Ifitm2	interferon induced transmembrane protein 2 [Source:MGI Symbol;Acc:MGI:1933382]
Adamts4	0	0.766056	0.405	0.09	0	2	Adamts4	a disintegrin-like and metallopeptidase (reprolysin type) with thrombospondin type 1 motif, 4 [Source:MGI Symbol;Acc:MGI:1339949]
Acta2	0	0.761113	0.427	0.156	0	2	Acta2	actin alpha 2, smooth muscle, aorta [Source:MGI Symbol;Acc:MGI:87909]
Igf1	0	0.756986	0.383	0.085	0	2	Igf1	insulin-like growth factor 1 [Source:MGI Symbol;Acc:MGI:96432]
Cxcl14	0	0.721355	0.361	0.088	0	2	Cxcl14	chemokine (C-X-C motif) ligand 14 [Source:MGI Symbol;Acc:MGI:1888514]
Tcf21	0	0.716809	0.364	0.068	0	2	Tcf21	transcription factor 21 [Source:MGI Symbol;Acc:MGI:1202715]
Csrp1	0	0.712418	0.718	0.421	0	2	Csrp1	cysteine and glycine-rich protein 1 [Source:MGI Symbol;Acc:MGI:88549]
Col1a2	0	0.700305	0.527	0.159	0	2	Col1a2	collagen, type I, alpha 2 [Source:MGI Symbol;Acc:MGI:88468]
Sfrp2	0	0.692543	0.348	0.06	0	2	Sfrp2	secreted frizzled-related protein 2 [Source:MGI Symbol;Acc:MGI:108078]
Rorb	0	0.691547	0.324	0.048	0	2	Rorb	RAR-related orphan receptor beta [Source:MGI Symbol;Acc:MGI:1343464]
Timp2	0	0.691397	0.607	0.245	0	2	Timp2	tissue inhibitor of metalloproteinase 2 [Source:MGI Symbol;Acc:MGI:98753]
Rhoc	0	0.690303	0.581	0.287	0	2	Rhoc	ras homolog family member C [Source:MGI Symbol;Acc:MGI:106028]
Ifitm31	0	0.683533	0.921	0.564	0	2	Ifitm3	interferon induced transmembrane protein 3 [Source:MGI Symbol;Acc:MGI:1913391]
Cald1	0	0.67275	0.548	0.211	0	2	Cald1	caldesmon 1 [Source:MGI Symbol;Acc:MGI:88250]
Tshz2	0	0.663435	0.526	0.245	0	2	Tshz2	teashirt zinc finger family member 2 [Source:MGI Symbol;Acc:MGI:2153084]
Medag	0	0.647695	0.305	0.042	0	2	Medag	mesenteric estrogen dependent adipogenesis [Source:MGI Symbol;Acc:MGI:1917967]
Emp3	0	0.647688	0.481	0.174	0	2	Emp3	epithelial membrane protein 3 [Source:MGI Symbol;Acc:MGI:1098729]
Col6a1	0	0.642292	0.443	0.125	0	2	Col6a1	collagen, type VI, alpha 1 [Source:MGI Symbol;Acc:MGI:88459]
Crispld2	0	0.64228	0.384	0.103	0	2	Crispld2	cysteine-rich secretory protein LCCL domain containing 2 [Source:MGI Symbol;Acc:MGI:1926142]
Plpp3	0	0.637283	0.524	0.233	0	2	Plpp3	phospholipid phosphatase 3 [Source:MGI Symbol;Acc:MGI:1915166]
Myl9	0	0.636752	0.406	0.152	0	2	Myl9	myosin, light polypeptide 9, regulatory [Source:MGI Symbol;Acc:MGI:2138915]
Lrp1	0	0.619649	0.41	0.129	0	2	Lrp1	low density lipoprotein receptor-related protein 1 [Source:MGI Symbol;Acc:MGI:96828]
Igfbp7	0	0.618934	0.825	0.449	0	2	Igfbp7	insulin-like growth factor binding protein 7 [Source:MGI Symbol;Acc:MGI:1352480]
Zbtb20	0	0.613937	0.718	0.464	0	2	Zbtb20	zinc finger and BTB domain containing 20 [Source:MGI Symbol;Acc:MGI:1929213]
Lama2	0	0.609627	0.32	0.056	0	2	Lama2	laminin, alpha 2 [Source:MGI Symbol;Acc:MGI:99912]
Wfdc1	0	0.605675	0.333	0.07	0	2	Wfdc1	WAP four-disulfide core domain 1 [Source:MGI Symbol;Acc:MGI:1915116]
S100a61	0	0.600664	0.73	0.466	0	2	S100a6	S100 calcium binding protein A6 (calcyclin) [Source:MGI Symbol;Acc:MGI:1339467]
Matn2	0	0.597532	0.346	0.084	0	2	Matn2	matrilin 2 [Source:MGI Symbol;Acc:MGI:109613]
Tpm2	0	0.593582	0.421	0.16	0	2	Tpm2	tropomyosin 2, beta [Source:MGI Symbol;Acc:MGI:98810]
Des	0	0.593011	0.388	0.125	0	2	Des	desmin [Source:MGI Symbol;Acc:MGI:94885]
Timp3	0	0.588864	0.64	0.343	0	2	Timp3	tissue inhibitor of metalloproteinase 3 [Source:MGI Symbol;Acc:MGI:98754]
Serpinh1	0	0.584453	0.444	0.173	0	2	Serpinh1	serine (or cysteine) peptidase inhibitor, clade H, member 1 [Source:MGI Symbol;Acc:MGI:88283]
Vim	0	0.504402	0.564	0.293	0	2	Vim	vimentin [Source:MGI Symbol;Acc:MGI:98932]
Sparc	0	0.475492	0.724	0.401	0	2	Sparc	secreted acidic cysteine rich glycoprotein [Source:MGI Symbol;Acc:MGI:98373]
A630095E13Rik1	0	0.977829	0.598	0.273	0	3	A630095E13Rik	NA
Defb421	0	0.894436	0.663	0.189	0	3	Defb42	defensin beta 42 [Source:MGI Symbol;Acc:MGI:3033850]
Svs11	0	0.891089	0.614	0.3	0	3	Svs1	NA
9530003J23Rik1	0	0.859049	0.617	0.283	0	3	9530003J23Rik	RIKEN cDNA 9530003J23 gene [Source:MGI Symbol;Acc:MGI:1924647]
Svs3b1	0	0.843861	0.615	0.304	0	3	Svs3b	seminal vesicle secretory protein 3B [Source:MGI Symbol;Acc:MGI:3583778]
Svs3a1	0	0.841145	0.619	0.326	0	3	Svs3a	seminal vesicle secretory protein 3A [Source:MGI Symbol;Acc:MGI:1927635]
Spinkl1	0	0.840532	0.655	0.386	0	3	Spinkl	serine protease inhibitor, Kazal type-like [Source:MGI Symbol;Acc:MGI:1924674]
Spink12	0	0.827815	0.618	0.337	0	3	Spink1	serine peptidase inhibitor, Kazal type 1 [Source:MGI Symbol;Acc:MGI:106202]
Ceacam101	0	0.796805	0.801	0.51	0	3	Ceacam10	CEA cell adhesion molecule 10 [Source:MGI Symbol;Acc:MGI:1347248]
Spink111	0	0.778327	0.648	0.218	0	3	Spink11	serine peptidase inhibitor, Kazal type 11 [Source:MGI Symbol;Acc:MGI:3588289]
Cd521	0	0.724346	0.847	0.42	0	3	Cd52	CD52 antigen [Source:MGI Symbol;Acc:MGI:1346088]
D730048I06Rik1	0	0.674502	0.642	0.192	0	3	D730048I06Rik	NA
Cdo11	0	0.661333	0.906	0.387	0	3	Cdo1	cysteine dioxygenase 1, cytosolic [Source:MGI Symbol;Acc:MGI:105925]
Nucb21	0	0.639789	0.844	0.337	0	3	Nucb2	nucleobindin 2 [Source:MGI Symbol;Acc:MGI:1858179]
Dnase2b1	0	0.566042	0.582	0.185	0	3	Dnase2b	deoxyribonuclease II beta [Source:MGI Symbol;Acc:MGI:1913283]
Lap31	0	0.550942	0.45	0.192	0	3	Lap3	leucine aminopeptidase 3 [Source:MGI Symbol;Acc:MGI:1914238]
Spink8	0	0.537171	0.523	0.199	0	3	Spink8	serine peptidase inhibitor, Kazal type 8 [Source:MGI Symbol;Acc:MGI:1925959]
Phyh1	0	0.489306	0.631	0.246	0	3	Phyh	phytanoyl-CoA hydroxylase [Source:MGI Symbol;Acc:MGI:891978]
Bpgm1	0	0.481012	0.609	0.224	0	3	Bpgm	2,3-bisphosphoglycerate mutase [Source:MGI Symbol;Acc:MGI:1098242]
Abhd21	0	0.430229	0.599	0.292	0	3	Abhd2	abhydrolase domain containing 2 [Source:MGI Symbol;Acc:MGI:1914344]
Mien11	0	0.426742	0.713	0.319	0	3	Mien1	migration and invasion enhancer 1 [Source:MGI Symbol;Acc:MGI:1913678]
Plac81	0	0.419672	0.662	0.245	0	3	Plac8	placenta-specific 8 [Source:MGI Symbol;Acc:MGI:2445289]
Tspan11	0	0.419532	0.579	0.207	0	3	Tspan1	tetraspanin 1 [Source:MGI Symbol;Acc:MGI:1914055]
Tmed31	0	0.41891	0.82	0.381	0	3	Tmed3	transmembrane p24 trafficking protein 3 [Source:MGI Symbol;Acc:MGI:1913361]
Ssr41	0	0.402241	0.928	0.584	0	3	Ssr4	signal sequence receptor, delta [Source:MGI Symbol;Acc:MGI:1099464]
Shisa41	0	0.394821	0.535	0.186	0	3	Shisa4	shisa family member 4 [Source:MGI Symbol;Acc:MGI:1924802]
Nans1	0	0.381757	0.487	0.174	0	3	Nans	N-acetylneuraminic acid synthase (sialic acid synthase) [Source:MGI Symbol;Acc:MGI:2149820]
Tmbim41	0	0.372043	0.697	0.331	0	3	Tmbim4	transmembrane BAX inhibitor motif containing 4 [Source:MGI Symbol;Acc:MGI:1915462]
Sec11c1	0	0.370955	0.749	0.336	0	3	Sec11c	SEC11 homolog C, signal peptidase complex subunit [Source:MGI Symbol;Acc:MGI:1913536]
Ppa11	0	0.358441	0.692	0.295	0	3	Ppa1	pyrophosphatase (inorganic) 1 [Source:MGI Symbol;Acc:MGI:97831]
Rcn11	0	0.356658	0.689	0.294	0	3	Rcn1	reticulocalbin 1 [Source:MGI Symbol;Acc:MGI:104559]
Cldn31	0	0.343289	0.681	0.274	0	3	Cldn3	claudin 3 [Source:MGI Symbol;Acc:MGI:1329044]
Smim11	0	0.33684	0.563	0.223	0	3	Smim1	small integral membrane protein 1 [Source:MGI Symbol;Acc:MGI:1916109]
Spint21	0	0.331132	0.754	0.357	0	3	Spint2	serine protease inhibitor, Kunitz type 2 [Source:MGI Symbol;Acc:MGI:1338031]
Qsox11	0	0.330669	0.6	0.252	0	3	Qsox1	quiescin Q6 sulfhydryl oxidase 1 [Source:MGI Symbol;Acc:MGI:1330818]
Mdh11	0	0.322145	0.762	0.373	0	3	Mdh1	malate dehydrogenase 1, NAD (soluble) [Source:MGI Symbol;Acc:MGI:97051]
Serp11	0	0.322048	0.796	0.404	0	3	Serp1	stress-associated endoplasmic reticulum protein 1 [Source:MGI Symbol;Acc:MGI:92638]
2410015M20Rik1	0	0.321876	0.637	0.263	0	3	2410015M20Rik	NA
Spcs21	0	0.320371	0.788	0.407	0	3	Spcs2	signal peptidase complex subunit 2 homolog (S. cerevisiae) [Source:MGI Symbol;Acc:MGI:1913874]
1110008P14Rik1	0	0.312385	0.597	0.267	0	3	1110008P14Rik	NA
Rab251	0	0.304442	0.464	0.161	0	3	Rab25	RAB25, member RAS oncogene family [Source:MGI Symbol;Acc:MGI:1858203]
Tspan81	0	0.297846	0.446	0.152	0	3	Tspan8	tetraspanin 8 [Source:MGI Symbol;Acc:MGI:2384918]
Tpd52l11	0	0.29461	0.435	0.163	0	3	Tpd52l1	tumor protein D52-like 1 [Source:MGI Symbol;Acc:MGI:1298386]
Kcnk11	0	0.288758	0.623	0.286	0	3	Kcnk1	potassium channel, subfamily K, member 1 [Source:MGI Symbol;Acc:MGI:109322]
Sdf2l11	0	0.28801	0.488	0.19	0	3	Sdf2l1	stromal cell-derived factor 2-like 1 [Source:MGI Symbol;Acc:MGI:2149842]
Fkbp111	0	0.286836	0.445	0.152	0	3	Fkbp11	FK506 binding protein 11 [Source:MGI Symbol;Acc:MGI:1913370]
Gm16731	0	0.278632	0.51	0.195	0	3	Gm1673	predicted gene 1673 [Source:MGI Symbol;Acc:MGI:2686519]
Pgp1	0	0.278521	0.5	0.201	0	3	Pgp	phosphoglycolate phosphatase [Source:MGI Symbol;Acc:MGI:1914328]
Wfdc15b1	0	0.272899	0.6	0.25	0	3	Wfdc15b	WAP four-disulfide core domain 15B [Source:MGI Symbol;Acc:MGI:2445041]
Mal1	0	0.264288	0.428	0.162	0	3	Mal	myelin and lymphocyte protein, T cell differentiation protein [Source:MGI Symbol;Acc:MGI:892970]
Ggt11	0	0.254809	0.437	0.154	0	3	Ggt1	gamma-glutamyltransferase 1 [Source:MGI Symbol;Acc:MGI:95706]
Pate14	0	1.22543	0.409	0.129	0	4	Pate14	prostate and testis expressed 14 [Source:MGI Symbol;Acc:MGI:3055869]
Cd522	0	1.01278	0.904	0.427	0	4	Cd52	CD52 antigen [Source:MGI Symbol;Acc:MGI:1346088]
Pate4	0	0.975799	0.82	0.44	0	4	Pate4	prostate and testis expressed 4 [Source:MGI Symbol;Acc:MGI:1930790]
Svs12	0	0.949005	0.739	0.298	0	4	Svs1	NA
Svs3b2	0	0.929152	0.718	0.304	0	4	Svs3b	seminal vesicle secretory protein 3B [Source:MGI Symbol;Acc:MGI:3583778]
Spink13	0	0.890689	0.707	0.338	0	4	Spink1	serine peptidase inhibitor, Kazal type 1 [Source:MGI Symbol;Acc:MGI:106202]
Svs3a2	0	0.87933	0.735	0.325	0	4	Svs3a	seminal vesicle secretory protein 3A [Source:MGI Symbol;Acc:MGI:1927635]
Spinkl2	0	0.878528	0.835	0.379	0	4	Spinkl	serine protease inhibitor, Kazal type-like [Source:MGI Symbol;Acc:MGI:1924674]
Svs2	0	0.871315	0.807	0.508	0	4	Svs2	NA
9530003J23Rik2	0	0.870349	0.712	0.284	0	4	9530003J23Rik	RIKEN cDNA 9530003J23 gene [Source:MGI Symbol;Acc:MGI:1924647]
Ceacam102	0	0.859729	0.93	0.508	0	4	Ceacam10	CEA cell adhesion molecule 10 [Source:MGI Symbol;Acc:MGI:1347248]
Svs4	0	0.842745	0.814	0.538	0	4	Svs4	seminal vesicle secretory protein 4 [Source:MGI Symbol;Acc:MGI:98450]
Gm26917	0	0.817703	0.488	0.141	0	4	Gm26917	NA
Svs5	0	0.801078	0.818	0.555	0	4	Svs5	seminal vesicle secretory protein 5 [Source:MGI Symbol;Acc:MGI:98453]
Svs6	0	0.775218	0.793	0.483	0	4	Svs6	seminal vesicle secretory protein 6 [Source:MGI Symbol;Acc:MGI:106178]
Sva1	0	0.761802	0.723	0.397	0	4	Sva	seminal vesicle antigen [Source:MGI Symbol;Acc:MGI:102785]
Nucb22	0	0.677393	0.82	0.352	0	4	Nucb2	nucleobindin 2 [Source:MGI Symbol;Acc:MGI:1858179]
Wfdc15b2	0	0.659068	0.649	0.254	0	4	Wfdc15b	WAP four-disulfide core domain 15B [Source:MGI Symbol;Acc:MGI:2445041]
Cldn32	0	0.646894	0.747	0.279	0	4	Cldn3	claudin 3 [Source:MGI Symbol;Acc:MGI:1329044]
Serpine22	0	0.636751	0.707	0.284	0	4	Serpine2	serine (or cysteine) peptidase inhibitor, clade E, member 2 [Source:MGI Symbol;Acc:MGI:101780]
Qsox12	0	0.634121	0.74	0.25	0	4	Qsox1	quiescin Q6 sulfhydryl oxidase 1 [Source:MGI Symbol;Acc:MGI:1330818]
Dnase2b2	0	0.630023	0.569	0.195	0	4	Dnase2b	deoxyribonuclease II beta [Source:MGI Symbol;Acc:MGI:1913283]
Cdo12	0	0.617608	0.835	0.405	0	4	Cdo1	cysteine dioxygenase 1, cytosolic [Source:MGI Symbol;Acc:MGI:105925]
Bpgm2	0	0.578726	0.652	0.23	0	4	Bpgm	2,3-bisphosphoglycerate mutase [Source:MGI Symbol;Acc:MGI:1098242]
Pate6	0	0.552185	0.287	0.011	0	4	Pate6	prostate and testis expressed 6 [Source:MGI Symbol;Acc:MGI:3839961]
Shisa42	0	0.54002	0.588	0.19	0	4	Shisa4	shisa family member 4 [Source:MGI Symbol;Acc:MGI:1924802]
Lars2	0	0.512436	0.412	0.135	0	4	Lars2	leucyl-tRNA synthetase, mitochondrial [Source:MGI Symbol;Acc:MGI:2142973]
Tspan12	0	0.502937	0.588	0.215	0	4	Tspan1	tetraspanin 1 [Source:MGI Symbol;Acc:MGI:1914055]
Cd24a1	0	0.497228	0.696	0.311	0	4	Cd24a	CD24a antigen [Source:MGI Symbol;Acc:MGI:88323]
Spink112	0	0.491641	0.59	0.233	0	4	Spink11	serine peptidase inhibitor, Kazal type 11 [Source:MGI Symbol;Acc:MGI:3588289]
Gm16732	0	0.482035	0.575	0.197	0	4	Gm1673	predicted gene 1673 [Source:MGI Symbol;Acc:MGI:2686519]
Ndufa11	0	0.433587	0.72	0.418	0	4	Ndufa1	NADH:ubiquinone oxidoreductase subunit A1 [Source:MGI Symbol;Acc:MGI:1929511]
Phyh2	0	0.424891	0.613	0.256	0	4	Phyh	phytanoyl-CoA hydroxylase [Source:MGI Symbol;Acc:MGI:891978]
Tspan82	0	0.418672	0.504	0.155	0	4	Tspan8	tetraspanin 8 [Source:MGI Symbol;Acc:MGI:2384918]
Sec11c2	0	0.41851	0.68	0.351	0	4	Sec11c	SEC11 homolog C, signal peptidase complex subunit [Source:MGI Symbol;Acc:MGI:1913536]
Plac82	0	0.413672	0.586	0.261	0	4	Plac8	placenta-specific 8 [Source:MGI Symbol;Acc:MGI:2445289]
Ggt12	0	0.382518	0.501	0.156	0	4	Ggt1	gamma-glutamyltransferase 1 [Source:MGI Symbol;Acc:MGI:95706]
Cldn72	0	0.378856	0.568	0.235	0	4	Cldn7	claudin 7 [Source:MGI Symbol;Acc:MGI:1859285]
Rcn12	0	0.376855	0.651	0.306	0	4	Rcn1	reticulocalbin 1 [Source:MGI Symbol;Acc:MGI:104559]
Pdzk1ip11	0	0.376089	0.489	0.13	0	4	Pdzk1ip1	PDZK1 interacting protein 1 [Source:MGI Symbol;Acc:MGI:1914432]
Hist1h4i1	0	0.370762	0.424	0.122	0	4	Hist1h4i	NA
Prlr	0	0.34184	0.494	0.144	0	4	Prlr	prolactin receptor [Source:MGI Symbol;Acc:MGI:97763]
Elf5	0	0.332184	0.405	0.103	0	4	Elf5	E74-like factor 5 [Source:MGI Symbol;Acc:MGI:1335079]
Gata2	0	0.330749	0.496	0.182	0	4	Gata2	GATA binding protein 2 [Source:MGI Symbol;Acc:MGI:95662]
Orm31	0	0.318484	0.398	0.117	0	4	Orm3	orosomucoid 3 [Source:MGI Symbol;Acc:MGI:97445]
Atp1b1	0	0.296862	0.554	0.233	0	4	Atp1b1	ATPase, Na+/K+ transporting, beta 1 polypeptide [Source:MGI Symbol;Acc:MGI:88108]
Ero1lb	0	0.291777	0.406	0.112	0	4	Ero1lb	NA
Stard101	0	0.289513	0.515	0.185	0	4	Stard10	START domain containing 10 [Source:MGI Symbol;Acc:MGI:1860093]
Olfr1033	0	0.288363	0.326	0.069	0	4	Olfr1033	NA
AU040320	0	0.26819	0.377	0.104	0	4	AU040320	expressed sequence AU040320 [Source:MGI Symbol;Acc:MGI:2140475]
Apol6	0	0.266994	0.308	0.052	0	4	Apol6	apolipoprotein L 6 [Source:MGI Symbol;Acc:MGI:1919189]
Tm4sf1	0	1.91434	0.915	0.101	0	5	Tm4sf1	transmembrane 4 superfamily member 1 [Source:MGI Symbol;Acc:MGI:104678]
Flt1	0	1.65466	0.764	0.01	0	5	Flt1	FMS-like tyrosine kinase 1 [Source:MGI Symbol;Acc:MGI:95558]
Egfl7	0	1.54236	0.743	0.038	0	5	Egfl7	EGF-like domain 7 [Source:MGI Symbol;Acc:MGI:2449923]
Pecam1	0	1.50653	0.722	0.014	0	5	Pecam1	platelet/endothelial cell adhesion molecule 1 [Source:MGI Symbol;Acc:MGI:97537]
Ly6c1	0	1.47199	0.755	0.073	0	5	Ly6c1	lymphocyte antigen 6 complex, locus C1 [Source:MGI Symbol;Acc:MGI:96882]
Cdh5	0	1.45945	0.685	0.011	0	5	Cdh5	cadherin 5 [Source:MGI Symbol;Acc:MGI:105057]
Cd93	0	1.42867	0.67	0.017	0	5	Cd93	CD93 antigen [Source:MGI Symbol;Acc:MGI:106664]
Ctla2a	0	1.37247	0.715	0.085	0	5	Ctla2a	cytotoxic T lymphocyte-associated protein 2 alpha [Source:MGI Symbol;Acc:MGI:88554]
Emp1	0	1.29708	0.77	0.202	0	5	Emp1	epithelial membrane protein 1 [Source:MGI Symbol;Acc:MGI:107941]
Apold1	0	1.25096	0.579	0.026	0	5	Apold1	apolipoprotein L domain containing 1 [Source:MGI Symbol;Acc:MGI:2685921]
Kdr	0	1.22474	0.554	0.014	0	5	Kdr	kinase insert domain protein receptor [Source:MGI Symbol;Acc:MGI:96683]
Plvap	0	1.22106	0.52	0.041	0	5	Plvap	plasmalemma vesicle associated protein [Source:MGI Symbol;Acc:MGI:1890497]
Esam	0	1.21797	0.585	0.02	0	5	Esam	endothelial cell-specific adhesion molecule [Source:MGI Symbol;Acc:MGI:1916774]
Ptprb	0	1.18058	0.535	0.008	0	5	Ptprb	protein tyrosine phosphatase, receptor type, B [Source:MGI Symbol;Acc:MGI:97809]
Emcn	0	1.15113	0.558	0.031	0	5	Emcn	endomucin [Source:MGI Symbol;Acc:MGI:1891716]
Igfbp3	0	1.1422	0.49	0.062	0	5	Igfbp3	insulin-like growth factor binding protein 3 [Source:MGI Symbol;Acc:MGI:96438]
Rnd1	0	1.14047	0.534	0.037	0	5	Rnd1	Rho family GTPase 1 [Source:MGI Symbol;Acc:MGI:2444878]
Sparcl1	0	1.13888	0.718	0.141	0	5	Sparcl1	SPARC-like 1 [Source:MGI Symbol;Acc:MGI:108110]
Hbegf1	0	1.1268	0.777	0.322	0	5	Hbegf	heparin-binding EGF-like growth factor [Source:MGI Symbol;Acc:MGI:96070]
Adgrl4	0	1.1241	0.507	0.005	0	5	Adgrl4	adhesion G protein-coupled receptor L4 [Source:MGI Symbol;Acc:MGI:2655562]
Aqp1	0	1.11551	0.432	0.018	0	5	Aqp1	aquaporin 1 [Source:MGI Symbol;Acc:MGI:103201]
Grrp1	0	1.08771	0.493	0.006	0	5	Grrp1	NA
Ets1	0	1.06819	0.598	0.103	0	5	Ets1	E26 avian leukemia oncogene 1, 5' domain [Source:MGI Symbol;Acc:MGI:95455]
Eng	0	1.0653	0.506	0.023	0	5	Eng	endoglin [Source:MGI Symbol;Acc:MGI:95392]
Ramp2	0	1.06476	0.548	0.052	0	5	Ramp2	receptor (calcitonin) activity modifying protein 2 [Source:MGI Symbol;Acc:MGI:1859650]
Tsc22d1	0	1.04235	0.789	0.37	0	5	Tsc22d1	TSC22 domain family, member 1 [Source:MGI Symbol;Acc:MGI:109127]
S1pr1	0	1.04011	0.485	0.018	0	5	S1pr1	sphingosine-1-phosphate receptor 1 [Source:MGI Symbol;Acc:MGI:1096355]
Podxl	0	1.03389	0.479	0.03	0	5	Podxl	podocalyxin-like [Source:MGI Symbol;Acc:MGI:1351317]
Adgrf5	0	1.02987	0.489	0.026	0	5	Adgrf5	adhesion G protein-coupled receptor F5 [Source:MGI Symbol;Acc:MGI:2182928]
Igfbp71	0	1.02438	0.952	0.46	0	5	Igfbp7	insulin-like growth factor binding protein 7 [Source:MGI Symbol;Acc:MGI:1352480]
Abcg2	0	1.0218	0.496	0.04	0	5	Abcg2	ATP binding cassette subfamily G member 2 (Junior blood group) [Source:MGI Symbol;Acc:MGI:1347061]
Msn	0	1.01911	0.663	0.179	0	5	Msn	moesin [Source:MGI Symbol;Acc:MGI:97167]
Epas1	0	1.01829	0.532	0.07	0	5	Epas1	endothelial PAS domain protein 1 [Source:MGI Symbol;Acc:MGI:109169]
Kitl	0	1.01245	0.524	0.074	0	5	Kitl	kit ligand [Source:MGI Symbol;Acc:MGI:96974]
Ly6a1	0	1.00853	0.781	0.259	0	5	Ly6a	lymphocyte antigen 6 complex, locus A [Source:MGI Symbol;Acc:MGI:107527]
Slfn5	0	0.998882	0.461	0.033	0	5	Slfn5	schlafen 5 [Source:MGI Symbol;Acc:MGI:1329004]
Sptbn1	0	0.996827	0.789	0.372	0	5	Sptbn1	spectrin beta, non-erythrocytic 1 [Source:MGI Symbol;Acc:MGI:98388]
Rbp7	0	0.995373	0.406	0.004	0	5	Rbp7	retinol binding protein 7, cellular [Source:MGI Symbol;Acc:MGI:1890409]
Sparc1	0	0.988491	0.91	0.406	0	5	Sparc	secreted acidic cysteine rich glycoprotein [Source:MGI Symbol;Acc:MGI:98373]
Srgn	0	0.972492	0.679	0.172	0	5	Srgn	serglycin [Source:MGI Symbol;Acc:MGI:97756]
Rasip1	0	0.970812	0.446	0.011	0	5	Rasip1	Ras interacting protein 1 [Source:MGI Symbol;Acc:MGI:1917153]
Scarb1	0	0.965526	0.448	0.039	0	5	Scarb1	scavenger receptor class B, member 1 [Source:MGI Symbol;Acc:MGI:893578]
Cdkn1a	0	0.949659	0.671	0.256	0	5	Cdkn1a	cyclin-dependent kinase inhibitor 1A (P21) [Source:MGI Symbol;Acc:MGI:104556]
Timp31	0	0.949372	0.824	0.347	0	5	Timp3	tissue inhibitor of metalloproteinase 3 [Source:MGI Symbol;Acc:MGI:98754]
Tcf4	0	0.945238	0.608	0.166	0	5	Tcf4	transcription factor 4 [Source:MGI Symbol;Acc:MGI:98506]
Plpp31	0	0.931609	0.687	0.238	0	5	Plpp3	phospholipid phosphatase 3 [Source:MGI Symbol;Acc:MGI:1915166]
Col4a1	0	0.918492	0.579	0.17	0	5	Col4a1	collagen, type IV, alpha 1 [Source:MGI Symbol;Acc:MGI:88454]
Rgcc	0	0.909061	0.432	0.078	0	5	Rgcc	regulator of cell cycle [Source:MGI Symbol;Acc:MGI:1913464]
Cav1	0	0.907518	0.551	0.123	0	5	Cav1	caveolin 1, caveolae protein [Source:MGI Symbol;Acc:MGI:102709]
Ecscr	0	0.906926	0.45	0.034	0	5	Ecscr	endothelial cell surface expressed chemotaxis and apoptosis regulator [Source:MGI Symbol;Acc:MGI:1915795]
Uaca	0	0.906288	0.42	0.034	0	5	Uaca	uveal autoantigen with coiled-coil domains and ankyrin repeats [Source:MGI Symbol;Acc:MGI:1919815]
Cd34	0	0.903626	0.499	0.084	0	5	Cd34	CD34 antigen [Source:MGI Symbol;Acc:MGI:88329]
Cldn5	0	0.894941	0.332	0.01	0	5	Cldn5	claudin 5 [Source:MGI Symbol;Acc:MGI:1276112]
Gpihbp1	0	0.877078	0.332	0.006	0	5	Gpihbp1	GPI-anchored HDL-binding protein 1 [Source:MGI Symbol;Acc:MGI:1915703]
Slc9a3r2	0	0.876241	0.43	0.069	0	5	Slc9a3r2	solute carrier family 9 (sodium/hydrogen exchanger), member 3 regulator 2 [Source:MGI Symbol;Acc:MGI:1890662]
Cxcl12	0	0.855502	0.476	0.119	0	5	Cxcl12	chemokine (C-X-C motif) ligand 12 [Source:MGI Symbol;Acc:MGI:103556]
Col4a2	0	0.854752	0.497	0.119	0	5	Col4a2	collagen, type IV, alpha 2 [Source:MGI Symbol;Acc:MGI:88455]
Klf7	0	0.851112	0.506	0.127	0	5	Klf7	Kruppel-like factor 7 (ubiquitous) [Source:MGI Symbol;Acc:MGI:1935151]
Pim3	0	0.849094	0.614	0.29	0	5	Pim3	proviral integration site 3 [Source:MGI Symbol;Acc:MGI:1355297]
Calm1	0	0.842617	0.911	0.651	0	5	Calm1	calmodulin 1 [Source:MGI Symbol;Acc:MGI:88251]
Cyyr1	0	0.839425	0.37	0.004	0	5	Cyyr1	cysteine and tyrosine-rich protein 1 [Source:MGI Symbol;Acc:MGI:2152187]
Thbd	0	0.836571	0.39	0.023	0	5	Thbd	thrombomodulin [Source:MGI Symbol;Acc:MGI:98736]
Tcim1	0	0.823675	0.598	0.311	0	5	Tcim	transcriptional and immune response regulator [Source:MGI Symbol;Acc:MGI:1916318]
Adamts9	0	0.823395	0.404	0.054	0	5	Adamts9	a disintegrin-like and metallopeptidase (reprolysin type) with thrombospondin type 1 motif, 9 [Source:MGI Symbol;Acc:MGI:1916320]
Ece1	0	0.82184	0.451	0.085	0	5	Ece1	endothelin converting enzyme 1 [Source:MGI Symbol;Acc:MGI:1101357]
Adamts1	0	0.818146	0.661	0.275	0	5	Adamts1	a disintegrin-like and metallopeptidase (reprolysin type) with thrombospondin type 1 motif, 1 [Source:MGI Symbol;Acc:MGI:109249]
Notch1	0	0.806163	0.423	0.094	0	5	Notch1	notch 1 [Source:MGI Symbol;Acc:MGI:97363]
Arhgap31	0	0.801836	0.414	0.088	0	5	Arhgap31	Rho GTPase activating protein 31 [Source:MGI Symbol;Acc:MGI:1333857]
Id1	0	0.79874	0.514	0.238	0	5	Id1	inhibitor of DNA binding 1, HLH protein [Source:MGI Symbol;Acc:MGI:96396]
Arhgap29	0	0.792261	0.416	0.079	0	5	Arhgap29	Rho GTPase activating protein 29 [Source:MGI Symbol;Acc:MGI:2443818]
Mmrn2	0	0.79201	0.35	0.006	0	5	Mmrn2	multimerin 2 [Source:MGI Symbol;Acc:MGI:2385618]
Akap12	0	0.790346	0.505	0.162	0	5	Akap12	A kinase (PRKA) anchor protein (gravin) 12 [Source:MGI Symbol;Acc:MGI:1932576]
Clic4	0	0.787687	0.635	0.304	0	5	Clic4	chloride intracellular channel 4 (mitochondrial) [Source:MGI Symbol;Acc:MGI:1352754]
Mast41	0	0.786994	0.545	0.215	0	5	Mast4	microtubule associated serine/threonine kinase family member 4 [Source:MGI Symbol;Acc:MGI:1918885]
Iigp1	0	0.785381	0.377	0.047	0	5	Iigp1	interferon inducible GTPase 1 [Source:MGI Symbol;Acc:MGI:1926259]
Abcb1a	0	0.775236	0.341	0.01	0	5	Abcb1a	ATP-binding cassette, sub-family B (MDR/TAP), member 1A [Source:MGI Symbol;Acc:MGI:97570]
Procr	0	0.773175	0.358	0.036	0	5	Procr	protein C receptor, endothelial [Source:MGI Symbol;Acc:MGI:104596]
Nedd9	0	0.772335	0.405	0.077	0	5	Nedd9	neural precursor cell expressed, developmentally down-regulated gene 9 [Source:MGI Symbol;Acc:MGI:97302]
Bcr	0	0.761463	0.382	0.082	0	5	Bcr	BCR activator of RhoGEF and GTPase [Source:MGI Symbol;Acc:MGI:88141]
Mef2c	0	0.759307	0.414	0.072	0	5	Mef2c	myocyte enhancer factor 2C [Source:MGI Symbol;Acc:MGI:99458]
Sox7	0	0.758417	0.334	0.009	0	5	Sox7	SRY (sex determining region Y)-box 7 [Source:MGI Symbol;Acc:MGI:98369]
Clec2d	0	0.751109	0.517	0.26	0	5	Clec2d	C-type lectin domain family 2, member d [Source:MGI Symbol;Acc:MGI:2135589]
Sbno2	0	0.750842	0.492	0.194	0	5	Sbno2	strawberry notch 2 [Source:MGI Symbol;Acc:MGI:2448490]
Gng11	0	0.74575	0.413	0.078	0	5	Gng11	guanine nucleotide binding protein (G protein), gamma 11 [Source:MGI Symbol;Acc:MGI:1913316]
Lrrc32	0	0.745617	0.352	0.032	0	5	Lrrc32	leucine rich repeat containing 32 [Source:MGI Symbol;Acc:MGI:93882]
Sox17	0	0.743945	0.314	0.002	0	5	Sox17	SRY (sex determining region Y)-box 17 [Source:MGI Symbol;Acc:MGI:107543]
Cavin2	0	0.736628	0.354	0.042	0	5	Cavin2	caveolae associated 2 [Source:MGI Symbol;Acc:MGI:99513]
Gimap6	0	0.732821	0.358	0.033	0	5	Gimap6	GTPase, IMAP family member 6 [Source:MGI Symbol;Acc:MGI:1918876]
Jam2	0	0.725442	0.329	0.019	0	5	Jam2	junction adhesion molecule 2 [Source:MGI Symbol;Acc:MGI:1933820]
Gnai2	0	0.722709	0.758	0.471	0	5	Gnai2	guanine nucleotide binding protein (G protein), alpha inhibiting 2 [Source:MGI Symbol;Acc:MGI:95772]
Cdc42ep3	0	0.71964	0.43	0.122	0	5	Cdc42ep3	CDC42 effector protein (Rho GTPase binding) 3 [Source:MGI Symbol;Acc:MGI:2384718]
Ly6e1	0	0.717054	0.673	0.306	0	5	Ly6e	lymphocyte antigen 6 complex, locus E [Source:MGI Symbol;Acc:MGI:106651]
Dlc1	0	0.71302	0.358	0.044	0	5	Dlc1	deleted in liver cancer 1 [Source:MGI Symbol;Acc:MGI:1354949]
Lrrc8c	0	0.710715	0.357	0.054	0	5	Lrrc8c	leucine rich repeat containing 8 family, member C [Source:MGI Symbol;Acc:MGI:2140839]
Cavin3	0	0.709613	0.495	0.178	0	5	Cavin3	caveolae associated 3 [Source:MGI Symbol;Acc:MGI:1923422]
Ifitm32	0	0.705598	0.931	0.583	0	5	Ifitm3	interferon induced transmembrane protein 3 [Source:MGI Symbol;Acc:MGI:1913391]
Entpd1	0	0.703945	0.36	0.05	0	5	Entpd1	ectonucleoside triphosphate diphosphohydrolase 1 [Source:MGI Symbol;Acc:MGI:102805]
Nfib	0	0.703438	0.516	0.26	0	5	Nfib	nuclear factor I/B [Source:MGI Symbol;Acc:MGI:103188]
Acvrl1	0	0.691497	0.336	0.035	0	5	Acvrl1	activin A receptor, type II-like 1 [Source:MGI Symbol;Acc:MGI:1338946]
Isg15	0	0.691187	0.452	0.147	0	5	Isg15	ISG15 ubiquitin-like modifier [Source:MGI Symbol;Acc:MGI:1855694]
Mgll	0	0.685116	0.386	0.107	0	5	Mgll	monoglyceride lipase [Source:MGI Symbol;Acc:MGI:1346042]
Rflnb	0	0.68091	0.33	0.047	0	5	Rflnb	refilin B [Source:MGI Symbol;Acc:MGI:1923816]
Prss23	0	0.679498	0.392	0.098	0	5	Prss23	protease, serine 23 [Source:MGI Symbol;Acc:MGI:1923703]
Ehd4	0	0.670085	0.414	0.143	0	5	Ehd4	EH-domain containing 4 [Source:MGI Symbol;Acc:MGI:1919619]
Tspan13	0	0.669595	0.386	0.134	0	5	Tspan13	tetraspanin 13 [Source:MGI Symbol;Acc:MGI:1913359]
4931406P16Rik	0	0.667756	0.349	0.068	0	5	4931406P16Rik	NA
Nrp2	0	0.667303	0.34	0.059	0	5	Nrp2	neuropilin 2 [Source:MGI Symbol;Acc:MGI:1100492]
Gja1	0	0.659874	0.423	0.152	0	5	Gja1	gap junction protein, alpha 1 [Source:MGI Symbol;Acc:MGI:95713]
Fxyd5	0	0.656849	0.448	0.133	0	5	Fxyd5	FXYD domain-containing ion transport regulator 5 [Source:MGI Symbol;Acc:MGI:1201785]
Dusp6	0	0.635402	0.359	0.095	0	5	Dusp6	dual specificity phosphatase 6 [Source:MGI Symbol;Acc:MGI:1914853]
Socs3	0	0.634116	0.566	0.288	0	5	Socs3	suppressor of cytokine signaling 3 [Source:MGI Symbol;Acc:MGI:1201791]
Pltp1	0	0.633265	0.501	0.212	0	5	Pltp	phospholipid transfer protein [Source:MGI Symbol;Acc:MGI:103151]
Tgm2	0	0.633152	0.406	0.133	0	5	Tgm2	transglutaminase 2, C polypeptide [Source:MGI Symbol;Acc:MGI:98731]
Gdpd3	0	0.632533	0.437	0.181	0	5	Gdpd3	glycerophosphodiester phosphodiesterase domain containing 3 [Source:MGI Symbol;Acc:MGI:1915866]
Luzp1	0	0.630656	0.439	0.171	0	5	Luzp1	leucine zipper protein 1 [Source:MGI Symbol;Acc:MGI:107629]
Swap70	0	0.630242	0.39	0.126	0	5	Swap70	SWA-70 protein [Source:MGI Symbol;Acc:MGI:1298390]
Itga61	0	0.627224	0.404	0.135	0	5	Itga6	integrin alpha 6 [Source:MGI Symbol;Acc:MGI:96605]
Adgrg1	0	0.625231	0.351	0.097	0	5	Adgrg1	adhesion G protein-coupled receptor G1 [Source:MGI Symbol;Acc:MGI:1340051]
Gpr146	0	0.624835	0.314	0.054	0	5	Gpr146	G protein-coupled receptor 146 [Source:MGI Symbol;Acc:MGI:1933113]
Nrp1	0	0.623869	0.32	0.058	0	5	Nrp1	neuropilin 1 [Source:MGI Symbol;Acc:MGI:106206]
Robo4	0	0.60959	0.263	0.003	0	5	Robo4	roundabout guidance receptor 4 [Source:MGI Symbol;Acc:MGI:1921394]
Sema7a	0	0.60851	0.261	0.005	0	5	Sema7a	sema domain, immunoglobulin domain (Ig), and GPI membrane anchor, (semaphorin) 7A [Source:MGI Symbol;Acc:MGI:1306826]
Dll4	0	0.607905	0.256	0.004	0	5	Dll4	delta like canonical Notch ligand 4 [Source:MGI Symbol;Acc:MGI:1859388]
Elk3	0	0.596281	0.274	0.021	0	5	Elk3	ELK3, member of ETS oncogene family [Source:MGI Symbol;Acc:MGI:101762]
Ebf1	0	0.595347	0.317	0.051	0	5	Ebf1	early B cell factor 1 [Source:MGI Symbol;Acc:MGI:95275]
Palmd	0	0.592472	0.279	0.029	0	5	Palmd	palmdelphin [Source:MGI Symbol;Acc:MGI:2148896]
Ifitm21	0	0.582727	0.81	0.513	0	5	Ifitm2	interferon induced transmembrane protein 2 [Source:MGI Symbol;Acc:MGI:1933382]
Ifitm11	0	1.19081	0.79	0.166	0	6	Ifitm1	interferon induced transmembrane protein 1 [Source:MGI Symbol;Acc:MGI:1915963]
Mgp1	0	1.17172	0.824	0.255	0	6	Mgp	matrix Gla protein [Source:MGI Symbol;Acc:MGI:96976]
Bgn1	0	1.07941	0.787	0.199	0	6	Bgn	biglycan [Source:MGI Symbol;Acc:MGI:88158]
Lgals11	0	1.05899	0.797	0.253	0	6	Lgals1	lectin, galactose binding, soluble 1 [Source:MGI Symbol;Acc:MGI:96777]
Dcn1	0	1.02585	0.817	0.253	0	6	Dcn	decorin [Source:MGI Symbol;Acc:MGI:94872]
Nbl11	0	0.991062	0.737	0.269	0	6	Nbl1	NBL1, DAN family BMP antagonist [Source:MGI Symbol;Acc:MGI:104591]
Rarres21	0	0.93348	0.695	0.188	0	6	Rarres2	retinoic acid receptor responder (tazarotene induced) 2 [Source:MGI Symbol;Acc:MGI:1918910]
Rorb1	0	0.913268	0.416	0.058	0	6	Rorb	RAR-related orphan receptor beta [Source:MGI Symbol;Acc:MGI:1343464]
Sfrp21	0	0.900494	0.456	0.07	0	6	Sfrp2	secreted frizzled-related protein 2 [Source:MGI Symbol;Acc:MGI:108078]
Wif11	0	0.896215	0.362	0.055	0	6	Wif1	Wnt inhibitory factor 1 [Source:MGI Symbol;Acc:MGI:1344332]
Igf11	0	0.884315	0.451	0.098	0	6	Igf1	insulin-like growth factor 1 [Source:MGI Symbol;Acc:MGI:96432]
Efemp11	0	0.879666	0.519	0.114	0	6	Efemp1	epidermal growth factor-containing fibulin-like extracellular matrix protein 1 [Source:MGI Symbol;Acc:MGI:1339998]
Cebpd1	0	0.875511	0.806	0.41	0	6	Cebpd	CCAAT/enhancer binding protein (C/EBP), delta [Source:MGI Symbol;Acc:MGI:103573]
Igfbp61	0	0.86457	0.566	0.137	0	6	Igfbp6	insulin-like growth factor binding protein 6 [Source:MGI Symbol;Acc:MGI:96441]
Serpinh11	0	0.856766	0.58	0.18	0	6	Serpinh1	serine (or cysteine) peptidase inhibitor, clade H, member 1 [Source:MGI Symbol;Acc:MGI:88283]
Osr2	0	0.838111	0.458	0.073	0	6	Osr2	odd-skipped related 2 [Source:MGI Symbol;Acc:MGI:1930813]
Igfbp51	0	0.828837	0.461	0.172	0	6	Igfbp5	insulin-like growth factor binding protein 5 [Source:MGI Symbol;Acc:MGI:96440]
Serping11	0	0.828323	0.711	0.233	0	6	Serping1	serine (or cysteine) peptidase inhibitor, clade G, member 1 [Source:MGI Symbol;Acc:MGI:894696]
Penk1	0	0.826093	0.477	0.123	0	6	Penk	preproenkephalin [Source:MGI Symbol;Acc:MGI:104629]
Col1a21	0	0.812624	0.611	0.174	0	6	Col1a2	collagen, type I, alpha 2 [Source:MGI Symbol;Acc:MGI:88468]
Cxcl141	0	0.789912	0.411	0.1	0	6	Cxcl14	chemokine (C-X-C motif) ligand 14 [Source:MGI Symbol;Acc:MGI:1888514]
Nupr11	0	0.783573	0.555	0.178	0	6	Nupr1	nuclear protein transcription regulator 1 [Source:MGI Symbol;Acc:MGI:1891834]
Col3a1	0	0.782631	0.52	0.134	0	6	Col3a1	collagen, type III, alpha 1 [Source:MGI Symbol;Acc:MGI:88453]
Gsn1	0	0.754735	0.741	0.444	0	6	Gsn	gelsolin [Source:MGI Symbol;Acc:MGI:95851]
Egr1	0	0.746196	0.875	0.583	0	6	Egr1	early growth response 1 [Source:MGI Symbol;Acc:MGI:95295]
Wfdc11	0	0.743124	0.426	0.079	0	6	Wfdc1	WAP four-disulfide core domain 1 [Source:MGI Symbol;Acc:MGI:1915116]
Selenom	0	0.733106	0.55	0.176	0	6	Selenom	selenoprotein M [Source:MGI Symbol;Acc:MGI:2149786]
Timp21	0	0.714144	0.66	0.262	0	6	Timp2	tissue inhibitor of metalloproteinase 2 [Source:MGI Symbol;Acc:MGI:98753]
Ltbp41	0	0.693742	0.591	0.234	0	6	Ltbp4	latent transforming growth factor beta binding protein 4 [Source:MGI Symbol;Acc:MGI:1321395]
Id3	0	0.692852	0.775	0.524	0	6	Id3	inhibitor of DNA binding 3 [Source:MGI Symbol;Acc:MGI:96398]
Wnt6	0	0.689466	0.339	0.045	0	6	Wnt6	wingless-type MMTV integration site family, member 6 [Source:MGI Symbol;Acc:MGI:98960]
Ifitm22	0	0.689326	0.874	0.509	0	6	Ifitm2	interferon induced transmembrane protein 2 [Source:MGI Symbol;Acc:MGI:1933382]
Socs31	0	0.686848	0.588	0.287	0	6	Socs3	suppressor of cytokine signaling 3 [Source:MGI Symbol;Acc:MGI:1201791]
Zbtb201	0	0.677909	0.779	0.474	0	6	Zbtb20	zinc finger and BTB domain containing 20 [Source:MGI Symbol;Acc:MGI:1929213]
Irf1	0	0.674498	0.509	0.227	0	6	Irf1	interferon regulatory factor 1 [Source:MGI Symbol;Acc:MGI:96590]
Nr4a1	0	0.670648	0.621	0.319	0	6	Nr4a1	nuclear receptor subfamily 4, group A, member 1 [Source:MGI Symbol;Acc:MGI:1352454]
Col1a1	0	0.668718	0.442	0.113	0	6	Col1a1	collagen, type I, alpha 1 [Source:MGI Symbol;Acc:MGI:88467]
Col6a11	0	0.661025	0.487	0.14	0	6	Col6a1	collagen, type VI, alpha 1 [Source:MGI Symbol;Acc:MGI:88459]
Csrp11	0	0.65632	0.759	0.435	0	6	Csrp1	cysteine and glycine-rich protein 1 [Source:MGI Symbol;Acc:MGI:88549]
Tshz21	0	0.655139	0.558	0.258	0	6	Tshz2	teashirt zinc finger family member 2 [Source:MGI Symbol;Acc:MGI:2153084]
Cygb	0	0.645059	0.367	0.081	0	6	Cygb	cytoglobin [Source:MGI Symbol;Acc:MGI:2149481]
Emp31	0	0.642083	0.518	0.189	0	6	Emp3	epithelial membrane protein 3 [Source:MGI Symbol;Acc:MGI:1098729]
Wnt2	0	0.633708	0.298	0.035	0	6	Wnt2	wingless-type MMTV integration site family, member 2 [Source:MGI Symbol;Acc:MGI:98954]
Ckb	0	0.632358	0.502	0.207	0	6	Ckb	creatine kinase, brain [Source:MGI Symbol;Acc:MGI:88407]
Tcf211	0	0.626377	0.369	0.084	0	6	Tcf21	transcription factor 21 [Source:MGI Symbol;Acc:MGI:1202715]
Igfbp72	0	0.621312	0.861	0.468	0	6	Igfbp7	insulin-like growth factor binding protein 7 [Source:MGI Symbol;Acc:MGI:1352480]
Sparc2	0	0.605365	0.81	0.414	0	6	Sparc	secreted acidic cysteine rich glycoprotein [Source:MGI Symbol;Acc:MGI:98373]
Lama21	0	0.597693	0.343	0.069	0	6	Lama2	laminin, alpha 2 [Source:MGI Symbol;Acc:MGI:99912]
Sema5a	0	0.596375	0.391	0.14	0	6	Sema5a	sema domain, seven thrombospondin repeats (type 1 and type 1-like), transmembrane domain (TM) and short cytoplasmic domain, (semaphorin) 5A [Source:MGI Symbol;Acc:MGI:107556]
Olfml3	0	0.595988	0.319	0.064	0	6	Olfml3	olfactomedin-like 3 [Source:MGI Symbol;Acc:MGI:1914877]
Matn21	0	0.571722	0.362	0.097	0	6	Matn2	matrilin 2 [Source:MGI Symbol;Acc:MGI:109613]
Fxyd1	0	0.514085	0.364	0.11	0	6	Fxyd1	FXYD domain-containing ion transport regulator 1 [Source:MGI Symbol;Acc:MGI:1889273]
Dcn2	0	1.67348	0.982	0.25	0	7	Dcn	decorin [Source:MGI Symbol;Acc:MGI:94872]
Col1a22	0	1.49075	0.841	0.167	0	7	Col1a2	collagen, type I, alpha 2 [Source:MGI Symbol;Acc:MGI:88468]
Col1a11	0	1.43741	0.698	0.103	0	7	Col1a1	collagen, type I, alpha 1 [Source:MGI Symbol;Acc:MGI:88467]
Gsn2	0	1.43572	0.977	0.435	0	7	Gsn	gelsolin [Source:MGI Symbol;Acc:MGI:95851]
Lum	0	1.41346	0.618	0.007	0	7	Lum	lumican [Source:MGI Symbol;Acc:MGI:109347]
Col3a11	0	1.36974	0.717	0.127	0	7	Col3a1	collagen, type III, alpha 1 [Source:MGI Symbol;Acc:MGI:88453]
Serpinf1	0	1.36464	0.691	0.073	0	7	Serpinf1	serine (or cysteine) peptidase inhibitor, clade F, member 1 [Source:MGI Symbol;Acc:MGI:108080]
Col6a12	0	1.3513	0.752	0.129	0	7	Col6a1	collagen, type VI, alpha 1 [Source:MGI Symbol;Acc:MGI:88459]
C3	0	1.34495	0.55	0.028	0	7	C3	complement component 3 [Source:MGI Symbol;Acc:MGI:88227]
Serping12	0	1.34421	0.92	0.227	0	7	Serping1	serine (or cysteine) peptidase inhibitor, clade G, member 1 [Source:MGI Symbol;Acc:MGI:894696]
Col6a5	0	1.30808	0.486	0.004	0	7	Col6a5	collagen, type VI, alpha 5 [Source:MGI Symbol;Acc:MGI:3648134]
Gpx3	0	1.24161	0.63	0.09	0	7	Gpx3	glutathione peroxidase 3 [Source:MGI Symbol;Acc:MGI:105102]
Timp22	0	1.22821	0.867	0.255	0	7	Timp2	tissue inhibitor of metalloproteinase 2 [Source:MGI Symbol;Acc:MGI:98753]
Ccl21	0	1.21906	0.551	0.138	0	7	Ccl2	chemokine (C-C motif) ligand 2 [Source:MGI Symbol;Acc:MGI:98259]
Col6a2	0	1.20978	0.624	0.078	0	7	Col6a2	collagen, type VI, alpha 2 [Source:MGI Symbol;Acc:MGI:88460]
Ogn	0	1.19569	0.644	0.074	0	7	Ogn	osteoglycin [Source:MGI Symbol;Acc:MGI:109278]
Bgn2	0	1.17708	0.813	0.204	0	7	Bgn	biglycan [Source:MGI Symbol;Acc:MGI:88158]
Igfbp62	0	1.1738	0.707	0.134	0	7	Igfbp6	insulin-like growth factor binding protein 6 [Source:MGI Symbol;Acc:MGI:96441]
Mfap4	0	1.16575	0.579	0.088	0	7	Mfap4	microfibrillar-associated protein 4 [Source:MGI Symbol;Acc:MGI:1342276]
Sult1e1	0	1.16389	0.479	0.014	0	7	Sult1e1	sulfotransferase family 1E, member 1 [Source:MGI Symbol;Acc:MGI:98431]
Col6a3	0	1.15394	0.553	0.043	0	7	Col6a3	collagen, type VI, alpha 3 [Source:MGI Symbol;Acc:MGI:88461]
Ctla2a1	0	1.15206	0.527	0.104	0	7	Ctla2a	cytotoxic T lymphocyte-associated protein 2 alpha [Source:MGI Symbol;Acc:MGI:88554]
Fbln1	0	1.14745	0.553	0.026	0	7	Fbln1	fibulin 1 [Source:MGI Symbol;Acc:MGI:95487]
Sfrp1	0	1.12666	0.558	0.072	0	7	Sfrp1	secreted frizzled-related protein 1 [Source:MGI Symbol;Acc:MGI:892014]
Sparc3	0	1.09897	0.926	0.412	0	7	Sparc	secreted acidic cysteine rich glycoprotein [Source:MGI Symbol;Acc:MGI:98373]
Itih5	0	1.07333	0.555	0.096	0	7	Itih5	inter-alpha-trypsin inhibitor, heavy chain 5 [Source:MGI Symbol;Acc:MGI:1925751]
Cfh	0	1.03348	0.56	0.073	0	7	Cfh	complement component factor h [Source:MGI Symbol;Acc:MGI:88385]
Clec3b	0	1.0306	0.431	0.011	0	7	Clec3b	C-type lectin domain family 3, member b [Source:MGI Symbol;Acc:MGI:104540]
Dpt	0	1.0161	0.454	0.016	0	7	Dpt	dermatopontin [Source:MGI Symbol;Acc:MGI:1928392]
Mgp2	0	0.996671	0.78	0.263	0	7	Mgp	matrix Gla protein [Source:MGI Symbol;Acc:MGI:96976]
Pcolce	0	0.994174	0.516	0.06	0	7	Pcolce	procollagen C-endopeptidase enhancer protein [Source:MGI Symbol;Acc:MGI:105099]
Smoc2	0	0.983446	0.49	0.072	0	7	Smoc2	SPARC related modular calcium binding 2 [Source:MGI Symbol;Acc:MGI:1929881]
Igf12	0	0.974125	0.566	0.095	0	7	Igf1	insulin-like growth factor 1 [Source:MGI Symbol;Acc:MGI:96432]
Thbs11	0	0.966292	0.65	0.261	0	7	Thbs1	thrombospondin 1 [Source:MGI Symbol;Acc:MGI:98737]
Aebp1	0	0.958514	0.578	0.139	0	7	Aebp1	AE binding protein 1 [Source:MGI Symbol;Acc:MGI:1197012]
Ccl7	0	0.951745	0.406	0.083	0	7	Ccl7	chemokine (C-C motif) ligand 7 [Source:MGI Symbol;Acc:MGI:99512]
Fmo2	0	0.932104	0.513	0.098	0	7	Fmo2	flavin containing monooxygenase 2 [Source:MGI Symbol;Acc:MGI:1916776]
Prss231	0	0.913425	0.495	0.096	0	7	Prss23	protease, serine 23 [Source:MGI Symbol;Acc:MGI:1923703]
Mfap5	0	0.912727	0.434	0.03	0	7	Mfap5	microfibrillar associated protein 5 [Source:MGI Symbol;Acc:MGI:1354387]
Vim3	0	0.902053	0.799	0.298	0	7	Vim	vimentin [Source:MGI Symbol;Acc:MGI:98932]
C7	0	0.88755	0.351	0.004	0	7	C7	complement component 7 [Source:MGI Symbol;Acc:MGI:88235]
1500015O10Rik	0	0.883065	0.277	0.014	0	7	1500015O10Rik	NA
Gas1	0	0.880504	0.426	0.052	0	7	Gas1	growth arrest specific 1 [Source:MGI Symbol;Acc:MGI:95655]
Serpinh12	0	0.866087	0.627	0.181	0	7	Serpinh1	serine (or cysteine) peptidase inhibitor, clade H, member 1 [Source:MGI Symbol;Acc:MGI:88283]
Plpp32	0	0.866016	0.681	0.244	0	7	Plpp3	phospholipid phosphatase 3 [Source:MGI Symbol;Acc:MGI:1915166]
Lrp11	0	0.862255	0.583	0.139	0	7	Lrp1	low density lipoprotein receptor-related protein 1 [Source:MGI Symbol;Acc:MGI:96828]
Matn22	0	0.862159	0.498	0.093	0	7	Matn2	matrilin 2 [Source:MGI Symbol;Acc:MGI:109613]
Fgl2	0	0.85381	0.509	0.126	0	7	Fgl2	fibrinogen-like protein 2 [Source:MGI Symbol;Acc:MGI:103266]
Cpxm1	0	0.833647	0.343	0.016	0	7	Cpxm1	carboxypeptidase X 1 (M14 family) [Source:MGI Symbol;Acc:MGI:1934569]
Fmod	0	0.831727	0.38	0.067	0	7	Fmod	fibromodulin [Source:MGI Symbol;Acc:MGI:1328364]
Apod	0	0.821169	0.35	0.048	0	7	Apod	apolipoprotein D [Source:MGI Symbol;Acc:MGI:88056]
Cd302	0	0.805595	0.479	0.087	0	7	Cd302	CD302 antigen [Source:MGI Symbol;Acc:MGI:1913455]
Tnxb	0	0.803397	0.384	0.026	0	7	Tnxb	tenascin XB [Source:MGI Symbol;Acc:MGI:1932137]
Fstl1	0	0.780834	0.486	0.103	0	7	Fstl1	follistatin-like 1 [Source:MGI Symbol;Acc:MGI:102793]
Cxcl1	0	0.777347	0.46	0.153	0	7	Cxcl1	chemokine (C-X-C motif) ligand 1 [Source:MGI Symbol;Acc:MGI:108068]
Col5a2	0	0.776795	0.394	0.042	0	7	Col5a2	collagen, type V, alpha 2 [Source:MGI Symbol;Acc:MGI:88458]
S100a63	0	0.769757	0.917	0.473	0	7	S100a6	S100 calcium binding protein A6 (calcyclin) [Source:MGI Symbol;Acc:MGI:1339467]
Ugdh	0	0.759612	0.363	0.082	0	7	Ugdh	UDP-glucose dehydrogenase [Source:MGI Symbol;Acc:MGI:1306785]
Fxyd6	0	0.75459	0.381	0.065	0	7	Fxyd6	FXYD domain-containing ion transport regulator 6 [Source:MGI Symbol;Acc:MGI:1890226]
Lgals12	0	0.751156	0.694	0.265	0	7	Lgals1	lectin, galactose binding, soluble 1 [Source:MGI Symbol;Acc:MGI:96777]
Aspn	0	0.744434	0.33	0.026	0	7	Aspn	asporin [Source:MGI Symbol;Acc:MGI:1913945]
Vcam1	0	0.743832	0.364	0.064	0	7	Vcam1	vascular cell adhesion molecule 1 [Source:MGI Symbol;Acc:MGI:98926]
Tnfaip6	0	0.736365	0.281	0.025	0	7	Tnfaip6	tumor necrosis factor alpha induced protein 6 [Source:MGI Symbol;Acc:MGI:1195266]
Rcn3	0	0.731949	0.422	0.078	0	7	Rcn3	reticulocalbin 3, EF-hand calcium binding domain [Source:MGI Symbol;Acc:MGI:1277122]
Nid1	0	0.730311	0.437	0.085	0	7	Nid1	nidogen 1 [Source:MGI Symbol;Acc:MGI:97342]
Rarres22	0	0.720425	0.586	0.2	0	7	Rarres2	retinoic acid receptor responder (tazarotene induced) 2 [Source:MGI Symbol;Acc:MGI:1918910]
Lox	0	0.718145	0.365	0.043	0	7	Lox	lysyl oxidase [Source:MGI Symbol;Acc:MGI:96817]
Selenom1	0	0.715199	0.556	0.179	0	7	Selenom	selenoprotein M [Source:MGI Symbol;Acc:MGI:2149786]
Penk2	0	0.710507	0.473	0.127	0	7	Penk	preproenkephalin [Source:MGI Symbol;Acc:MGI:104629]
Cygb1	0	0.703752	0.417	0.082	0	7	Cygb	cytoglobin [Source:MGI Symbol;Acc:MGI:2149481]
Svep1	0	0.701401	0.331	0.02	0	7	Svep1	sushi, von Willebrand factor type A, EGF and pentraxin domain containing 1 [Source:MGI Symbol;Acc:MGI:1928849]
Ccdc80	0	0.698068	0.354	0.048	0	7	Ccdc80	coiled-coil domain containing 80 [Source:MGI Symbol;Acc:MGI:1915146]
Has1	0	0.691602	0.288	0.029	0	7	Has1	hyaluronan synthase 1 [Source:MGI Symbol;Acc:MGI:106590]
Gfpt2	0	0.69142	0.335	0.047	0	7	Gfpt2	glutamine fructose-6-phosphate transaminase 2 [Source:MGI Symbol;Acc:MGI:1338883]
Pi16	0	0.690282	0.275	0.012	0	7	Pi16	peptidase inhibitor 16 [Source:MGI Symbol;Acc:MGI:1921366]
Mmp2	0	0.686764	0.363	0.057	0	7	Mmp2	matrix metallopeptidase 2 [Source:MGI Symbol;Acc:MGI:97009]
Cpxm2	0	0.68594	0.319	0.054	0	7	Cpxm2	carboxypeptidase X 2 (M14 family) [Source:MGI Symbol;Acc:MGI:1926006]
Adamts2	0	0.668947	0.317	0.027	0	7	Adamts2	a disintegrin-like and metallopeptidase (reprolysin type) with thrombospondin type 1 motif, 2 [Source:MGI Symbol;Acc:MGI:1347356]
Abi3bp	0	0.664666	0.367	0.055	0	7	Abi3bp	ABI family member 3 binding protein [Source:MGI Symbol;Acc:MGI:2444583]
Mmp23	0	0.65707	0.319	0.025	0	7	Mmp23	matrix metallopeptidase 23 [Source:MGI Symbol;Acc:MGI:1347361]
Ctsk	0	0.641198	0.313	0.033	0	7	Ctsk	cathepsin K [Source:MGI Symbol;Acc:MGI:107823]
Col14a1	0	0.640906	0.302	0.032	0	7	Col14a1	collagen, type XIV, alpha 1 [Source:MGI Symbol;Acc:MGI:1341272]
Rbp11	0	0.633966	0.586	0.253	0	7	Rbp1	retinol binding protein 1, cellular [Source:MGI Symbol;Acc:MGI:97876]
Id31	0	0.629429	0.782	0.527	0	7	Id3	inhibitor of DNA binding 3 [Source:MGI Symbol;Acc:MGI:96398]
Olfml31	0	0.627167	0.359	0.065	0	7	Olfml3	olfactomedin-like 3 [Source:MGI Symbol;Acc:MGI:1914877]
Col15a1	0	0.620398	0.36	0.078	0	7	Col15a1	collagen, type XV, alpha 1 [Source:MGI Symbol;Acc:MGI:88449]
Rnase41	0	0.618632	0.441	0.148	0	7	Rnase4	ribonuclease, RNase A family 4 [Source:MGI Symbol;Acc:MGI:1926217]
Csf1	0	0.613586	0.334	0.08	0	7	Csf1	colony stimulating factor 1 (macrophage) [Source:MGI Symbol;Acc:MGI:1339753]
Htra3	0	0.60872	0.274	0.017	0	7	Htra3	HtrA serine peptidase 3 [Source:MGI Symbol;Acc:MGI:1925808]
Ecm1	0	0.587141	0.414	0.139	0	7	Ecm1	extracellular matrix protein 1 [Source:MGI Symbol;Acc:MGI:103060]
Ptgis	0	0.563348	0.372	0.092	0	7	Ptgis	prostaglandin I2 (prostacyclin) synthase [Source:MGI Symbol;Acc:MGI:1097156]
Col5a1	0	0.557316	0.277	0.023	0	7	Col5a1	collagen, type V, alpha 1 [Source:MGI Symbol;Acc:MGI:88457]
Cd341	0	0.553067	0.359	0.097	0	7	Cd34	CD34 antigen [Source:MGI Symbol;Acc:MGI:88329]
Cd74	0	2.33114	0.97	0.079	0	8	Cd74	CD74 antigen (invariant polypeptide of major histocompatibility complex, class II antigen-associated) [Source:MGI Symbol;Acc:MGI:96534]
Ccl4	0	2.16016	0.792	0.041	0	8	Ccl4	chemokine (C-C motif) ligand 4 [Source:MGI Symbol;Acc:MGI:98261]
C1qa	0	2.14736	0.966	0.008	0	8	C1qa	complement component 1, q subcomponent, alpha polypeptide [Source:MGI Symbol;Acc:MGI:88223]
H2-Aa	0	2.09184	0.913	0.045	0	8	H2-Aa	histocompatibility 2, class II antigen A, alpha [Source:MGI Symbol;Acc:MGI:95895]
C1qb	0	2.05496	0.948	0.008	0	8	C1qb	complement component 1, q subcomponent, beta polypeptide [Source:MGI Symbol;Acc:MGI:88224]
H2-Ab1	0	2.04487	0.911	0.056	0	8	H2-Ab1	histocompatibility 2, class II antigen A, beta 1 [Source:MGI Symbol;Acc:MGI:103070]
Cxcl2	0	1.93487	0.764	0.054	0	8	Cxcl2	chemokine (C-X-C motif) ligand 2 [Source:MGI Symbol;Acc:MGI:1340094]
Lyz2	0	1.92456	0.852	0.021	0	8	Lyz2	lysozyme 2 [Source:MGI Symbol;Acc:MGI:96897]
C1qc	0	1.91435	0.917	0.006	0	8	C1qc	complement component 1, q subcomponent, C chain [Source:MGI Symbol;Acc:MGI:88225]
Ccl3	0	1.78995	0.72	0.014	0	8	Ccl3	chemokine (C-C motif) ligand 3 [Source:MGI Symbol;Acc:MGI:98260]
Ctss	0	1.73938	0.869	0.021	0	8	Ctss	cathepsin S [Source:MGI Symbol;Acc:MGI:107341]
Fcer1g	0	1.70773	0.895	0.031	0	8	Fcer1g	Fc receptor, IgE, high affinity I, gamma polypeptide [Source:MGI Symbol;Acc:MGI:95496]
Cd14	0	1.67386	0.801	0.04	0	8	Cd14	CD14 antigen [Source:MGI Symbol;Acc:MGI:88318]
Tyrobp	0	1.65463	0.877	0.032	0	8	Tyrobp	TYRO protein tyrosine kinase binding protein [Source:MGI Symbol;Acc:MGI:1277211]
H2-Eb1	0	1.50553	0.581	0.029	0	8	H2-Eb1	histocompatibility 2, class II antigen E beta [Source:MGI Symbol;Acc:MGI:95901]
Il1b	0	1.45446	0.572	0.014	0	8	Il1b	interleukin 1 beta [Source:MGI Symbol;Acc:MGI:96543]
Cd83	0	1.44871	0.719	0.025	0	8	Cd83	CD83 antigen [Source:MGI Symbol;Acc:MGI:1328316]
Mafb	0	1.38042	0.689	0.035	0	8	Mafb	v-maf musculoaponeurotic fibrosarcoma oncogene family, protein B (avian) [Source:MGI Symbol;Acc:MGI:104555]
Ctsb	0	1.36558	0.91	0.318	0	8	Ctsb	cathepsin B [Source:MGI Symbol;Acc:MGI:88561]
Plek	0	1.33271	0.649	0.02	0	8	Plek	pleckstrin [Source:MGI Symbol;Acc:MGI:1860485]
Lgmn	0	1.33108	0.769	0.09	0	8	Lgmn	legumain [Source:MGI Symbol;Acc:MGI:1330838]
Ccl71	0	1.32424	0.55	0.081	0	8	Ccl7	chemokine (C-C motif) ligand 7 [Source:MGI Symbol;Acc:MGI:99512]
Laptm5	0	1.30108	0.76	0.045	0	8	Laptm5	lysosomal-associated protein transmembrane 5 [Source:MGI Symbol;Acc:MGI:108046]
Bcl2a1b	0	1.28709	0.614	0.022	0	8	Bcl2a1b	B cell leukemia/lymphoma 2 related protein A1b [Source:MGI Symbol;Acc:MGI:1278326]
Pf4	0	1.28703	0.508	0.003	0	8	Pf4	platelet factor 4 [Source:MGI Symbol;Acc:MGI:1888711]
Ctsc	0	1.25369	0.717	0.09	0	8	Ctsc	cathepsin C [Source:MGI Symbol;Acc:MGI:109553]
Rgs1	0	1.23875	0.566	0.05	0	8	Rgs1	regulator of G-protein signaling 1 [Source:MGI Symbol;Acc:MGI:1354694]
Ctsz	0	1.22063	0.796	0.162	0	8	Ctsz	cathepsin Z [Source:MGI Symbol;Acc:MGI:1891190]
Srgn1	0	1.21745	0.822	0.179	0	8	Srgn	serglycin [Source:MGI Symbol;Acc:MGI:97756]
Cybb	0	1.21176	0.625	0.01	0	8	Cybb	cytochrome b-245, beta polypeptide [Source:MGI Symbol;Acc:MGI:88574]
Kctd12	0	1.20318	0.674	0.084	0	8	Kctd12	potassium channel tetramerisation domain containing 12 [Source:MGI Symbol;Acc:MGI:2145823]
Csf1r	0	1.20119	0.638	0.004	0	8	Csf1r	colony stimulating factor 1 receptor [Source:MGI Symbol;Acc:MGI:1339758]
Tnf	0	1.20043	0.524	0.015	0	8	Tnf	tumor necrosis factor [Source:MGI Symbol;Acc:MGI:104798]
Wfdc17	0	1.19761	0.531	0.01	0	8	Wfdc17	WAP four-disulfide core domain 17 [Source:MGI Symbol;Acc:MGI:3649773]
Ccl12	0	1.19013	0.472	0.004	0	8	Ccl12	chemokine (C-C motif) ligand 12 [Source:MGI Symbol;Acc:MGI:108224]
Ccrl2	0	1.18754	0.643	0.077	0	8	Ccrl2	chemokine (C-C motif) receptor-like 2 [Source:MGI Symbol;Acc:MGI:1920904]
Ms4a7	0	1.17418	0.593	0.002	0	8	Ms4a7	membrane-spanning 4-domains, subfamily A, member 7 [Source:MGI Symbol;Acc:MGI:1918846]
Selenop1	0	1.15869	0.84	0.327	0	8	Selenop	selenoprotein P [Source:MGI Symbol;Acc:MGI:894288]
Ccl22	0	1.15372	0.631	0.14	0	8	Ccl2	chemokine (C-C motif) ligand 2 [Source:MGI Symbol;Acc:MGI:98259]
Apoe1	0	1.14566	0.969	0.494	0	8	Apoe	apolipoprotein E [Source:MGI Symbol;Acc:MGI:88057]
Mpeg1	0	1.13501	0.602	0.01	0	8	Mpeg1	macrophage expressed gene 1 [Source:MGI Symbol;Acc:MGI:1333743]
Lilr4b	0	1.1322	0.554	0.012	0	8	Lilr4b	NA
Mrc1	0	1.10217	0.484	0.005	0	8	Mrc1	mannose receptor, C type 1 [Source:MGI Symbol;Acc:MGI:97142]
Cxcl16	0	1.08891	0.701	0.143	0	8	Cxcl16	chemokine (C-X-C motif) ligand 16 [Source:MGI Symbol;Acc:MGI:1932682]
Cyba	0	1.08277	0.786	0.194	0	8	Cyba	cytochrome b-245, alpha polypeptide [Source:MGI Symbol;Acc:MGI:1316658]
Aif1	0	1.08094	0.563	0.01	0	8	Aif1	allograft inflammatory factor 1 [Source:MGI Symbol;Acc:MGI:1343098]
Cxcl11	0	1.04241	0.543	0.154	0	8	Cxcl1	chemokine (C-X-C motif) ligand 1 [Source:MGI Symbol;Acc:MGI:108068]
Cd68	0	1.03551	0.577	0.037	0	8	Cd68	CD68 antigen [Source:MGI Symbol;Acc:MGI:88342]
Ccl5	0	1.03475	0.379	0.047	0	8	Ccl5	chemokine (C-C motif) ligand 5 [Source:MGI Symbol;Acc:MGI:98262]
Trf	0	1.02782	0.546	0.031	0	8	Trf	transferrin [Source:MGI Symbol;Acc:MGI:98821]
Slfn2	0	1.01694	0.497	0.027	0	8	Slfn2	schlafen 2 [Source:MGI Symbol;Acc:MGI:1313258]
Nlrp3	0	0.994643	0.463	0.006	0	8	Nlrp3	NLR family, pyrin domain containing 3 [Source:MGI Symbol;Acc:MGI:2653833]
Unc93b1	0	0.989609	0.562	0.03	0	8	Unc93b1	unc-93 homolog B1, TLR signaling regulator [Source:MGI Symbol;Acc:MGI:1859307]
Ctsh	0	0.988296	0.602	0.096	0	8	Ctsh	cathepsin H [Source:MGI Symbol;Acc:MGI:107285]
Ifi207	0	0.97738	0.483	0.016	0	8	Ifi207	interferon activated gene 207 [Source:MGI Symbol;Acc:MGI:2138302]
Lilrb4a	0	0.969134	0.495	0.01	0	8	Lilrb4a	leukocyte immunoglobulin-like receptor, subfamily B, member 4A [Source:MGI Symbol;Acc:MGI:102701]
Zeb2	0	0.967925	0.601	0.085	0	8	Zeb2	zinc finger E-box binding homeobox 2 [Source:MGI Symbol;Acc:MGI:1344407]
Cd86	0	0.947246	0.505	0.013	0	8	Cd86	CD86 antigen [Source:MGI Symbol;Acc:MGI:101773]
Rgs10	0	0.943638	0.531	0.025	0	8	Rgs10	regulator of G-protein signalling 10 [Source:MGI Symbol;Acc:MGI:1915115]
Ms4a6c	0	0.936221	0.487	0.009	0	8	Ms4a6c	membrane-spanning 4-domains, subfamily A, member 6C [Source:MGI Symbol;Acc:MGI:2385644]
C3ar1	0	0.932327	0.474	0.003	0	8	C3ar1	complement component 3a receptor 1 [Source:MGI Symbol;Acc:MGI:1097680]
Atp6v0c	0	0.929508	0.584	0.144	0	8	Atp6v0c	ATPase, H+ transporting, lysosomal V0 subunit C [Source:MGI Symbol;Acc:MGI:88116]
Trem2	0	0.929319	0.474	0.017	0	8	Trem2	triggering receptor expressed on myeloid cells 2 [Source:MGI Symbol;Acc:MGI:1913150]
Rsad2	0	0.926815	0.338	0.031	0	8	Rsad2	radical S-adenosyl methionine domain containing 2 [Source:MGI Symbol;Acc:MGI:1929628]
Hexb	0	0.926117	0.508	0.097	0	8	Hexb	hexosaminidase B [Source:MGI Symbol;Acc:MGI:96074]
Marcksl11	0	0.917482	0.606	0.225	0	8	Marcksl1	MARCKS-like 1 [Source:MGI Symbol;Acc:MGI:97143]
Ccl8	0	0.909224	0.291	0.003	0	8	Ccl8	chemokine (C-C motif) ligand 8 [Source:MGI Symbol;Acc:MGI:101878]
Lcp1	0	0.898152	0.598	0.164	0	8	Lcp1	lymphocyte cytosolic protein 1 [Source:MGI Symbol;Acc:MGI:104808]
Hmox1	0	0.897217	0.457	0.105	0	8	Hmox1	heme oxygenase 1 [Source:MGI Symbol;Acc:MGI:96163]
H2-DMa	0	0.889641	0.504	0.042	0	8	H2-DMa	histocompatibility 2, class II, locus DMa [Source:MGI Symbol;Acc:MGI:95921]
Spi1	0	0.889197	0.475	0.012	0	8	Spi1	spleen focus forming virus (SFFV) proviral integration oncogene [Source:MGI Symbol;Acc:MGI:98282]
Ptprc	0	0.886538	0.533	0.043	0	8	Ptprc	protein tyrosine phosphatase, receptor type, C [Source:MGI Symbol;Acc:MGI:97810]
Gatm	0	0.880963	0.531	0.062	0	8	Gatm	glycine amidinotransferase (L-arginine:glycine amidinotransferase) [Source:MGI Symbol;Acc:MGI:1914342]
Il1a	0	0.879319	0.358	0.003	0	8	Il1a	interleukin 1 alpha [Source:MGI Symbol;Acc:MGI:96542]
Tlr2	0	0.865539	0.441	0.019	0	8	Tlr2	toll-like receptor 2 [Source:MGI Symbol;Acc:MGI:1346060]
Efhd21	0	0.859191	0.676	0.208	0	8	Efhd2	EF hand domain containing 2 [Source:MGI Symbol;Acc:MGI:106504]
Basp1	0	0.856956	0.621	0.205	0	8	Basp1	brain abundant, membrane attached signal protein 1 [Source:MGI Symbol;Acc:MGI:1917600]
C5ar1	0	0.855791	0.407	0.002	0	8	C5ar1	complement component 5a receptor 1 [Source:MGI Symbol;Acc:MGI:88232]
Isg151	0	0.851897	0.489	0.153	0	8	Isg15	ISG15 ubiquitin-like modifier [Source:MGI Symbol;Acc:MGI:1855694]
Ly86	0	0.851618	0.441	0.008	0	8	Ly86	lymphocyte antigen 86 [Source:MGI Symbol;Acc:MGI:1321404]
Ninj1	0	0.846497	0.626	0.201	0	8	Ninj1	ninjurin 1 [Source:MGI Symbol;Acc:MGI:1196617]
Oasl1	0	0.838074	0.355	0.023	0	8	Oasl1	2'-5' oligoadenylate synthetase-like 1 [Source:MGI Symbol;Acc:MGI:2180849]
Fyb	0	0.837084	0.449	0.021	0	8	Fyb	FYN binding protein [Source:MGI Symbol;Acc:MGI:1346327]
Vcam11	0	0.831174	0.421	0.065	0	8	Vcam1	vascular cell adhesion molecule 1 [Source:MGI Symbol;Acc:MGI:98926]
Psap	0	0.82847	0.85	0.464	0	8	Psap	prosaposin [Source:MGI Symbol;Acc:MGI:97783]
Ctsa	0	0.821933	0.547	0.126	0	8	Ctsa	cathepsin A [Source:MGI Symbol;Acc:MGI:97748]
Id2	0	0.821372	0.699	0.306	0	8	Id2	inhibitor of DNA binding 2 [Source:MGI Symbol;Acc:MGI:96397]
Ifnb1	0	0.82007	0.295	0.003	0	8	Ifnb1	interferon beta 1, fibroblast [Source:MGI Symbol;Acc:MGI:107657]
Ptpn18	0	0.817603	0.501	0.069	0	8	Ptpn18	protein tyrosine phosphatase, non-receptor type 18 [Source:MGI Symbol;Acc:MGI:108410]
Metrnl	0	0.810979	0.562	0.153	0	8	Metrnl	meteorin, glial cell differentiation regulator-like [Source:MGI Symbol;Acc:MGI:2384806]
Cxcl10	0	0.806891	0.452	0.134	0	8	Cxcl10	chemokine (C-X-C motif) ligand 10 [Source:MGI Symbol;Acc:MGI:1352450]
Ifi27l2a	0	0.804026	0.443	0.069	0	8	Ifi27l2a	interferon, alpha-inducible protein 27 like 2A [Source:MGI Symbol;Acc:MGI:1924183]
Fcgr3	0	0.79332	0.4	0.004	0	8	Fcgr3	Fc receptor, IgG, low affinity III [Source:MGI Symbol;Acc:MGI:95500]
Plin2	0	0.792524	0.427	0.04	0	8	Plin2	perilipin 2 [Source:MGI Symbol;Acc:MGI:87920]
Pld4	0	0.787862	0.421	0.008	0	8	Pld4	phospholipase D family, member 4 [Source:MGI Symbol;Acc:MGI:2144765]
H2-DMb1	0	0.781396	0.425	0.026	0	8	H2-DMb1	histocompatibility 2, class II, locus Mb1 [Source:MGI Symbol;Acc:MGI:95922]
Rel	0	0.775553	0.51	0.109	0	8	Rel	reticuloendotheliosis oncogene [Source:MGI Symbol;Acc:MGI:97897]
Rilpl2	0	0.772255	0.42	0.057	0	8	Rilpl2	Rab interacting lysosomal protein-like 2 [Source:MGI Symbol;Acc:MGI:1933112]
Arl4c	0	0.771254	0.536	0.156	0	8	Arl4c	ADP-ribosylation factor-like 4C [Source:MGI Symbol;Acc:MGI:2445172]
Dab2	0	0.769277	0.499	0.116	0	8	Dab2	disabled 2, mitogen-responsive phosphoprotein [Source:MGI Symbol;Acc:MGI:109175]
Slc15a3	0	0.769181	0.401	0.011	0	8	Slc15a3	solute carrier family 15, member 3 [Source:MGI Symbol;Acc:MGI:1929691]
Grn	0	0.767598	0.573	0.217	0	8	Grn	granulin [Source:MGI Symbol;Acc:MGI:95832]
Marcks	0	0.753335	0.641	0.228	0	8	Marcks	myristoylated alanine rich protein kinase C substrate [Source:MGI Symbol;Acc:MGI:96907]
Adgre1	0	0.751067	0.399	0.002	0	8	Adgre1	adhesion G protein-coupled receptor E1 [Source:MGI Symbol;Acc:MGI:106912]
Cd300c2	0	0.739185	0.362	0.005	0	8	Cd300c2	CD300C molecule 2 [Source:MGI Symbol;Acc:MGI:2153249]
Picalm	0	0.738025	0.635	0.263	0	8	Picalm	phosphatidylinositol binding clathrin assembly protein [Source:MGI Symbol;Acc:MGI:2385902]
Fcgr2b	0	0.737419	0.372	0.008	0	8	Fcgr2b	Fc receptor, IgG, low affinity IIb [Source:MGI Symbol;Acc:MGI:95499]
Tnfaip3	0	0.737057	0.56	0.175	0	8	Tnfaip3	tumor necrosis factor, alpha-induced protein 3 [Source:MGI Symbol;Acc:MGI:1196377]
Npc21	0	0.729403	0.843	0.485	0	8	Npc2	NPC intracellular cholesterol transporter 2 [Source:MGI Symbol;Acc:MGI:1915213]
Ehd1	0	0.728337	0.48	0.148	0	8	Ehd1	EH-domain containing 1 [Source:MGI Symbol;Acc:MGI:1341878]
Nfkbiz	0	0.727651	0.549	0.178	0	8	Nfkbiz	nuclear factor of kappa light polypeptide gene enhancer in B cells inhibitor, zeta [Source:MGI Symbol;Acc:MGI:1931595]
Ifi30	0	0.72724	0.39	0.054	0	8	Ifi30	interferon gamma inducible protein 30 [Source:MGI Symbol;Acc:MGI:2137648]
Il1rn	0	0.72232	0.275	0.005	0	8	Il1rn	interleukin 1 receptor antagonist [Source:MGI Symbol;Acc:MGI:96547]
Plau	0	0.720266	0.365	0.052	0	8	Plau	plasminogen activator, urokinase [Source:MGI Symbol;Acc:MGI:97611]
Sdcbp	0	0.705224	0.723	0.401	0	8	Sdcbp	syndecan binding protein [Source:MGI Symbol;Acc:MGI:1337026]
Bcl2a1a	0	0.700811	0.332	0.023	0	8	Bcl2a1a	B cell leukemia/lymphoma 2 related protein A1a [Source:MGI Symbol;Acc:MGI:102687]
Ifit1	0	0.698046	0.3	0.048	0	8	Ifit1	interferon-induced protein with tetratricopeptide repeats 1 [Source:MGI Symbol;Acc:MGI:99450]
Etv3	0	0.694211	0.4	0.071	0	8	Etv3	ets variant 3 [Source:MGI Symbol;Acc:MGI:1350926]
Ptafr	0	0.692851	0.348	0.007	0	8	Ptafr	platelet-activating factor receptor [Source:MGI Symbol;Acc:MGI:106066]
Mcl1	0	0.692732	0.789	0.472	0	8	Mcl1	myeloid cell leukemia sequence 1 [Source:MGI Symbol;Acc:MGI:101769]
Ifih1	0	0.6909	0.312	0.028	0	8	Ifih1	interferon induced with helicase C domain 1 [Source:MGI Symbol;Acc:MGI:1918836]
Hexa	0	0.687024	0.468	0.116	0	8	Hexa	hexosaminidase A [Source:MGI Symbol;Acc:MGI:96073]
Mef2c1	0	0.680608	0.456	0.079	0	8	Mef2c	myocyte enhancer factor 2C [Source:MGI Symbol;Acc:MGI:99458]
Abca1	0	0.675999	0.483	0.134	0	8	Abca1	ATP-binding cassette, sub-family A (ABC1), member 1 [Source:MGI Symbol;Acc:MGI:99607]
Tgfbi	0	0.67462	0.378	0.027	0	8	Tgfbi	transforming growth factor, beta induced [Source:MGI Symbol;Acc:MGI:99959]
Cd36	0	0.668722	0.308	0.01	0	8	Cd36	CD36 molecule [Source:MGI Symbol;Acc:MGI:107899]
Cd53	0	0.665609	0.384	0.028	0	8	Cd53	CD53 antigen [Source:MGI Symbol;Acc:MGI:88341]
Cflar	0	0.662004	0.459	0.137	0	8	Cflar	CASP8 and FADD-like apoptosis regulator [Source:MGI Symbol;Acc:MGI:1336166]
Alox5ap	0	0.660321	0.357	0.016	0	8	Alox5ap	arachidonate 5-lipoxygenase activating protein [Source:MGI Symbol;Acc:MGI:107505]
Pla2g7	0	0.658233	0.4	0.051	0	8	Pla2g7	phospholipase A2, group VII (platelet-activating factor acetylhydrolase, plasma) [Source:MGI Symbol;Acc:MGI:1351327]
Lst1	0	0.653982	0.332	0.01	0	8	Lst1	leukocyte specific transcript 1 [Source:MGI Symbol;Acc:MGI:1096324]
Fxyd51	0	0.653594	0.519	0.138	0	8	Fxyd5	FXYD domain-containing ion transport regulator 5 [Source:MGI Symbol;Acc:MGI:1201785]
Ccl6	0	0.651378	0.297	0.005	0	8	Ccl6	chemokine (C-C motif) ligand 6 [Source:MGI Symbol;Acc:MGI:98263]
Plbd1	0	0.643067	0.339	0.013	0	8	Plbd1	phospholipase B domain containing 1 [Source:MGI Symbol;Acc:MGI:1914107]
F13a1	0	0.641914	0.257	0.002	0	8	F13a1	coagulation factor XIII, A1 subunit [Source:MGI Symbol;Acc:MGI:1921395]
Lyn	0	0.6349	0.357	0.033	0	8	Lyn	LYN proto-oncogene, Src family tyrosine kinase [Source:MGI Symbol;Acc:MGI:96892]
H2-K11	0	0.632634	0.916	0.618	0	8	H2-K1	histocompatibility 2, K1, K region [Source:MGI Symbol;Acc:MGI:95904]
Hpgds	0	0.632561	0.32	0.004	0	8	Hpgds	hematopoietic prostaglandin D synthase [Source:MGI Symbol;Acc:MGI:1859384]
Ccl9	0	0.630582	0.281	0.006	0	8	Ccl9	chemokine (C-C motif) ligand 9 [Source:MGI Symbol;Acc:MGI:104533]
Gmfg	0	0.61092	0.366	0.06	0	8	Gmfg	glia maturation factor, gamma [Source:MGI Symbol;Acc:MGI:1927135]
Coro1a	0	0.609786	0.36	0.038	0	8	Coro1a	coronin, actin binding protein 1A [Source:MGI Symbol;Acc:MGI:1345961]
Ms4a6b	0	0.605419	0.315	0.01	0	8	Ms4a6b	membrane-spanning 4-domains, subfamily A, member 6B [Source:MGI Symbol;Acc:MGI:1917024]
Cotl1	0	0.6054	0.389	0.071	0	8	Cotl1	coactosin-like 1 (Dictyostelium) [Source:MGI Symbol;Acc:MGI:1919292]
Maf	0	0.604642	0.325	0.043	0	8	Maf	avian musculoaponeurotic fibrosarcoma oncogene homolog [Source:MGI Symbol;Acc:MGI:96909]
Clec10a	0	0.592693	0.255	0.004	0	8	Clec10a	C-type lectin domain family 10, member A [Source:MGI Symbol;Acc:MGI:96975]
Stab1	0	0.587418	0.298	0.01	0	8	Stab1	stabilin 1 [Source:MGI Symbol;Acc:MGI:2178742]
Ifi202b	0	0.586091	0.293	0.021	0	8	Ifi202b	interferon activated gene 202B [Source:MGI Symbol;Acc:MGI:1347083]
Sirpa	0	0.583842	0.34	0.045	0	8	Sirpa	signal-regulatory protein alpha [Source:MGI Symbol;Acc:MGI:108563]
Tnfaip2	0	0.580462	0.317	0.061	0	8	Tnfaip2	tumor necrosis factor, alpha-induced protein 2 [Source:MGI Symbol;Acc:MGI:104960]
Rasgef1b	0	0.562009	0.305	0.046	0	8	Rasgef1b	RasGEF domain family, member 1B [Source:MGI Symbol;Acc:MGI:2443755]
Rgl1	0	0.55802	0.299	0.03	0	8	Rgl1	ral guanine nucleotide dissociation stimulator,-like 1 [Source:MGI Symbol;Acc:MGI:107484]
Gpr65	0	0.553606	0.286	0.009	0	8	Gpr65	G-protein coupled receptor 65 [Source:MGI Symbol;Acc:MGI:108031]
Bcl2a1d	0	0.5493	0.269	0.016	0	8	Bcl2a1d	B cell leukemia/lymphoma 2 related protein A1d [Source:MGI Symbol;Acc:MGI:1278325]
Ifi204	0	0.547766	0.308	0.028	0	8	Ifi204	interferon activated gene 204 [Source:MGI Symbol;Acc:MGI:96429]
Slamf9	0	0.541853	0.272	0.006	0	8	Slamf9	SLAM family member 9 [Source:MGI Symbol;Acc:MGI:1923692]
Fam49b	0	0.540395	0.365	0.086	0	8	Fam49b	NA
P2ry6	0	0.53289	0.259	0.004	0	8	P2ry6	pyrimidinergic receptor P2Y, G-protein coupled, 6 [Source:MGI Symbol;Acc:MGI:2673874]
Hcls1	0	0.529084	0.3	0.014	0	8	Hcls1	hematopoietic cell specific Lyn substrate 1 [Source:MGI Symbol;Acc:MGI:104568]
Rab8b	0	0.525912	0.371	0.085	0	8	Rab8b	RAB8B, member RAS oncogene family [Source:MGI Symbol;Acc:MGI:2442982]
Jdp2	0	0.523316	0.292	0.03	0	8	Jdp2	Jun dimerization protein 2 [Source:MGI Symbol;Acc:MGI:1932093]
Irf8	0	0.510391	0.318	0.066	0	8	Irf8	interferon regulatory factor 8 [Source:MGI Symbol;Acc:MGI:96395]
Arhgdib	0	0.504505	0.327	0.054	0	8	Arhgdib	Rho, GDP dissociation inhibitor (GDI) beta [Source:MGI Symbol;Acc:MGI:101940]
Ms4a6d	0	0.503359	0.258	0.002	0	8	Ms4a6d	membrane-spanning 4-domains, subfamily A, member 6D [Source:MGI Symbol;Acc:MGI:1916024]
Clec4a2	0	0.501336	0.254	0.002	0	8	Clec4a2	C-type lectin domain family 4, member a2 [Source:MGI Symbol;Acc:MGI:1349412]
Evi2a	0	0.499913	0.262	0.009	0	8	Evi2a	ecotropic viral integration site 2a [Source:MGI Symbol;Acc:MGI:95458]
Lacc1	0	0.499651	0.277	0.018	0	8	Lacc1	laccase domain containing 1 [Source:MGI Symbol;Acc:MGI:2445077]
Tank	0	0.496359	0.306	0.054	0	8	Tank	TRAF family member-associated Nf-kappa B activator [Source:MGI Symbol;Acc:MGI:107676]
Acta22	0	1.88689	0.99	0.156	0	9	Acta2	actin alpha 2, smooth muscle, aorta [Source:MGI Symbol;Acc:MGI:87909]
Tagln	0	1.88069	0.987	0.138	0	9	Tagln	transgelin [Source:MGI Symbol;Acc:MGI:106012]
Tpm22	0	1.75197	0.978	0.159	0	9	Tpm2	tropomyosin 2, beta [Source:MGI Symbol;Acc:MGI:98810]
Myh11	0	1.74037	0.95	0.103	0	9	Myh11	myosin, heavy polypeptide 11, smooth muscle [Source:MGI Symbol;Acc:MGI:102643]
Myl92	0	1.7356	0.977	0.149	0	9	Myl9	myosin, light polypeptide 9, regulatory [Source:MGI Symbol;Acc:MGI:2138915]
Cnn1	0	1.63018	0.85	0.05	0	9	Cnn1	calponin 1 [Source:MGI Symbol;Acc:MGI:104979]
Des2	0	1.58643	0.924	0.125	0	9	Des	desmin [Source:MGI Symbol;Acc:MGI:94885]
Mylk	0	1.54776	0.941	0.179	0	9	Mylk	myosin, light polypeptide kinase [Source:MGI Symbol;Acc:MGI:894806]
Actg2	0	1.41318	0.8	0.088	0	9	Actg2	actin, gamma 2, smooth muscle, enteric [Source:MGI Symbol;Acc:MGI:104589]
Tpm1	0	1.36285	0.986	0.384	0	9	Tpm1	tropomyosin 1, alpha [Source:MGI Symbol;Acc:MGI:98809]
Cald12	0	1.35666	0.956	0.222	0	9	Cald1	caldesmon 1 [Source:MGI Symbol;Acc:MGI:88250]
Ckb1	0	1.33105	0.891	0.199	0	9	Ckb	creatine kinase, brain [Source:MGI Symbol;Acc:MGI:88407]
Csrp12	0	1.25233	0.982	0.434	0	9	Csrp1	cysteine and glycine-rich protein 1 [Source:MGI Symbol;Acc:MGI:88549]
Flna	0	1.20873	0.858	0.205	0	9	Flna	filamin, alpha [Source:MGI Symbol;Acc:MGI:95556]
Ppp1r12a	0	1.17773	0.797	0.218	0	9	Ppp1r12a	protein phosphatase 1, regulatory subunit 12A [Source:MGI Symbol;Acc:MGI:1309528]
Smoc21	0	1.0853	0.622	0.073	0	9	Smoc2	SPARC related modular calcium binding 2 [Source:MGI Symbol;Acc:MGI:1929881]
Tnnt2	0	1.08437	0.492	0.021	0	9	Tnnt2	troponin T2, cardiac [Source:MGI Symbol;Acc:MGI:104597]
Fbxl22	0	1.03153	0.513	0.026	0	9	Fbxl22	F-box and leucine-rich repeat protein 22 [Source:MGI Symbol;Acc:MGI:1921415]
Col12a1	0	1.00517	0.536	0.07	0	9	Col12a1	collagen, type XII, alpha 1 [Source:MGI Symbol;Acc:MGI:88448]
Igfbp2	0	0.990061	0.508	0.084	0	9	Igfbp2	insulin-like growth factor binding protein 2 [Source:MGI Symbol;Acc:MGI:96437]
Pgm5	0	0.960228	0.52	0.03	0	9	Pgm5	phosphoglucomutase 5 [Source:MGI Symbol;Acc:MGI:1925668]
Tns1	0	0.959232	0.641	0.126	0	9	Tns1	tensin 1 [Source:MGI Symbol;Acc:MGI:104552]
Map1b	0	0.957458	0.714	0.206	0	9	Map1b	microtubule-associated protein 1B [Source:MGI Symbol;Acc:MGI:1306778]
Cpe1	0	0.934196	0.739	0.203	0	9	Cpe	carboxypeptidase E [Source:MGI Symbol;Acc:MGI:101932]
Tnnt1	0	0.91313	0.471	0.032	0	9	Tnnt1	troponin T1, skeletal, slow [Source:MGI Symbol;Acc:MGI:1333868]
Sparcl12	0	0.902449	0.687	0.157	0	9	Sparcl1	SPARC-like 1 [Source:MGI Symbol;Acc:MGI:108110]
Rspo3	0	0.891576	0.5	0.061	0	9	Rspo3	R-spondin 3 [Source:MGI Symbol;Acc:MGI:1920030]
Tshz22	0	0.889711	0.756	0.258	0	9	Tshz2	teashirt zinc finger family member 2 [Source:MGI Symbol;Acc:MGI:2153084]
Csrp2	0	0.886846	0.593	0.142	0	9	Csrp2	cysteine and glycine-rich protein 2 [Source:MGI Symbol;Acc:MGI:1202907]
Fermt2	0	0.883418	0.741	0.245	0	9	Fermt2	fermitin family member 2 [Source:MGI Symbol;Acc:MGI:2385001]
Rasl11a	0	0.881971	0.504	0.091	0	9	Rasl11a	RAS-like, family 11, member A [Source:MGI Symbol;Acc:MGI:1916145]
Synpo2	0	0.877645	0.499	0.054	0	9	Synpo2	synaptopodin 2 [Source:MGI Symbol;Acc:MGI:2153070]
Rgs2	0	0.874542	0.587	0.174	0	9	Rgs2	regulator of G-protein signaling 2 [Source:MGI Symbol;Acc:MGI:1098271]
Postn	0	0.859976	0.398	0.035	0	9	Postn	periostin, osteoblast specific factor [Source:MGI Symbol;Acc:MGI:1926321]
Htatsf1	0	0.855468	0.55	0.155	0	9	Htatsf1	HIV TAT specific factor 1 [Source:MGI Symbol;Acc:MGI:1919709]
Selenom2	0	0.849183	0.659	0.18	0	9	Selenom	selenoprotein M [Source:MGI Symbol;Acc:MGI:2149786]
Maob	0	0.839927	0.433	0.051	0	9	Maob	monoamine oxidase B [Source:MGI Symbol;Acc:MGI:96916]
Hhip	0	0.838959	0.454	0.053	0	9	Hhip	Hedgehog-interacting protein [Source:MGI Symbol;Acc:MGI:1341847]
Mfap41	0	0.830149	0.522	0.097	0	9	Mfap4	microfibrillar-associated protein 4 [Source:MGI Symbol;Acc:MGI:1342276]
Pbx1	0	0.823824	0.613	0.168	0	9	Pbx1	pre B cell leukemia homeobox 1 [Source:MGI Symbol;Acc:MGI:97495]
Gadd45g	0	0.823211	0.943	0.634	0	9	Gadd45g	growth arrest and DNA-damage-inducible 45 gamma [Source:MGI Symbol;Acc:MGI:1346325]
Cav11	0	0.823163	0.58	0.133	0	9	Cav1	caveolin 1, caveolae protein [Source:MGI Symbol;Acc:MGI:102709]
Dstn	0	0.822745	0.951	0.619	0	9	Dstn	destrin [Source:MGI Symbol;Acc:MGI:1929270]
Pdlim7	0	0.817337	0.567	0.133	0	9	Pdlim7	PDZ and LIM domain 7 [Source:MGI Symbol;Acc:MGI:1914649]
Ppp1r14a	0	0.816367	0.422	0.051	0	9	Ppp1r14a	protein phosphatase 1, regulatory inhibitor subunit 14A [Source:MGI Symbol;Acc:MGI:1931139]
Slc25a4	0	0.812247	0.799	0.383	0	9	Slc25a4	solute carrier family 25 (mitochondrial carrier, adenine nucleotide translocator), member 4 [Source:MGI Symbol;Acc:MGI:1353495]
Synm	0	0.812058	0.452	0.053	0	9	Synm	synemin, intermediate filament protein [Source:MGI Symbol;Acc:MGI:2661187]
Chrdl1	0	0.807125	0.419	0.034	0	9	Chrdl1	chordin-like 1 [Source:MGI Symbol;Acc:MGI:1933172]
Cebpd3	0	0.8052	0.843	0.419	0	9	Cebpd	CCAAT/enhancer binding protein (C/EBP), delta [Source:MGI Symbol;Acc:MGI:103573]
Acta1	0	0.799091	0.283	0.004	0	9	Acta1	actin alpha 1, skeletal muscle [Source:MGI Symbol;Acc:MGI:87902]
Lgals13	0	0.784084	0.778	0.267	0	9	Lgals1	lectin, galactose binding, soluble 1 [Source:MGI Symbol;Acc:MGI:96777]
Ccdc107	0	0.783038	0.523	0.146	0	9	Ccdc107	coiled-coil domain containing 107 [Source:MGI Symbol;Acc:MGI:1913423]
Hspb8	0	0.77711	0.544	0.132	0	9	Hspb8	heat shock protein 8 [Source:MGI Symbol;Acc:MGI:2135756]
Sh3bgr	0	0.770651	0.406	0.031	0	9	Sh3bgr	SH3-binding domain glutamic acid-rich protein [Source:MGI Symbol;Acc:MGI:1354740]
Fxyd11	0	0.769598	0.545	0.109	0	9	Fxyd1	FXYD domain-containing ion transport regulator 1 [Source:MGI Symbol;Acc:MGI:1889273]
Rarres23	0	0.762393	0.689	0.201	0	9	Rarres2	retinoic acid receptor responder (tazarotene induced) 2 [Source:MGI Symbol;Acc:MGI:1918910]
Pbxip1	0	0.760971	0.527	0.15	0	9	Pbxip1	pre B cell leukemia transcription factor interacting protein 1 [Source:MGI Symbol;Acc:MGI:2441670]
Timp33	0	0.759525	0.821	0.36	0	9	Timp3	tissue inhibitor of metalloproteinase 3 [Source:MGI Symbol;Acc:MGI:98754]
Vcl1	0	0.753157	0.656	0.257	0	9	Vcl	vinculin [Source:MGI Symbol;Acc:MGI:98927]
Gm13889	0	0.74633	0.509	0.137	0	9	Gm13889	predicted gene 13889 [Source:MGI Symbol;Acc:MGI:3652053]
Fbxo32	0	0.74619	0.41	0.047	0	9	Fbxo32	F-box protein 32 [Source:MGI Symbol;Acc:MGI:1914981]
Cbx5	0	0.734996	0.466	0.138	0	9	Cbx5	chromobox 5 [Source:MGI Symbol;Acc:MGI:109372]
Sema3c	0	0.733594	0.507	0.15	0	9	Sema3c	sema domain, immunoglobulin domain (Ig), short basic domain, secreted, (semaphorin) 3C [Source:MGI Symbol;Acc:MGI:107557]
Nexn	0	0.72949	0.416	0.047	0	9	Nexn	nexilin [Source:MGI Symbol;Acc:MGI:1916060]
Cavin31	0	0.727507	0.585	0.183	0	9	Cavin3	caveolae associated 3 [Source:MGI Symbol;Acc:MGI:1923422]
Lpp	0	0.724146	0.554	0.183	0	9	Lpp	LIM domain containing preferred translocation partner in lipoma [Source:MGI Symbol;Acc:MGI:2441849]
Gnai1	0	0.716628	0.48	0.125	0	9	Gnai1	guanine nucleotide binding protein (G protein), alpha inhibiting 1 [Source:MGI Symbol;Acc:MGI:95771]
Pam	0	0.715442	0.499	0.13	0	9	Pam	peptidylglycine alpha-amidating monooxygenase [Source:MGI Symbol;Acc:MGI:97475]
Ccdc85b	0	0.714303	0.461	0.147	0	9	Ccdc85b	coiled-coil domain containing 85B [Source:MGI Symbol;Acc:MGI:2147607]
Lmod1	0	0.710854	0.396	0.032	0	9	Lmod1	leiomodin 1 (smooth muscle) [Source:MGI Symbol;Acc:MGI:2135671]
Ptms	0	0.710804	0.878	0.52	0	9	Ptms	parathymosin [Source:MGI Symbol;Acc:MGI:1916452]
Actn11	0	0.70833	0.561	0.166	0	9	Actn1	actinin, alpha 1 [Source:MGI Symbol;Acc:MGI:2137706]
Igfbp74	0	0.704365	0.948	0.474	0	9	Igfbp7	insulin-like growth factor binding protein 7 [Source:MGI Symbol;Acc:MGI:1352480]
Rbpms	0	0.702685	0.667	0.262	0	9	Rbpms	RNA binding protein gene with multiple splicing [Source:MGI Symbol;Acc:MGI:1334446]
Slmap	0	0.702012	0.439	0.091	0	9	Slmap	sarcolemma associated protein [Source:MGI Symbol;Acc:MGI:1933549]
Timp23	0	0.700057	0.734	0.269	0	9	Timp2	tissue inhibitor of metalloproteinase 2 [Source:MGI Symbol;Acc:MGI:98753]
Ppp1r12b	0	0.699194	0.412	0.051	0	9	Ppp1r12b	protein phosphatase 1, regulatory subunit 12B [Source:MGI Symbol;Acc:MGI:1916417]
Gas11	0	0.697933	0.404	0.058	0	9	Gas1	growth arrest specific 1 [Source:MGI Symbol;Acc:MGI:95655]
Col1a23	0	0.692927	0.64	0.184	0	9	Col1a2	collagen, type I, alpha 2 [Source:MGI Symbol;Acc:MGI:88468]
Penk3	0	0.687387	0.454	0.133	0	9	Penk	preproenkephalin [Source:MGI Symbol;Acc:MGI:104629]
Ptgis1	0	0.684508	0.467	0.092	0	9	Ptgis	prostaglandin I2 (prostacyclin) synthase [Source:MGI Symbol;Acc:MGI:1097156]
Ndufa4	0	0.68212	0.79	0.535	0	9	Ndufa4	Ndufa4, mitochondrial complex associated [Source:MGI Symbol;Acc:MGI:107686]
Cox6c	0	0.672901	0.894	0.618	0	9	Cox6c	cytochrome c oxidase subunit 6C [Source:MGI Symbol;Acc:MGI:104614]
Tgfb1i1	0	0.669503	0.412	0.065	0	9	Tgfb1i1	transforming growth factor beta 1 induced transcript 1 [Source:MGI Symbol;Acc:MGI:102784]
Npnt	0	0.668497	0.333	0.036	0	9	Npnt	nephronectin [Source:MGI Symbol;Acc:MGI:2148811]
Itga1	0	0.667237	0.399	0.058	0	9	Itga1	integrin alpha 1 [Source:MGI Symbol;Acc:MGI:96599]
Hacd1	0	0.660166	0.38	0.05	0	9	Hacd1	3-hydroxyacyl-CoA dehydratase 1 [Source:MGI Symbol;Acc:MGI:1353592]
Arl4d	0	0.657975	0.451	0.141	0	9	Arl4d	ADP-ribosylation factor-like 4D [Source:MGI Symbol;Acc:MGI:1933155]
Ogn1	0	0.65585	0.431	0.091	0	9	Ogn	osteoglycin [Source:MGI Symbol;Acc:MGI:109278]
Ccnd2	0	0.655089	0.483	0.141	0	9	Ccnd2	cyclin D2 [Source:MGI Symbol;Acc:MGI:88314]
Tmem47	0	0.654066	0.405	0.068	0	9	Tmem47	transmembrane protein 47 [Source:MGI Symbol;Acc:MGI:2177570]
Lamb2	0	0.654014	0.45	0.123	0	9	Lamb2	laminin, beta 2 [Source:MGI Symbol;Acc:MGI:99916]
Dmd	0	0.652996	0.374	0.046	0	9	Dmd	dystrophin, muscular dystrophy [Source:MGI Symbol;Acc:MGI:94909]
Flnc	0	0.646491	0.334	0.029	0	9	Flnc	filamin C, gamma [Source:MGI Symbol;Acc:MGI:95557]
Nptx2	0	0.632808	0.327	0.022	0	9	Nptx2	neuronal pentraxin 2 [Source:MGI Symbol;Acc:MGI:1858209]
Pdlim3	0	0.628597	0.339	0.041	0	9	Pdlim3	PDZ and LIM domain 3 [Source:MGI Symbol;Acc:MGI:1859274]
Sorbs1	0	0.622067	0.363	0.051	0	9	Sorbs1	sorbin and SH3 domain containing 1 [Source:MGI Symbol;Acc:MGI:700014]
Tceal3	0	0.620727	0.388	0.08	0	9	Tceal3	transcription elongation factor A (SII)-like 3 [Source:MGI Symbol;Acc:MGI:1913354]
Wfdc12	0	0.617403	0.423	0.087	0	9	Wfdc1	WAP four-disulfide core domain 1 [Source:MGI Symbol;Acc:MGI:1915116]
Hmgcs2	0	0.610992	0.353	0.05	0	9	Hmgcs2	3-hydroxy-3-methylglutaryl-Coenzyme A synthase 2 [Source:MGI Symbol;Acc:MGI:101939]
Osr21	0	0.609927	0.408	0.085	0	9	Osr2	odd-skipped related 2 [Source:MGI Symbol;Acc:MGI:1930813]
Cnn2	0	0.602675	0.457	0.135	0	9	Cnn2	calponin 2 [Source:MGI Symbol;Acc:MGI:105093]
Cdc42ep31	0	0.599501	0.448	0.13	0	9	Cdc42ep3	CDC42 effector protein (Rho GTPase binding) 3 [Source:MGI Symbol;Acc:MGI:2384718]
Bok	0	0.584606	0.354	0.06	0	9	Bok	BCL2-related ovarian killer [Source:MGI Symbol;Acc:MGI:1858494]
Mrvi1	0	0.570281	0.31	0.024	0	9	Mrvi1	NA
Col6a13	0	0.561631	0.509	0.148	0	9	Col6a1	collagen, type VI, alpha 1 [Source:MGI Symbol;Acc:MGI:88459]
Tspan2	0	0.560284	0.306	0.022	0	9	Tspan2	tetraspanin 2 [Source:MGI Symbol;Acc:MGI:1917997]
Ttc28	0	0.557037	0.365	0.084	0	9	Ttc28	tetratricopeptide repeat domain 28 [Source:MGI Symbol;Acc:MGI:2140873]
Id4	0	0.556668	0.319	0.053	0	9	Id4	inhibitor of DNA binding 4 [Source:MGI Symbol;Acc:MGI:99414]
Fblim1	0	0.553093	0.342	0.062	0	9	Fblim1	filamin binding LIM protein 1 [Source:MGI Symbol;Acc:MGI:1921452]
Slc24a3	0	0.537864	0.261	0.011	0	9	Slc24a3	solute carrier family 24 (sodium/potassium/calcium exchanger), member 3 [Source:MGI Symbol;Acc:MGI:2137513]
Ctxn1	0	0.537041	0.284	0.03	0	9	Ctxn1	cortexin 1 [Source:MGI Symbol;Acc:MGI:88566]
Smtn	0	0.535527	0.308	0.046	0	9	Smtn	smoothelin [Source:MGI Symbol;Acc:MGI:1354727]
Cped1	0	0.502119	0.31	0.057	0	9	Cped1	cadherin-like and PC-esterase domain containing 1 [Source:MGI Symbol;Acc:MGI:2444814]
Spock2	0	0.496849	0.323	0.062	0	9	Spock2	sparc/osteonectin, cwcv and kazal-like domains proteoglycan 2 [Source:MGI Symbol;Acc:MGI:1891351]
Gm138891	0	1.8006	0.932	0.121	0	10	Gm13889	predicted gene 13889 [Source:MGI Symbol;Acc:MGI:3652053]
Rgs5	0	1.68604	0.626	0.015	0	10	Rgs5	regulator of G-protein signaling 5 [Source:MGI Symbol;Acc:MGI:1098434]
Myl93	0	1.47441	0.806	0.156	0	10	Myl9	myosin, light polypeptide 9, regulatory [Source:MGI Symbol;Acc:MGI:2138915]
Sparcl13	0	1.43099	0.791	0.153	0	10	Sparcl1	SPARC-like 1 [Source:MGI Symbol;Acc:MGI:108110]
Acta23	0	1.41878	0.716	0.167	0	10	Acta2	actin alpha 2, smooth muscle, aorta [Source:MGI Symbol;Acc:MGI:87909]
Mustn1	0	1.37118	0.589	0.029	0	10	Mustn1	musculoskeletal, embryonic nuclear protein 1 [Source:MGI Symbol;Acc:MGI:1913425]
Tagln1	0	1.35792	0.707	0.149	0	10	Tagln	transgelin [Source:MGI Symbol;Acc:MGI:106012]
Tpm23	0	1.26338	0.698	0.17	0	10	Tpm2	tropomyosin 2, beta [Source:MGI Symbol;Acc:MGI:98810]
Cald13	0	1.24027	0.85	0.226	0	10	Cald1	caldesmon 1 [Source:MGI Symbol;Acc:MGI:88250]
Myh111	0	1.239	0.639	0.116	0	10	Myh11	myosin, heavy polypeptide 11, smooth muscle [Source:MGI Symbol;Acc:MGI:102643]
Vim5	0	1.15132	0.823	0.304	0	10	Vim	vimentin [Source:MGI Symbol;Acc:MGI:98932]
Tpm11	0	1.12953	0.868	0.389	0	10	Tpm1	tropomyosin 1, alpha [Source:MGI Symbol;Acc:MGI:98809]
Rrad	0	1.11273	0.545	0.118	0	10	Rrad	Ras-related associated with diabetes [Source:MGI Symbol;Acc:MGI:1930943]
Gadd45b1	0	1.03971	0.901	0.46	0	10	Gadd45b	growth arrest and DNA-damage-inducible 45 beta [Source:MGI Symbol;Acc:MGI:107776]
Des3	0	0.997936	0.625	0.137	0	10	Des	desmin [Source:MGI Symbol;Acc:MGI:94885]
Adamts11	0	0.997492	0.766	0.281	0	10	Adamts1	a disintegrin-like and metallopeptidase (reprolysin type) with thrombospondin type 1 motif, 1 [Source:MGI Symbol;Acc:MGI:109249]
Aspn1	0	0.974927	0.448	0.026	0	10	Aspn	asporin [Source:MGI Symbol;Acc:MGI:1913945]
Timp34	0	0.968893	0.81	0.36	0	10	Timp3	tissue inhibitor of metalloproteinase 3 [Source:MGI Symbol;Acc:MGI:98754]
Pcp4l1	0	0.962899	0.417	0.037	0	10	Pcp4l1	Purkinje cell protein 4-like 1 [Source:MGI Symbol;Acc:MGI:1913675]
Mylk1	0	0.962151	0.633	0.191	0	10	Mylk	myosin, light polypeptide kinase [Source:MGI Symbol;Acc:MGI:894806]
Ndufa4l2	0	0.953227	0.377	0.007	0	10	Ndufa4l2	Ndufa4, mitochondrial complex associated like 2 [Source:MGI Symbol;Acc:MGI:3039567]
Bcr1	0	0.952008	0.466	0.087	0	10	Bcr	BCR activator of RhoGEF and GTPase [Source:MGI Symbol;Acc:MGI:88141]
Igfbp75	0	0.945763	0.968	0.473	0	10	Igfbp7	insulin-like growth factor binding protein 7 [Source:MGI Symbol;Acc:MGI:1352480]
Ednrb	0	0.945742	0.363	0.03	0	10	Ednrb	endothelin receptor type B [Source:MGI Symbol;Acc:MGI:102720]
Rcan2	0	0.944447	0.406	0.013	0	10	Rcan2	regulator of calcineurin 2 [Source:MGI Symbol;Acc:MGI:1858219]
Gucy1a1	0	0.941638	0.416	0.021	0	10	Gucy1a1	guanylate cyclase 1, soluble, alpha 1 [Source:MGI Symbol;Acc:MGI:1926562]
Col4a12	0	0.937249	0.594	0.18	0	10	Col4a1	collagen, type IV, alpha 1 [Source:MGI Symbol;Acc:MGI:88454]
Col4a21	0	0.927243	0.537	0.128	0	10	Col4a2	collagen, type IV, alpha 2 [Source:MGI Symbol;Acc:MGI:88455]
Rasl11a1	0	0.923847	0.454	0.093	0	10	Rasl11a	RAS-like, family 11, member A [Source:MGI Symbol;Acc:MGI:1916145]
Ebf11	0	0.917736	0.453	0.053	0	10	Ebf1	early B cell factor 1 [Source:MGI Symbol;Acc:MGI:95275]
Notch3	0	0.906411	0.381	0.011	0	10	Notch3	notch 3 [Source:MGI Symbol;Acc:MGI:99460]
Mgst3	0	0.896477	0.484	0.155	0	10	Mgst3	microsomal glutathione S-transferase 3 [Source:MGI Symbol;Acc:MGI:1913697]
Flna1	0	0.893359	0.601	0.215	0	10	Flna	filamin, alpha [Source:MGI Symbol;Acc:MGI:95556]
Cdkn1a2	0	0.859973	0.622	0.269	0	10	Cdkn1a	cyclin-dependent kinase inhibitor 1A (P21) [Source:MGI Symbol;Acc:MGI:104556]
Map3k7cl	0	0.841432	0.345	0.009	0	10	Map3k7cl	Map3k7 C-terminal like [Source:MGI Symbol;Acc:MGI:2446584]
Map3k20	0	0.82848	0.391	0.052	0	10	Map3k20	mitogen-activated protein kinase kinase kinase 20 [Source:MGI Symbol;Acc:MGI:2443258]
S1pr3	0	0.822434	0.355	0.02	0	10	S1pr3	sphingosine-1-phosphate receptor 3 [Source:MGI Symbol;Acc:MGI:1339365]
Gng111	0	0.820067	0.423	0.087	0	10	Gng11	guanine nucleotide binding protein (G protein), gamma 11 [Source:MGI Symbol;Acc:MGI:1913316]
Mef2c2	0	0.783959	0.416	0.081	0	10	Mef2c	myocyte enhancer factor 2C [Source:MGI Symbol;Acc:MGI:99458]
Rgs4	0	0.772601	0.3	0.006	0	10	Rgs4	regulator of G-protein signaling 4 [Source:MGI Symbol;Acc:MGI:108409]
Filip1l	0	0.768813	0.398	0.078	0	10	Filip1l	filamin A interacting protein 1-like [Source:MGI Symbol;Acc:MGI:1925999]
Gucy1b1	0	0.764189	0.317	0.009	0	10	Gucy1b1	guanylate cyclase 1, soluble, beta 1 [Source:MGI Symbol;Acc:MGI:1860604]
Ppp1r15a	0	0.748711	0.826	0.576	0	10	Ppp1r15a	protein phosphatase 1, regulatory subunit 15A [Source:MGI Symbol;Acc:MGI:1927072]
Cavin11	0	0.734668	0.463	0.147	0	10	Cavin1	caveolae associated 1 [Source:MGI Symbol;Acc:MGI:1277968]
Sncg	0	0.733258	0.282	0.008	0	10	Sncg	synuclein, gamma [Source:MGI Symbol;Acc:MGI:1298397]
Adamts41	0	0.727347	0.409	0.115	0	10	Adamts4	a disintegrin-like and metallopeptidase (reprolysin type) with thrombospondin type 1 motif, 4 [Source:MGI Symbol;Acc:MGI:1339949]
Gja4	0	0.709302	0.281	0.012	0	10	Gja4	gap junction protein, alpha 4 [Source:MGI Symbol;Acc:MGI:95715]
Mzt2	0	0.698494	0.339	0.085	0	10	Mzt2	mitotic spindle organizing protein 2 [Source:MGI Symbol;Acc:MGI:1922845]
Tppp3	0	0.697961	0.345	0.062	0	10	Tppp3	tubulin polymerization-promoting protein family member 3 [Source:MGI Symbol;Acc:MGI:1915221]
Ptp4a3	0	0.694933	0.31	0.047	0	10	Ptp4a3	protein tyrosine phosphatase 4a3 [Source:MGI Symbol;Acc:MGI:1277098]
Pde3a	0	0.682376	0.29	0.015	0	10	Pde3a	phosphodiesterase 3A, cGMP inhibited [Source:MGI Symbol;Acc:MGI:1860764]
Gm13861	0	0.67315	0.273	0.003	0	10	Gm13861	predicted gene 13861 [Source:MGI Symbol;Acc:MGI:3649466]
1600014C10Rik1	0	1.39849	0.765	0.094	0	11	1600014C10Rik	RIKEN cDNA 1600014C10 gene [Source:MGI Symbol;Acc:MGI:1919494]
Fxyd31	0	1.34099	0.869	0.158	0	11	Fxyd3	FXYD domain-containing ion transport regulator 3 [Source:MGI Symbol;Acc:MGI:107497]
Krt151	0	1.24864	0.67	0.099	0	11	Krt15	keratin 15 [Source:MGI Symbol;Acc:MGI:96689]
Krt141	0	1.24611	0.81	0.162	0	11	Krt14	keratin 14 [Source:MGI Symbol;Acc:MGI:96688]
Apoe3	0	1.21718	0.995	0.5	0	11	Apoe	apolipoprotein E [Source:MGI Symbol;Acc:MGI:88057]
Krt51	0	1.13109	0.709	0.113	0	11	Krt5	keratin 5 [Source:MGI Symbol;Acc:MGI:96702]
Defb11	0	1.12921	0.724	0.131	0	11	Defb1	defensin beta 1 [Source:MGI Symbol;Acc:MGI:1096878]
Lcn21	0	1.10089	0.856	0.341	0	11	Lcn2	lipocalin 2 [Source:MGI Symbol;Acc:MGI:96757]
Sfn1	0	1.06906	0.816	0.231	0	11	Sfn	stratifin [Source:MGI Symbol;Acc:MGI:1891831]
Ly6d1	0	0.997699	0.542	0.087	0	11	Ly6d	lymphocyte antigen 6 complex, locus D [Source:MGI Symbol;Acc:MGI:96881]
Clu1	0	0.992454	0.824	0.351	0	11	Clu	clusterin [Source:MGI Symbol;Acc:MGI:88423]
Tmem176b2	0	0.945404	0.874	0.388	0	11	Tmem176b	transmembrane protein 176B [Source:MGI Symbol;Acc:MGI:1916348]
Lmo11	0	0.880714	0.528	0.08	0	11	Lmo1	LIM domain only 1 [Source:MGI Symbol;Acc:MGI:102812]
Cyr611	0	0.868108	0.649	0.209	0	11	Cyr61	NA
Tmem176a2	0	0.840234	0.765	0.331	0	11	Tmem176a	transmembrane protein 176A [Source:MGI Symbol;Acc:MGI:1913308]
Pltp2	0	0.816191	0.674	0.218	0	11	Pltp	phospholipid transfer protein [Source:MGI Symbol;Acc:MGI:103151]
Btg2	0	0.777659	0.935	0.635	0	11	Btg2	BTG anti-proliferation factor 2 [Source:MGI Symbol;Acc:MGI:108384]
Trp63	0	0.776801	0.412	0.032	0	11	Trp63	transformation related protein 63 [Source:MGI Symbol;Acc:MGI:1330810]
Atf3	0	0.774351	0.952	0.693	0	11	Atf3	activating transcription factor 3 [Source:MGI Symbol;Acc:MGI:109384]
Klf61	0	0.744827	0.897	0.609	0	11	Klf6	Kruppel-like factor 6 [Source:MGI Symbol;Acc:MGI:1346318]
Bcam2	0	0.732866	0.487	0.107	0	11	Bcam	basal cell adhesion molecule [Source:MGI Symbol;Acc:MGI:1929940]
Cdh16	0	0.681287	0.401	0.077	0	11	Cdh16	cadherin 16 [Source:MGI Symbol;Acc:MGI:106671]
Adh71	0	0.672905	0.373	0.046	0	11	Adh7	alcohol dehydrogenase 7 (class IV), mu or sigma polypeptide [Source:MGI Symbol;Acc:MGI:87926]
Cbr21	0	0.65119	0.407	0.081	0	11	Cbr2	carbonyl reductase 2 [Source:MGI Symbol;Acc:MGI:107200]
Jag2	0	0.534161	0.306	0.043	0	11	Jag2	jagged 2 [Source:MGI Symbol;Acc:MGI:1098270]
Ccl51	0	2.07829	0.875	0.041	0	12	Ccl5	chemokine (C-C motif) ligand 5 [Source:MGI Symbol;Acc:MGI:98262]
Rgs11	0	1.6109	0.787	0.053	0	12	Rgs1	regulator of G-protein signaling 1 [Source:MGI Symbol;Acc:MGI:1354694]
AW112010	0	1.5988	0.783	0.04	0	12	AW112010	expressed sequence AW112010 [Source:MGI Symbol;Acc:MGI:2147706]
Xcl1	0	1.57962	0.675	0.005	0	12	Xcl1	chemokine (C motif) ligand 1 [Source:MGI Symbol;Acc:MGI:104593]
Gzmb	0	1.44481	0.539	0.004	0	12	Gzmb	granzyme B [Source:MGI Symbol;Acc:MGI:109267]
Nkg7	0	1.41443	0.659	0.005	0	12	Nkg7	natural killer cell group 7 sequence [Source:MGI Symbol;Acc:MGI:1931250]
Cd3g	0	1.39072	0.632	0.017	0	12	Cd3g	CD3 antigen, gamma polypeptide [Source:MGI Symbol;Acc:MGI:88333]
Cd7	0	1.32154	0.555	0.003	0	12	Cd7	CD7 antigen [Source:MGI Symbol;Acc:MGI:88344]
Ptprc1	0	1.30711	0.677	0.048	0	12	Ptprc	protein tyrosine phosphatase, receptor type, C [Source:MGI Symbol;Acc:MGI:97810]
Gzma	0	1.28327	0.402	0.005	0	12	Gzma	granzyme A [Source:MGI Symbol;Acc:MGI:109266]
Tmsb101	0	1.2125	0.928	0.391	0	12	Tmsb10	thymosin, beta 10 [Source:MGI Symbol;Acc:MGI:109146]
Ctsw	0	1.21162	0.56	0.008	0	12	Ctsw	cathepsin W [Source:MGI Symbol;Acc:MGI:1338045]
Trbc2	0	1.17811	0.541	0.017	0	12	Trbc2	T cell receptor beta, constant 2 [Source:MGI Symbol;Acc:MGI:4835227]
Fcer1g1	0	1.15855	0.551	0.053	0	12	Fcer1g	Fc receptor, IgE, high affinity I, gamma polypeptide [Source:MGI Symbol;Acc:MGI:95496]
Rac2	0	1.15699	0.586	0.032	0	12	Rac2	Rac family small GTPase 2 [Source:MGI Symbol;Acc:MGI:97846]
Ifngr1	0	1.14781	0.631	0.135	0	12	Ifngr1	interferon gamma receptor 1 [Source:MGI Symbol;Acc:MGI:107655]
Il2rb	0	1.14121	0.528	0.011	0	12	Il2rb	interleukin 2 receptor, beta chain [Source:MGI Symbol;Acc:MGI:96550]
Srgn2	0	1.10525	0.75	0.191	0	12	Srgn	serglycin [Source:MGI Symbol;Acc:MGI:97756]
Tyrobp1	0	1.0843	0.503	0.054	0	12	Tyrobp	TYRO protein tyrosine kinase binding protein [Source:MGI Symbol;Acc:MGI:1277211]
Vps37b	0	1.08361	0.652	0.187	0	12	Vps37b	vacuolar protein sorting 37B [Source:MGI Symbol;Acc:MGI:1916724]
Ctla2a2	0	1.04668	0.612	0.114	0	12	Ctla2a	cytotoxic T lymphocyte-associated protein 2 alpha [Source:MGI Symbol;Acc:MGI:88554]
Hcst	0	1.02204	0.492	0.018	0	12	Hcst	hematopoietic cell signal transducer [Source:MGI Symbol;Acc:MGI:1344360]
Neurl3	0	0.998962	0.457	0.038	0	12	Neurl3	neuralized E3 ubiquitin protein ligase 3 [Source:MGI Symbol;Acc:MGI:2429944]
Dennd4a	0	0.997714	0.555	0.093	0	12	Dennd4a	DENN/MADD domain containing 4A [Source:MGI Symbol;Acc:MGI:2142979]
Laptm51	0	0.976021	0.547	0.061	0	12	Laptm5	lysosomal-associated protein transmembrane 5 [Source:MGI Symbol;Acc:MGI:108046]
Trbc1	0	0.945699	0.405	0.011	0	12	Trbc1	T cell receptor beta, constant region 1 [Source:MGI Symbol;Acc:MGI:4439726]
Txk	0	0.903825	0.393	0.007	0	12	Txk	TXK tyrosine kinase [Source:MGI Symbol;Acc:MGI:102960]
Cd3d	0	0.897275	0.397	0.013	0	12	Cd3d	CD3 antigen, delta polypeptide [Source:MGI Symbol;Acc:MGI:88331]
Ptpn181	0	0.896371	0.495	0.076	0	12	Ptpn18	protein tyrosine phosphatase, non-receptor type 18 [Source:MGI Symbol;Acc:MGI:108410]
Stk17b	0	0.885611	0.553	0.165	0	12	Stk17b	serine/threonine kinase 17b (apoptosis-inducing) [Source:MGI Symbol;Acc:MGI:2138162]
Fxyd52	0	0.860429	0.571	0.143	0	12	Fxyd5	FXYD domain-containing ion transport regulator 5 [Source:MGI Symbol;Acc:MGI:1201785]
Coro1a1	0	0.85802	0.443	0.041	0	12	Coro1a	coronin, actin binding protein 1A [Source:MGI Symbol;Acc:MGI:1345961]
Sept1	0	0.853622	0.412	0.027	0	12	Sept1	NA
Ptpn22	0	0.839386	0.401	0.036	0	12	Ptpn22	protein tyrosine phosphatase, non-receptor type 22 (lymphoid) [Source:MGI Symbol;Acc:MGI:107170]
Cotl11	0	0.832664	0.455	0.074	0	12	Cotl1	coactosin-like 1 (Dictyostelium) [Source:MGI Symbol;Acc:MGI:1919292]
Selplg	0	0.829563	0.389	0.021	0	12	Selplg	selectin, platelet (p-selectin) ligand [Source:MGI Symbol;Acc:MGI:106689]
Ccl41	0	0.816926	0.379	0.063	0	12	Ccl4	chemokine (C-C motif) ligand 4 [Source:MGI Symbol;Acc:MGI:98261]
Il21r	0	0.778532	0.355	0.01	0	12	Il21r	interleukin 21 receptor [Source:MGI Symbol;Acc:MGI:1890475]
Sh2d2a	0	0.770758	0.347	0.007	0	12	Sh2d2a	SH2 domain containing 2A [Source:MGI Symbol;Acc:MGI:1351596]
Ltb	0	0.765127	0.338	0.017	0	12	Ltb	lymphotoxin B [Source:MGI Symbol;Acc:MGI:104796]
Dusp2	0	0.755278	0.359	0.037	0	12	Dusp2	dual specificity phosphatase 2 [Source:MGI Symbol;Acc:MGI:101911]
Cd69	0	0.753648	0.329	0.018	0	12	Cd69	CD69 antigen [Source:MGI Symbol;Acc:MGI:88343]
Runx3	0	0.738915	0.353	0.021	0	12	Runx3	runt related transcription factor 3 [Source:MGI Symbol;Acc:MGI:102672]
Klrd1	0	0.734833	0.295	0.003	0	12	Klrd1	killer cell lectin-like receptor, subfamily D, member 1 [Source:MGI Symbol;Acc:MGI:1196275]
Serpinb6b	0	0.734686	0.321	0.026	0	12	Serpinb6b	serine (or cysteine) peptidase inhibitor, clade B, member 6b [Source:MGI Symbol;Acc:MGI:894688]
Tnfrsf18	0	0.716293	0.313	0.013	0	12	Tnfrsf18	tumor necrosis factor receptor superfamily, member 18 [Source:MGI Symbol;Acc:MGI:894675]
Cd3e	0	0.712482	0.312	0.012	0	12	Cd3e	CD3 antigen, epsilon polypeptide [Source:MGI Symbol;Acc:MGI:88332]
Lck	0	0.70294	0.322	0.009	0	12	Lck	lymphocyte protein tyrosine kinase [Source:MGI Symbol;Acc:MGI:96756]
Arhgdib1	0	0.702098	0.372	0.057	0	12	Arhgdib	Rho, GDP dissociation inhibitor (GDI) beta [Source:MGI Symbol;Acc:MGI:101940]
Bcl2l11	0	0.695207	0.356	0.067	0	12	Bcl2l11	BCL2-like 11 (apoptosis facilitator) [Source:MGI Symbol;Acc:MGI:1197519]
Serpinb9	0	0.690007	0.321	0.04	0	12	Serpinb9	serine (or cysteine) peptidase inhibitor, clade B, member 9 [Source:MGI Symbol;Acc:MGI:106603]
Cxcr6	0	0.684654	0.293	0.011	0	12	Cxcr6	chemokine (C-X-C motif) receptor 6 [Source:MGI Symbol;Acc:MGI:1934582]
Gimap3	0	0.68078	0.31	0.01	0	12	Gimap3	GTPase, IMAP family member 3 [Source:MGI Symbol;Acc:MGI:1932723]
Cytip	0	0.675414	0.352	0.04	0	12	Cytip	cytohesin 1 interacting protein [Source:MGI Symbol;Acc:MGI:2183535]
Tnfrsf9	0	0.666666	0.262	0.005	0	12	Tnfrsf9	tumor necrosis factor receptor superfamily, member 9 [Source:MGI Symbol;Acc:MGI:1101059]
Trac	0	0.636396	0.265	0.008	0	12	Trac	T cell receptor alpha constant [Source:MGI Symbol;Acc:MGI:4439838]
Cd2	0	0.629817	0.289	0.011	0	12	Cd2	CD2 antigen [Source:MGI Symbol;Acc:MGI:88320]
Il2rg	0	0.617627	0.295	0.019	0	12	Il2rg	interleukin 2 receptor, gamma chain [Source:MGI Symbol;Acc:MGI:96551]
Gimap61	0	0.613881	0.326	0.047	0	12	Gimap6	GTPase, IMAP family member 6 [Source:MGI Symbol;Acc:MGI:1918876]
P2ry10	0	0.581516	0.265	0.012	0	12	P2ry10	purinergic receptor P2Y, G-protein coupled 10 [Source:MGI Symbol;Acc:MGI:1926076]
Cd531	0	0.565339	0.289	0.036	0	12	Cd53	CD53 antigen [Source:MGI Symbol;Acc:MGI:88341]
Cd741	0	1.2088	0.505	0.106	0	13	Cd74	CD74 antigen (invariant polypeptide of major histocompatibility complex, class II antigen-associated) [Source:MGI Symbol;Acc:MGI:96534]
Igkc	0	1.09952	0.325	0.026	0	13	Igkc	immunoglobulin kappa constant [Source:MGI Symbol;Acc:MGI:96495]
H2-Aa1	0	0.953362	0.416	0.072	0	13	H2-Aa	histocompatibility 2, class II antigen A, alpha [Source:MGI Symbol;Acc:MGI:95895]
H2-Eb11	0	0.936127	0.343	0.045	0	13	H2-Eb1	histocompatibility 2, class II antigen E beta [Source:MGI Symbol;Acc:MGI:95901]
H2-Ab11	0	0.920677	0.444	0.081	0	13	H2-Ab1	histocompatibility 2, class II antigen A, beta 1 [Source:MGI Symbol;Acc:MGI:103070]
Cd79a	0	0.886334	0.307	0.003	0	13	Cd79a	CD79A antigen (immunoglobulin-associated alpha) [Source:MGI Symbol;Acc:MGI:101774]
Napsa	0	0.673753	0.326	0.039	0	13	Napsa	napsin A aspartic peptidase [Source:MGI Symbol;Acc:MGI:109365]
Cd3g1	0	1.40585	0.672	0.02	0	14	Cd3g	CD3 antigen, gamma polypeptide [Source:MGI Symbol;Acc:MGI:88333]
Srgn3	0	1.38914	0.862	0.192	0	14	Srgn	serglycin [Source:MGI Symbol;Acc:MGI:97756]
Ramp3	0	1.31485	0.602	0.039	0	14	Ramp3	receptor (calcitonin) activity modifying protein 3 [Source:MGI Symbol;Acc:MGI:1860292]
Trbc21	0	1.31295	0.607	0.019	0	14	Trbc2	T cell receptor beta, constant 2 [Source:MGI Symbol;Acc:MGI:4835227]
Ifngr11	0	1.28226	0.705	0.136	0	14	Ifngr1	interferon gamma receptor 1 [Source:MGI Symbol;Acc:MGI:107655]
S100a4	0	1.26726	0.548	0.038	0	14	S100a4	S100 calcium binding protein A4 [Source:MGI Symbol;Acc:MGI:1330282]
Il7r	0	1.20806	0.53	0.013	0	14	Il7r	interleukin 7 receptor [Source:MGI Symbol;Acc:MGI:96562]
Rgs12	0	1.18277	0.589	0.061	0	14	Rgs1	regulator of G-protein signaling 1 [Source:MGI Symbol;Acc:MGI:1354694]
Emb	0	1.17849	0.629	0.113	0	14	Emb	embigin [Source:MGI Symbol;Acc:MGI:95321]
Vps37b1	0	1.1783	0.708	0.189	0	14	Vps37b	vacuolar protein sorting 37B [Source:MGI Symbol;Acc:MGI:1916724]
Tmsb102	0	1.14082	0.904	0.395	0	14	Tmsb10	thymosin, beta 10 [Source:MGI Symbol;Acc:MGI:109146]
Cd3d1	0	1.10854	0.52	0.013	0	14	Cd3d	CD3 antigen, delta polypeptide [Source:MGI Symbol;Acc:MGI:88331]
Cxcr61	0	1.0812	0.452	0.01	0	14	Cxcr6	chemokine (C-X-C motif) receptor 6 [Source:MGI Symbol;Acc:MGI:1934582]
Icos	0	1.08032	0.473	0.004	0	14	Icos	inducible T cell co-stimulator [Source:MGI Symbol;Acc:MGI:1858745]
Rora	0	1.06781	0.554	0.115	0	14	Rora	RAR-related orphan receptor alpha [Source:MGI Symbol;Acc:MGI:104661]
Laptm52	0	1.04813	0.573	0.064	0	14	Laptm5	lysosomal-associated protein transmembrane 5 [Source:MGI Symbol;Acc:MGI:108046]
Trdc	0	1.02224	0.364	0.005	0	14	Trdc	T cell receptor delta, constant region [Source:MGI Symbol;Acc:MGI:98612]
Trbc11	0	1.01437	0.418	0.013	0	14	Trbc1	T cell receptor beta, constant region 1 [Source:MGI Symbol;Acc:MGI:4439726]
Ptpn182	0	1.00524	0.546	0.078	0	14	Ptpn18	protein tyrosine phosphatase, non-receptor type 18 [Source:MGI Symbol;Acc:MGI:108410]
Ets12	0	0.981948	0.596	0.126	0	14	Ets1	E26 avian leukemia oncogene 1, 5' domain [Source:MGI Symbol;Acc:MGI:95455]
Ptprc2	0	0.971845	0.507	0.055	0	14	Ptprc	protein tyrosine phosphatase, receptor type, C [Source:MGI Symbol;Acc:MGI:97810]
Cytip1	0	0.965049	0.468	0.04	0	14	Cytip	cytohesin 1 interacting protein [Source:MGI Symbol;Acc:MGI:2183535]
Fxyd53	0	0.958996	0.623	0.145	0	14	Fxyd5	FXYD domain-containing ion transport regulator 5 [Source:MGI Symbol;Acc:MGI:1201785]
Ltb1	0	0.958426	0.41	0.018	0	14	Ltb	lymphotoxin B [Source:MGI Symbol;Acc:MGI:104796]
Rac21	0	0.941526	0.47	0.038	0	14	Rac2	Rac family small GTPase 2 [Source:MGI Symbol;Acc:MGI:97846]
Cd691	0	0.912472	0.386	0.018	0	14	Cd69	CD69 antigen [Source:MGI Symbol;Acc:MGI:88343]
Cd3e1	0	0.908902	0.427	0.012	0	14	Cd3e	CD3 antigen, epsilon polypeptide [Source:MGI Symbol;Acc:MGI:88332]
Hcst1	0	0.893149	0.419	0.022	0	14	Hcst	hematopoietic cell signal transducer [Source:MGI Symbol;Acc:MGI:1344360]
Coro1a2	0	0.881777	0.448	0.044	0	14	Coro1a	coronin, actin binding protein 1A [Source:MGI Symbol;Acc:MGI:1345961]
Cd532	0	0.857076	0.413	0.035	0	14	Cd53	CD53 antigen [Source:MGI Symbol;Acc:MGI:88341]
Lat	0	0.856045	0.388	0.008	0	14	Lat	linker for activation of T cells [Source:MGI Symbol;Acc:MGI:1342293]
Il2rb1	0	0.843202	0.38	0.016	0	14	Il2rb	interleukin 2 receptor, beta chain [Source:MGI Symbol;Acc:MGI:96550]
Sept11	0	0.838398	0.399	0.029	0	14	Sept1	NA
Gmfg1	0	0.821737	0.41	0.066	0	14	Gmfg	glia maturation factor, gamma [Source:MGI Symbol;Acc:MGI:1927135]
Samsn1	0	0.821678	0.379	0.018	0	14	Samsn1	SAM domain, SH3 domain and nuclear localization signals, 1 [Source:MGI Symbol;Acc:MGI:1914992]
D16Ertd472e	0	0.798993	0.407	0.067	0	14	D16Ertd472e	DNA segment, Chr 16, ERATO Doi 472, expressed [Source:MGI Symbol;Acc:MGI:1196400]
Isy1	0	0.790255	0.391	0.064	0	14	Isy1	ISY1 splicing factor homolog [Source:MGI Symbol;Acc:MGI:1923310]
Dgat1	0	0.777037	0.354	0.036	0	14	Dgat1	diacylglycerol O-acyltransferase 1 [Source:MGI Symbol;Acc:MGI:1333825]
Cd21	0	0.776283	0.302	0.012	0	14	Cd2	CD2 antigen [Source:MGI Symbol;Acc:MGI:88320]
Ccr2	0	0.76159	0.305	0.009	0	14	Ccr2	chemokine (C-C motif) receptor 2 [Source:MGI Symbol;Acc:MGI:106185]
Gimap31	0	0.760074	0.346	0.011	0	14	Gimap3	GTPase, IMAP family member 3 [Source:MGI Symbol;Acc:MGI:1932723]
Tnfrsf181	0	0.759705	0.316	0.014	0	14	Tnfrsf18	tumor necrosis factor receptor superfamily, member 18 [Source:MGI Symbol;Acc:MGI:894675]
Bcl2a1b1	0	0.735871	0.368	0.04	0	14	Bcl2a1b	B cell leukemia/lymphoma 2 related protein A1b [Source:MGI Symbol;Acc:MGI:1278326]
Cd163l1	0	0.731324	0.27	0.001	0	14	Cd163l1	NA
Selplg1	0	0.705139	0.327	0.025	0	14	Selplg	selectin, platelet (p-selectin) ligand [Source:MGI Symbol;Acc:MGI:106689]
Itk	0	0.687943	0.317	0.008	0	14	Itk	IL2 inducible T cell kinase [Source:MGI Symbol;Acc:MGI:96621]
Gpr132	0	0.671613	0.308	0.016	0	14	Gpr132	G protein-coupled receptor 132 [Source:MGI Symbol;Acc:MGI:1890220]
Trac1	0	0.662579	0.265	0.009	0	14	Trac	T cell receptor alpha constant [Source:MGI Symbol;Acc:MGI:4439838]
Ikzf3	0	0.651248	0.28	0.01	0	14	Ikzf3	IKAROS family zinc finger 3 [Source:MGI Symbol;Acc:MGI:1342542]
Il2rg1	0	0.630664	0.291	0.021	0	14	Il2rg	interleukin 2 receptor, gamma chain [Source:MGI Symbol;Acc:MGI:96551]
Gpr183	0	0.622043	0.271	0.015	0	14	Gpr183	G protein-coupled receptor 183 [Source:MGI Symbol;Acc:MGI:2442034]
Sh2d2a1	0	0.594794	0.263	0.011	0	14	Sh2d2a	SH2 domain containing 2A [Source:MGI Symbol;Acc:MGI:1351596]
Cd742	0	2.20745	0.958	0.103	0	15	Cd74	CD74 antigen (invariant polypeptide of major histocompatibility complex, class II antigen-associated) [Source:MGI Symbol;Acc:MGI:96534]
H2-Ab12	0	2.06352	0.933	0.078	0	15	H2-Ab1	histocompatibility 2, class II antigen A, beta 1 [Source:MGI Symbol;Acc:MGI:103070]
H2-Aa2	0	2.04726	0.917	0.068	0	15	H2-Aa	histocompatibility 2, class II antigen A, alpha [Source:MGI Symbol;Acc:MGI:95895]
Il1b1	0	1.65237	0.725	0.027	0	15	Il1b	interleukin 1 beta [Source:MGI Symbol;Acc:MGI:96543]
Tyrobp2	0	1.48176	0.851	0.054	0	15	Tyrobp	TYRO protein tyrosine kinase binding protein [Source:MGI Symbol;Acc:MGI:1277211]
Srgn4	0	1.41826	0.917	0.194	0	15	Srgn	serglycin [Source:MGI Symbol;Acc:MGI:97756]
Cytip2	0	1.31897	0.725	0.038	0	15	Cytip	cytohesin 1 interacting protein [Source:MGI Symbol;Acc:MGI:2183535]
Cd831	0	1.29581	0.742	0.043	0	15	Cd83	CD83 antigen [Source:MGI Symbol;Acc:MGI:1328316]
Lsp1	0	1.28838	0.768	0.071	0	15	Lsp1	lymphocyte specific 1 [Source:MGI Symbol;Acc:MGI:96832]
Plbd11	0	1.28317	0.699	0.016	0	15	Plbd1	phospholipase B domain containing 1 [Source:MGI Symbol;Acc:MGI:1914107]
Rgs13	0	1.27614	0.69	0.062	0	15	Rgs1	regulator of G-protein signaling 1 [Source:MGI Symbol;Acc:MGI:1354694]
H2-Eb12	0	1.25826	0.549	0.044	0	15	H2-Eb1	histocompatibility 2, class II antigen E beta [Source:MGI Symbol;Acc:MGI:95901]
Gm2a	0	1.25234	0.776	0.129	0	15	Gm2a	GM2 ganglioside activator protein [Source:MGI Symbol;Acc:MGI:95762]
Lyz21	0	1.24753	0.635	0.046	0	15	Lyz2	lysozyme 2 [Source:MGI Symbol;Acc:MGI:96897]
Laptm53	0	1.21927	0.754	0.063	0	15	Laptm5	lysosomal-associated protein transmembrane 5 [Source:MGI Symbol;Acc:MGI:108046]
Alox5ap1	0	1.21127	0.68	0.021	0	15	Alox5ap	arachidonate 5-lipoxygenase activating protein [Source:MGI Symbol;Acc:MGI:107505]
H2-DMa1	0	1.20963	0.71	0.051	0	15	H2-DMa	histocompatibility 2, class II, locus DMa [Source:MGI Symbol;Acc:MGI:95921]
Ctss1	0	1.20563	0.702	0.046	0	15	Ctss	cathepsin S [Source:MGI Symbol;Acc:MGI:107341]
Plek1	0	1.20291	0.674	0.036	0	15	Plek	pleckstrin [Source:MGI Symbol;Acc:MGI:1860485]
Fcer1g2	0	1.18952	0.667	0.057	0	15	Fcer1g	Fc receptor, IgE, high affinity I, gamma polypeptide [Source:MGI Symbol;Acc:MGI:95496]
Traf1	0	1.18243	0.674	0.04	0	15	Traf1	TNF receptor-associated factor 1 [Source:MGI Symbol;Acc:MGI:101836]
Rel1	0	1.1325	0.714	0.117	0	15	Rel	reticuloendotheliosis oncogene [Source:MGI Symbol;Acc:MGI:97897]
Fxyd54	0	1.08888	0.795	0.145	0	15	Fxyd5	FXYD domain-containing ion transport regulator 5 [Source:MGI Symbol;Acc:MGI:1201785]
Coro1a3	0	1.05835	0.627	0.043	0	15	Coro1a	coronin, actin binding protein 1A [Source:MGI Symbol;Acc:MGI:1345961]
Spi11	0	1.04205	0.594	0.022	0	15	Spi1	spleen focus forming virus (SFFV) proviral integration oncogene [Source:MGI Symbol;Acc:MGI:98282]
Ccl42	0	1.04039	0.454	0.065	0	15	Ccl4	chemokine (C-C motif) ligand 4 [Source:MGI Symbol;Acc:MGI:98261]
H2-DMb11	0	1.0338	0.592	0.035	0	15	H2-DMb1	histocompatibility 2, class II, locus Mb1 [Source:MGI Symbol;Acc:MGI:95922]
Cd141	0	1.03258	0.523	0.064	0	15	Cd14	CD14 antigen [Source:MGI Symbol;Acc:MGI:88318]
Cyba1	0	1.02953	0.781	0.21	0	15	Cyba	cytochrome b-245, alpha polypeptide [Source:MGI Symbol;Acc:MGI:1316658]
Napsa1	0	0.99193	0.566	0.038	0	15	Napsa	napsin A aspartic peptidase [Source:MGI Symbol;Acc:MGI:109365]
Mpeg11	0	0.988338	0.568	0.026	0	15	Mpeg1	macrophage expressed gene 1 [Source:MGI Symbol;Acc:MGI:1333743]
Slfn21	0	0.936007	0.518	0.039	0	15	Slfn2	schlafen 2 [Source:MGI Symbol;Acc:MGI:1313258]
Bcl2a1b2	0	0.934612	0.464	0.04	0	15	Bcl2a1b	B cell leukemia/lymphoma 2 related protein A1b [Source:MGI Symbol;Acc:MGI:1278326]
Wfdc171	0	0.931246	0.429	0.025	0	15	Wfdc17	WAP four-disulfide core domain 17 [Source:MGI Symbol;Acc:MGI:3649773]
Ptprc3	0	0.929193	0.592	0.055	0	15	Ptprc	protein tyrosine phosphatase, receptor type, C [Source:MGI Symbol;Acc:MGI:97810]
Ccr7	0	0.924822	0.37	0.008	0	15	Ccr7	chemokine (C-C motif) receptor 7 [Source:MGI Symbol;Acc:MGI:103011]
Tnip3	0	0.917238	0.467	0.008	0	15	Tnip3	TNFAIP3 interacting protein 3 [Source:MGI Symbol;Acc:MGI:3041165]
S100a41	0	0.912858	0.43	0.042	0	15	S100a4	S100 calcium binding protein A4 [Source:MGI Symbol;Acc:MGI:1330282]
Cd533	0	0.896778	0.552	0.035	0	15	Cd53	CD53 antigen [Source:MGI Symbol;Acc:MGI:88341]
Bcl2a1a1	0	0.866031	0.478	0.029	0	15	Bcl2a1a	B cell leukemia/lymphoma 2 related protein A1a [Source:MGI Symbol;Acc:MGI:102687]
Lmnb1	0	0.8462	0.501	0.05	0	15	Lmnb1	lamin B1 [Source:MGI Symbol;Acc:MGI:96795]
Cd861	0	0.844747	0.485	0.026	0	15	Cd86	CD86 antigen [Source:MGI Symbol;Acc:MGI:101773]
Malt1	0	0.818269	0.459	0.063	0	15	Malt1	MALT1 paracaspase [Source:MGI Symbol;Acc:MGI:2445027]
Etv31	0	0.81702	0.493	0.078	0	15	Etv3	ets variant 3 [Source:MGI Symbol;Acc:MGI:1350926]
St8sia4	0	0.815649	0.474	0.026	0	15	St8sia4	ST8 alpha-N-acetyl-neuraminide alpha-2,8-sialyltransferase 4 [Source:MGI Symbol;Acc:MGI:106018]
Rab8b3	0	0.808615	0.536	0.09	0	15	Rab8b	RAB8B, member RAS oncogene family [Source:MGI Symbol;Acc:MGI:2442982]
Csf2rb	0	0.795777	0.438	0.021	0	15	Csf2rb	colony stimulating factor 2 receptor, beta, low-affinity (granulocyte-macrophage) [Source:MGI Symbol;Acc:MGI:1339759]
Lilr4b1	0	0.785909	0.426	0.028	0	15	Lilr4b	NA
Tbc1d4	0	0.78465	0.374	0.025	0	15	Tbc1d4	TBC1 domain family, member 4 [Source:MGI Symbol;Acc:MGI:2429660]
Irf5	0	0.780667	0.464	0.017	0	15	Irf5	interferon regulatory factor 5 [Source:MGI Symbol;Acc:MGI:1350924]
Ptpn183	0	0.77674	0.538	0.08	0	15	Ptpn18	protein tyrosine phosphatase, non-receptor type 18 [Source:MGI Symbol;Acc:MGI:108410]
Naaa	0	0.741111	0.386	0.025	0	15	Naaa	N-acylethanolamine acid amidase [Source:MGI Symbol;Acc:MGI:1914361]
Il1r2	0	0.738193	0.365	0.01	0	15	Il1r2	interleukin 1 receptor, type II [Source:MGI Symbol;Acc:MGI:96546]
Rilpl21	0	0.738135	0.446	0.066	0	15	Rilpl2	Rab interacting lysosomal protein-like 2 [Source:MGI Symbol;Acc:MGI:1933112]
Bcl2a1d1	0	0.738128	0.381	0.021	0	15	Bcl2a1d	B cell leukemia/lymphoma 2 related protein A1d [Source:MGI Symbol;Acc:MGI:1278325]
Timd4	0	0.730994	0.338	0.002	0	15	Timd4	T cell immunoglobulin and mucin domain containing 4 [Source:MGI Symbol;Acc:MGI:2445125]
Jdp21	0	0.715527	0.402	0.036	0	15	Jdp2	Jun dimerization protein 2 [Source:MGI Symbol;Acc:MGI:1932093]
Pkib	0	0.701085	0.357	0.013	0	15	Pkib	protein kinase inhibitor beta, cAMP dependent, testis specific [Source:MGI Symbol;Acc:MGI:101937]
Gpr1321	0	0.700621	0.413	0.016	0	15	Gpr132	G protein-coupled receptor 132 [Source:MGI Symbol;Acc:MGI:1890220]
Arhgdib3	0	0.695092	0.461	0.059	0	15	Arhgdib	Rho, GDP dissociation inhibitor (GDI) beta [Source:MGI Symbol;Acc:MGI:101940]
Ccl221	0	0.67489	0.267	0.004	0	15	Ccl22	chemokine (C-C motif) ligand 22 [Source:MGI Symbol;Acc:MGI:1306779]
Emilin2	0	0.673376	0.354	0.014	0	15	Emilin2	elastin microfibril interfacer 2 [Source:MGI Symbol;Acc:MGI:2389136]
Selplg2	0	0.671279	0.405	0.025	0	15	Selplg	selectin, platelet (p-selectin) ligand [Source:MGI Symbol;Acc:MGI:106689]
Ms4a6c1	0	0.659778	0.358	0.023	0	15	Ms4a6c	membrane-spanning 4-domains, subfamily A, member 6C [Source:MGI Symbol;Acc:MGI:2385644]
Cybb1	0	0.657642	0.315	0.03	0	15	Cybb	cytochrome b-245, beta polypeptide [Source:MGI Symbol;Acc:MGI:88574]
Pld41	0	0.6541	0.386	0.019	0	15	Pld4	phospholipase D family, member 4 [Source:MGI Symbol;Acc:MGI:2144765]
Lyn1	0	0.644986	0.416	0.041	0	15	Lyn	LYN proto-oncogene, Src family tyrosine kinase [Source:MGI Symbol;Acc:MGI:96892]
Snx20	0	0.640456	0.386	0.023	0	15	Snx20	sorting nexin 20 [Source:MGI Symbol;Acc:MGI:1918857]
Ccl91	0	0.638748	0.283	0.013	0	15	Ccl9	chemokine (C-C motif) ligand 9 [Source:MGI Symbol;Acc:MGI:104533]
Ptafr1	0	0.63074	0.346	0.016	0	15	Ptafr	platelet-activating factor receptor [Source:MGI Symbol;Acc:MGI:106066]
Arl5c	0	0.617629	0.336	0.02	0	15	Arl5c	ADP-ribosylation factor-like 5C [Source:MGI Symbol;Acc:MGI:3028577]
Ncf4	0	0.613813	0.36	0.014	0	15	Ncf4	neutrophil cytosolic factor 4 [Source:MGI Symbol;Acc:MGI:109186]
Runx31	0	0.611337	0.357	0.024	0	15	Runx3	runt related transcription factor 3 [Source:MGI Symbol;Acc:MGI:102672]
Aif11	0	0.60657	0.378	0.027	0	15	Aif1	allograft inflammatory factor 1 [Source:MGI Symbol;Acc:MGI:1343098]
Lilrb4a1	0	0.603066	0.334	0.025	0	15	Lilrb4a	leukocyte immunoglobulin-like receptor, subfamily B, member 4A [Source:MGI Symbol;Acc:MGI:102701]
Csf2ra	0	0.58765	0.387	0.049	0	15	Csf2ra	colony stimulating factor 2 receptor, alpha, low-affinity (granulocyte-macrophage) [Source:MGI Symbol;Acc:MGI:1339754]
Myo1g	0	0.584417	0.346	0.008	0	15	Myo1g	myosin IG [Source:MGI Symbol;Acc:MGI:1927091]
Syk	0	0.579716	0.317	0.017	0	15	Syk	spleen tyrosine kinase [Source:MGI Symbol;Acc:MGI:99515]
Adam8	0	0.574503	0.291	0.009	0	15	Adam8	a disintegrin and metallopeptidase domain 8 [Source:MGI Symbol;Acc:MGI:107825]
Havcr2	0	0.574466	0.325	0.006	0	15	Havcr2	hepatitis A virus cellular receptor 2 [Source:MGI Symbol;Acc:MGI:2159682]
H2-DMb2	0	0.571488	0.349	0.035	0	15	H2-DMb2	histocompatibility 2, class II, locus Mb2 [Source:MGI Symbol;Acc:MGI:95923]
Nlrp31	0	0.56445	0.317	0.02	0	15	Nlrp3	NLR family, pyrin domain containing 3 [Source:MGI Symbol;Acc:MGI:2653833]
Hcls11	0	0.563081	0.35	0.021	0	15	Hcls1	hematopoietic cell specific Lyn substrate 1 [Source:MGI Symbol;Acc:MGI:104568]
Itgb2	0	0.561158	0.342	0.013	0	15	Itgb2	integrin beta 2 [Source:MGI Symbol;Acc:MGI:96611]
Cd300c21	0	0.550939	0.318	0.015	0	15	Cd300c2	CD300C molecule 2 [Source:MGI Symbol;Acc:MGI:2153249]
Unc93b11	0	0.549097	0.381	0.047	0	15	Unc93b1	unc-93 homolog B1, TLR signaling regulator [Source:MGI Symbol;Acc:MGI:1859307]
Sp140	0	0.539018	0.334	0.026	0	15	Sp140	Sp140 nuclear body protein [Source:MGI Symbol;Acc:MGI:3702467]
Samsn11	0	0.537505	0.296	0.021	0	15	Samsn1	SAM domain, SH3 domain and nuclear localization signals, 1 [Source:MGI Symbol;Acc:MGI:1914992]
Evi2a1	0	0.529136	0.33	0.015	0	15	Evi2a	ecotropic viral integration site 2a [Source:MGI Symbol;Acc:MGI:95458]
Cd80	0	0.524978	0.288	0.004	0	15	Cd80	CD80 antigen [Source:MGI Symbol;Acc:MGI:101775]
H2-Oa	0	0.510417	0.27	0.004	0	15	H2-Oa	histocompatibility 2, O region alpha locus [Source:MGI Symbol;Acc:MGI:95924]
Wdfy4	0	0.506972	0.275	0.003	0	15	Wdfy4	WD repeat and FYVE domain containing 4 [Source:MGI Symbol;Acc:MGI:3584510]
Cfp	0	0.498029	0.272	0.012	0	15	Cfp	complement factor properdin [Source:MGI Symbol;Acc:MGI:97545]
Cbfa2t3	0	0.496412	0.285	0.018	0	15	Cbfa2t3	CBFA2/RUNX1 translocation partner 3 [Source:MGI Symbol;Acc:MGI:1338013]
Itga4	0	0.48471	0.277	0.016	0	15	Itga4	integrin alpha 4 [Source:MGI Symbol;Acc:MGI:96603]
Clec12a	0	0.477615	0.269	0.01	0	15	Clec12a	C-type lectin domain family 12, member a [Source:MGI Symbol;Acc:MGI:3040968]
P2ry101	0	0.470791	0.272	0.014	0	15	P2ry10	purinergic receptor P2Y, G-protein coupled 10 [Source:MGI Symbol;Acc:MGI:1926076]
Gpr137b	0	0.462664	0.274	0.017	0	15	Gpr137b	G protein-coupled receptor 137B [Source:MGI Symbol;Acc:MGI:1891463]
Nrros	0	0.449867	0.272	0.013	0	15	Nrros	negative regulator of reactive oxygen species [Source:MGI Symbol;Acc:MGI:2445095]
Antxr2	0	0.430503	0.278	0.025	0	15	Antxr2	anthrax toxin receptor 2 [Source:MGI Symbol;Acc:MGI:1919164]
Tm6sf1	0	0.419501	0.278	0.017	0	15	Tm6sf1	transmembrane 6 superfamily member 1 [Source:MGI Symbol;Acc:MGI:1933209]
A630095E13Rik2	0	1.39993	0.918	0.296	0	16	A630095E13Rik	NA
Sva2	0	1.28924	0.945	0.413	0	16	Sva	seminal vesicle antigen [Source:MGI Symbol;Acc:MGI:102785]
Atp6v1g3	0	1.83422	0.816	0.009	0	17	Atp6v1g3	ATPase, H+ transporting, lysosomal V1 subunit G3 [Source:MGI Symbol;Acc:MGI:2450548]
Clcn5	0	1.80657	0.844	0.031	0	17	Clcn5	chloride channel, voltage-sensitive 5 [Source:MGI Symbol;Acc:MGI:99486]
Iapp	0	1.65523	0.469	0.01	0	17	Iapp	islet amyloid polypeptide [Source:MGI Symbol;Acc:MGI:96382]
Stap1	0	1.64299	0.792	0.024	0	17	Stap1	signal transducing adaptor family member 1 [Source:MGI Symbol;Acc:MGI:1926193]
Ldhb	0	1.47927	0.873	0.155	0	17	Ldhb	lactate dehydrogenase B [Source:MGI Symbol;Acc:MGI:96763]
Cd24a2	0	1.45615	0.981	0.332	0	17	Cd24a	CD24a antigen [Source:MGI Symbol;Acc:MGI:88323]
Serpinb6b1	0	1.42396	0.757	0.026	0	17	Serpinb6b	serine (or cysteine) peptidase inhibitor, clade B, member 6b [Source:MGI Symbol;Acc:MGI:894688]
Serpinb91	0	1.4162	0.778	0.04	0	17	Serpinb9	serine (or cysteine) peptidase inhibitor, clade B, member 9 [Source:MGI Symbol;Acc:MGI:106603]
Tfcp2l1	0	1.29207	0.745	0.026	0	17	Tfcp2l1	transcription factor CP2-like 1 [Source:MGI Symbol;Acc:MGI:2444691]
Krt72	0	1.24325	0.821	0.101	0	17	Krt7	keratin 7 [Source:MGI Symbol;Acc:MGI:96704]
Acsl4	0	1.11925	0.809	0.161	0	17	Acsl4	acyl-CoA synthetase long-chain family member 4 [Source:MGI Symbol;Acc:MGI:1354713]
Foxi1	0	1.09992	0.557	0.006	0	17	Foxi1	forkhead box I1 [Source:MGI Symbol;Acc:MGI:1096329]
Cxadr	0	1.03328	0.7	0.113	0	17	Cxadr	coxsackie virus and adenovirus receptor [Source:MGI Symbol;Acc:MGI:1201679]
Clca3a2	0	0.983799	0.448	0.032	0	17	Clca3a2	chloride channel accessory 3A2 [Source:MGI Symbol;Acc:MGI:1931471]
Gpm6b	0	0.983463	0.597	0.06	0	17	Gpm6b	glycoprotein m6b [Source:MGI Symbol;Acc:MGI:107672]
Arhgap18	0	0.935942	0.578	0.059	0	17	Arhgap18	Rho GTPase activating protein 18 [Source:MGI Symbol;Acc:MGI:1921160]
Il13ra2	0	0.915635	0.491	0.011	0	17	Il13ra2	interleukin 13 receptor, alpha 2 [Source:MGI Symbol;Acc:MGI:1277954]
Clcnkb	0	0.876811	0.455	0.004	0	17	Clcnkb	chloride channel, voltage-sensitive Kb [Source:MGI Symbol;Acc:MGI:1930643]
Tdrp	0	0.872428	0.495	0.034	0	17	Tdrp	testis development related protein [Source:MGI Symbol;Acc:MGI:1919398]
Atp6v0d2	0	0.86436	0.483	0.018	0	17	Atp6v0d2	ATPase, H+ transporting, lysosomal V0 subunit D2 [Source:MGI Symbol;Acc:MGI:1924415]
Ncald	0	0.753683	0.42	0.017	0	17	Ncald	neurocalcin delta [Source:MGI Symbol;Acc:MGI:1196326]
Scg5	0	0.729368	0.38	0.01	0	17	Scg5	secretogranin V [Source:MGI Symbol;Acc:MGI:98289]
Bik	0	0.697749	0.436	0.038	0	17	Bik	BCL2-interacting killer [Source:MGI Symbol;Acc:MGI:1206591]
Ltbp2	0	0.685071	0.384	0.027	0	17	Ltbp2	latent transforming growth factor beta binding protein 2 [Source:MGI Symbol;Acc:MGI:99502]
Hepacam2	0	0.662583	0.342	0.005	0	17	Hepacam2	HEPACAM family member 2 [Source:MGI Symbol;Acc:MGI:2141520]
Plcg2	0	0.650769	0.389	0.018	0	17	Plcg2	phospholipase C, gamma 2 [Source:MGI Symbol;Acc:MGI:97616]
Pde1a	0	0.647297	0.377	0.027	0	17	Pde1a	phosphodiesterase 1A, calmodulin-dependent [Source:MGI Symbol;Acc:MGI:1201792]
Muc20	0	0.625893	0.34	0.004	0	17	Muc20	mucin 20 [Source:MGI Symbol;Acc:MGI:2385039]
Smbd1	0	0.61937	0.295	0.001	0	17	Smbd1	somatomedin B domain containing 1 [Source:MGI Symbol;Acc:MGI:2685779]
Mcf2	0	0.609255	0.314	0.003	0	17	Mcf2	mcf.2 transforming sequence [Source:MGI Symbol;Acc:MGI:96932]
Bex1	0	0.605627	0.377	0.029	0	17	Bex1	brain expressed X-linked 1 [Source:MGI Symbol;Acc:MGI:1328321]
Slc26a3	0	0.599664	0.333	0.025	0	17	Slc26a3	solute carrier family 26, member 3 [Source:MGI Symbol;Acc:MGI:107181]
Kcnma1	0	0.588141	0.354	0.021	0	17	Kcnma1	potassium large conductance calcium-activated channel, subfamily M, alpha member 1 [Source:MGI Symbol;Acc:MGI:99923]
Kit	0	0.574022	0.316	0.013	0	17	Kit	KIT proto-oncogene receptor tyrosine kinase [Source:MGI Symbol;Acc:MGI:96677]
Pla2r1	0	0.572916	0.316	0.01	0	17	Pla2r1	phospholipase A2 receptor 1 [Source:MGI Symbol;Acc:MGI:102468]
Parm1	0	0.571858	0.366	0.029	0	17	Parm1	prostate androgen-regulated mucin-like protein 1 [Source:MGI Symbol;Acc:MGI:2443349]
Vsig1	0	0.565373	0.297	0.002	0	17	Vsig1	V-set and immunoglobulin domain containing 1 [Source:MGI Symbol;Acc:MGI:1926039]
Rgs9	0	0.535987	0.318	0.023	0	17	Rgs9	regulator of G-protein signaling 9 [Source:MGI Symbol;Acc:MGI:1338824]
Clic6	0	0.500404	0.288	0.007	0	17	Clic6	chloride intracellular channel 6 [Source:MGI Symbol;Acc:MGI:2146607]
Myh14	0	0.497992	0.295	0.009	0	17	Myh14	myosin, heavy polypeptide 14 [Source:MGI Symbol;Acc:MGI:1919210]
Rnf152	0	0.471704	0.257	0.005	0	17	Rnf152	ring finger protein 152 [Source:MGI Symbol;Acc:MGI:2443787]
Tmem117	0	0.45237	0.259	0.004	0	17	Tmem117	transmembrane protein 117 [Source:MGI Symbol;Acc:MGI:2444580]
Cyp4v3	0	0.443809	0.271	0.012	0	17	Cyp4v3	cytochrome P450, family 4, subfamily v, polypeptide 3 [Source:MGI Symbol;Acc:MGI:2142763]
9530053A07Rik	0	2.31735	0.857	0.079	0	18	9530053A07Rik	RIKEN cDNA 9530053A07 gene [Source:MGI Symbol;Acc:MGI:2442118]
Tgm4	0	2.22184	0.843	0.045	0	18	Tgm4	transglutaminase 4 (prostate) [Source:MGI Symbol;Acc:MGI:3027002]
Pbsn	0	2.07327	0.854	0.044	0	18	Pbsn	probasin [Source:MGI Symbol;Acc:MGI:1860484]
9530002B09Rik	0	1.97152	0.846	0.025	0	18	9530002B09Rik	RIKEN cDNA 9530002B09 gene [Source:MGI Symbol;Acc:MGI:1924682]
Pate9	0	1.70431	0.81	0.028	0	18	Pate9	prostate and testis expressed 9 [Source:MGI Symbol;Acc:MGI:3647347]
Agr2	0	1.58113	0.824	0.036	0	18	Agr2	anterior gradient 2 [Source:MGI Symbol;Acc:MGI:1344405]
C1rb	0	1.54053	0.807	0.028	0	18	C1rb	complement component 1, r subcomponent B [Source:MGI Symbol;Acc:MGI:3779804]
Chn2	0	1.49323	0.829	0.048	0	18	Chn2	chimerin 2 [Source:MGI Symbol;Acc:MGI:1917243]
Gm37223	0	1.47084	0.782	0.011	0	18	Gm37223	predicted gene, 37223 [Source:MGI Symbol;Acc:MGI:5610451]
Rnase1	0	1.36465	0.804	0.016	0	18	Rnase1	ribonuclease, RNase A family, 1 (pancreatic) [Source:MGI Symbol;Acc:MGI:97919]
Ceacam1	0	1.23979	0.863	0.04	0	18	Ceacam1	CEA cell adhesion molecule 1 [Source:MGI Symbol;Acc:MGI:1347245]
C1s2	0	1.23744	0.776	0.035	0	18	C1s2	complement component 1, s subcomponent 2 [Source:MGI Symbol;Acc:MGI:3644269]
Defb50	0	1.22234	0.574	0.03	0	18	Defb50	defensin beta 50 [Source:MGI Symbol;Acc:MGI:3055870]
Mt3	0	1.18536	0.742	0.039	0	18	Mt3	metallothionein 3 [Source:MGI Symbol;Acc:MGI:97173]
Ren1	0	1.13168	0.51	0.009	0	18	Ren1	renin 1 structural [Source:MGI Symbol;Acc:MGI:97898]
Glb1l3	0	1.11865	0.787	0.018	0	18	Glb1l3	galactosidase, beta 1 like 3 [Source:MGI Symbol;Acc:MGI:1918143]
Gsdma	0	1.07332	0.801	0.057	0	18	Gsdma	gasdermin A [Source:MGI Symbol;Acc:MGI:1889509]
Lmo7	0	1.06635	0.849	0.058	0	18	Lmo7	LIM domain only 7 [Source:MGI Symbol;Acc:MGI:1353586]
Ccn1	0	1.06039	0.742	0.076	0	18	Ccn1	cellular communication network factor 1 [Source:MGI Symbol;Acc:MGI:88613]
Bcl2l14	0	1.03166	0.793	0.032	0	18	Bcl2l14	BCL2-like 14 (apoptosis facilitator) [Source:MGI Symbol;Acc:MGI:1914063]
Atp6v1c2	0	1.01434	0.812	0.016	0	18	Atp6v1c2	ATPase, H+ transporting, lysosomal V1 subunit C2 [Source:MGI Symbol;Acc:MGI:1916025]
Fut9	0	1.00004	0.756	0.007	0	18	Fut9	fucosyltransferase 9 [Source:MGI Symbol;Acc:MGI:1330859]
Tspan133	0	0.985796	0.868	0.144	0	18	Tspan13	tetraspanin 13 [Source:MGI Symbol;Acc:MGI:1913359]
Hoxb13	0	0.977407	0.796	0.009	0	18	Hoxb13	homeobox B13 [Source:MGI Symbol;Acc:MGI:107730]
Acsl31	0	0.963103	0.846	0.112	0	18	Acsl3	acyl-CoA synthetase long-chain family member 3 [Source:MGI Symbol;Acc:MGI:1921455]
Micos13	0	0.956152	0.801	0.093	0	18	Micos13	mitochondrial contact site and cristae organizing system subunit 13 [Source:MGI Symbol;Acc:MGI:2442174]
Tst	0	0.943138	0.877	0.087	0	18	Tst	thiosulfate sulfurtransferase, mitochondrial [Source:MGI Symbol;Acc:MGI:98852]
Rnasek	0	0.931834	0.804	0.112	0	18	Rnasek	ribonuclease, RNase K [Source:MGI Symbol;Acc:MGI:106369]
Prlr1	0	0.919326	0.908	0.163	0	18	Prlr	prolactin receptor [Source:MGI Symbol;Acc:MGI:97763]
Gata3	0	0.896879	0.849	0.126	0	18	Gata3	GATA binding protein 3 [Source:MGI Symbol;Acc:MGI:95663]
Slc22a1	0	0.892435	0.77	0.007	0	18	Slc22a1	solute carrier family 22 (organic cation transporter), member 1 [Source:MGI Symbol;Acc:MGI:108111]
Ndufb1-ps1	0	0.870317	0.801	0.123	0	18	Ndufb1-ps	NA
Car2	0	0.867542	0.821	0.112	0	18	Car2	carbonic anhydrase 2 [Source:MGI Symbol;Acc:MGI:88269]
Nkx3-1	0	0.844628	0.706	0.009	0	18	Nkx3-1	NK3 homeobox 1 [Source:MGI Symbol;Acc:MGI:97352]
Phgdh	0	0.809832	0.863	0.153	0	18	Phgdh	3-phosphoglycerate dehydrogenase [Source:MGI Symbol;Acc:MGI:1355330]
Egf	0	0.801379	0.723	0.013	0	18	Egf	epidermal growth factor [Source:MGI Symbol;Acc:MGI:95290]
Rab5if	0	0.794109	0.768	0.078	0	18	Rab5if	RAB5 interacting factor [Source:MGI Symbol;Acc:MGI:1914638]
Ufl1	0	0.790433	0.812	0.107	0	18	Ufl1	UFM1 specific ligase 1 [Source:MGI Symbol;Acc:MGI:1914740]
5330417C22Rik	0	0.784336	0.739	0.007	0	18	5330417C22Rik	NA
Gars	0	0.783033	0.824	0.109	0	18	Gars	glycyl-tRNA synthetase [Source:MGI Symbol;Acc:MGI:2449057]
Foxa1	0	0.773832	0.782	0.039	0	18	Foxa1	forkhead box A1 [Source:MGI Symbol;Acc:MGI:1347472]
Atp5mpl	0	0.766135	0.784	0.115	0	18	Atp5mpl	ATP synthase membrane subunit 6.8PL [Source:MGI Symbol;Acc:MGI:1917507]
Edem2	0	0.762784	0.815	0.123	0	18	Edem2	ER degradation enhancer, mannosidase alpha-like 2 [Source:MGI Symbol;Acc:MGI:1915540]
Syvn1	0	0.761957	0.807	0.08	0	18	Syvn1	synovial apoptosis inhibitor 1, synoviolin [Source:MGI Symbol;Acc:MGI:1921376]
Pgm2l1	0	0.76059	0.697	0.02	0	18	Pgm2l1	phosphoglucomutase 2-like 1 [Source:MGI Symbol;Acc:MGI:1918224]
Snhg3	0	0.754912	0.756	0.054	0	18	Snhg3	small nucleolar RNA host gene 3 [Source:MGI Symbol;Acc:MGI:2684817]
Krt23	0	0.746042	0.7	0.016	0	18	Krt23	keratin 23 [Source:MGI Symbol;Acc:MGI:2148866]
Hyou1	0	0.744441	0.824	0.097	0	18	Hyou1	hypoxia up-regulated 1 [Source:MGI Symbol;Acc:MGI:108030]
Atp12a	0	0.743813	0.745	0.04	0	18	Atp12a	ATPase, H+/K+ transporting, nongastric, alpha polypeptide [Source:MGI Symbol;Acc:MGI:1926943]
Fgl1	0	0.742452	0.63	0.005	0	18	Fgl1	fibrinogen-like protein 1 [Source:MGI Symbol;Acc:MGI:102795]
Slc16a7	0	0.739536	0.765	0.049	0	18	Slc16a7	solute carrier family 16 (monocarboxylic acid transporters), member 7 [Source:MGI Symbol;Acc:MGI:1330284]
Gfpt1	0	0.738842	0.852	0.142	0	18	Gfpt1	glutamine fructose-6-phosphate transaminase 1 [Source:MGI Symbol;Acc:MGI:95698]
Gpt2	0	0.724809	0.762	0.081	0	18	Gpt2	glutamic pyruvate transaminase (alanine aminotransferase) 2 [Source:MGI Symbol;Acc:MGI:1915391]
Anxa41	0	0.708864	0.784	0.116	0	18	Anxa4	annexin A4 [Source:MGI Symbol;Acc:MGI:88030]
Sord	0	0.707212	0.776	0.083	0	18	Sord	sorbitol dehydrogenase [Source:MGI Symbol;Acc:MGI:98266]
Rbis	0	0.699408	0.762	0.075	0	18	Rbis	ribosomal biogenesis factor [Source:MGI Symbol;Acc:MGI:1916376]
Slc38a10	0	0.693196	0.765	0.061	0	18	Slc38a10	solute carrier family 38, member 10 [Source:MGI Symbol;Acc:MGI:1919305]
1110038B12Rik	0	0.691245	0.756	0.075	0	18	1110038B12Rik	RIKEN cDNA 1110038B12 gene [Source:MGI Symbol;Acc:MGI:1916013]
Fcgbp	0	0.689766	0.619	0.007	0	18	Fcgbp	Fc fragment of IgG binding protein [Source:MGI Symbol;Acc:MGI:2444336]
Mrpl53	0	0.687109	0.725	0.047	0	18	Mrpl53	mitochondrial ribosomal protein L53 [Source:MGI Symbol;Acc:MGI:1915749]
Snhg1	0	0.67573	0.751	0.091	0	18	Snhg1	small nucleolar RNA host gene 1 [Source:MGI Symbol;Acc:MGI:3763743]
Dnaja4	0	0.665808	0.669	0.07	0	18	Dnaja4	DnaJ heat shock protein family (Hsp40) member A4 [Source:MGI Symbol;Acc:MGI:1927638]
Tcaf2	0	0.661867	0.619	0.014	0	18	Tcaf2	TRPM8 channel-associated factor 2 [Source:MGI Symbol;Acc:MGI:2385258]
Mmp7	0	0.661753	0.482	0.028	0	18	Mmp7	matrix metallopeptidase 7 [Source:MGI Symbol;Acc:MGI:103189]
Tent5c	0	0.657875	0.717	0.044	0	18	Tent5c	terminal nucleotidyltransferase 5C [Source:MGI Symbol;Acc:MGI:1921895]
Atf6	0	0.657846	0.79	0.115	0	18	Atf6	activating transcription factor 6 [Source:MGI Symbol;Acc:MGI:1926157]
Eif4ebp2	0	0.655296	0.815	0.108	0	18	Eif4ebp2	eukaryotic translation initiation factor 4E binding protein 2 [Source:MGI Symbol;Acc:MGI:109198]
Sel1l	0	0.645055	0.826	0.121	0	18	Sel1l	sel-1 suppressor of lin-12-like (C. elegans) [Source:MGI Symbol;Acc:MGI:1329016]
Ibtk	0	0.644264	0.782	0.075	0	18	Ibtk	inhibitor of Bruton agammaglobulinemia tyrosine kinase [Source:MGI Symbol;Acc:MGI:1918677]
Edem1	0	0.641991	0.773	0.105	0	18	Edem1	ER degradation enhancer, mannosidase alpha-like 1 [Source:MGI Symbol;Acc:MGI:2180139]
Tmem223	0	0.641001	0.703	0.043	0	18	Tmem223	transmembrane protein 223 [Source:MGI Symbol;Acc:MGI:1914086]
Limch11	0	0.639845	0.759	0.045	0	18	Limch1	LIM and calponin homology domains 1 [Source:MGI Symbol;Acc:MGI:1924819]
Itpk1	0	0.637825	0.765	0.051	0	18	Itpk1	inositol 1,3,4-triphosphate 5/6 kinase [Source:MGI Symbol;Acc:MGI:2446159]
Cldn8	0	0.628308	0.768	0.092	0	18	Cldn8	claudin 8 [Source:MGI Symbol;Acc:MGI:1859286]
Blnk1	0	0.625095	0.804	0.117	0	18	Blnk	B cell linker [Source:MGI Symbol;Acc:MGI:96878]
Gm53	0	0.623118	0.697	0.044	0	18	Gm53	predicted gene 53 [Source:MGI Symbol;Acc:MGI:2684899]
Iqgap2	0	0.621328	0.776	0.081	0	18	Iqgap2	IQ motif containing GTPase activating protein 2 [Source:MGI Symbol;Acc:MGI:2449975]
Timm23	0	0.616914	0.773	0.098	0	18	Timm23	translocase of inner mitochondrial membrane 23 [Source:MGI Symbol;Acc:MGI:1858317]
Pnliprp1	0	0.612432	0.529	0.004	0	18	Pnliprp1	pancreatic lipase related protein 1 [Source:MGI Symbol;Acc:MGI:97723]
Prodh	0	0.611342	0.731	0.043	0	18	Prodh	proline dehydrogenase [Source:MGI Symbol;Acc:MGI:97770]
Cobll1	0	0.602129	0.79	0.101	0	18	Cobll1	Cobl-like 1 [Source:MGI Symbol;Acc:MGI:2442894]
Atp5o	0	0.601698	0.762	0.086	0	18	Atp5o	ATP synthase, H+ transporting, mitochondrial F1 complex, O subunit [Source:MGI Symbol;Acc:MGI:106341]
Sel1l3	0	0.593511	0.697	0.013	0	18	Sel1l3	sel-1 suppressor of lin-12-like 3 (C. elegans) [Source:MGI Symbol;Acc:MGI:1916941]
Pmm2	0	0.590412	0.776	0.117	0	18	Pmm2	phosphomannomutase 2 [Source:MGI Symbol;Acc:MGI:1859214]
4931406C07Rik	0	0.590351	0.728	0.075	0	18	4931406C07Rik	RIKEN cDNA 4931406C07 gene [Source:MGI Symbol;Acc:MGI:1918234]
Ilrun	0	0.584966	0.706	0.047	0	18	Ilrun	inflammation and lipid regulator with UBA-like and NBR1-like domains [Source:MGI Symbol;Acc:MGI:106281]
Qars	0	0.584496	0.807	0.127	0	18	Qars	glutaminyl-tRNA synthetase [Source:MGI Symbol;Acc:MGI:1915851]
Ipmk	0	0.581946	0.768	0.1	0	18	Ipmk	inositol polyphosphate multikinase [Source:MGI Symbol;Acc:MGI:1916968]
Mme1	0	0.581565	0.599	0.062	0	18	Mme	membrane metallo endopeptidase [Source:MGI Symbol;Acc:MGI:97004]
Prkca	0	0.580443	0.737	0.061	0	18	Prkca	protein kinase C, alpha [Source:MGI Symbol;Acc:MGI:97595]
Tmem134	0	0.578077	0.717	0.066	0	18	Tmem134	transmembrane protein 134 [Source:MGI Symbol;Acc:MGI:1914240]
Alcam1	0	0.572167	0.709	0.065	0	18	Alcam	activated leukocyte cell adhesion molecule [Source:MGI Symbol;Acc:MGI:1313266]
Smim22	0	0.571434	0.745	0.097	0	18	Smim22	small integral membrane protein 22 [Source:MGI Symbol;Acc:MGI:3643379]
Fut8	0	0.569208	0.779	0.114	0	18	Fut8	fucosyltransferase 8 [Source:MGI Symbol;Acc:MGI:1858901]
Slc1a5	0	0.56651	0.768	0.102	0	18	Slc1a5	solute carrier family 1 (neutral amino acid transporter), member 5 [Source:MGI Symbol;Acc:MGI:105305]
Zfas1	0	0.5629	0.7	0.052	0	18	Zfas1	zinc finger, NFX1-type containing 1, antisense RNA 1 [Source:MGI Symbol;Acc:MGI:1916199]
Snhg8	0	0.561909	0.748	0.091	0	18	Snhg8	small nucleolar RNA host gene 8 [Source:MGI Symbol;Acc:MGI:1917145]
Tmem45a	0	0.557227	0.669	0.028	0	18	Tmem45a	transmembrane protein 45a [Source:MGI Symbol;Acc:MGI:1913122]
Stat5a	0	0.55032	0.72	0.069	0	18	Stat5a	signal transducer and activator of transcription 5A [Source:MGI Symbol;Acc:MGI:103036]
Tuft1	0	0.548894	0.695	0.056	0	18	Tuft1	tuftelin 1 [Source:MGI Symbol;Acc:MGI:109572]
Slc30a2	0	0.546744	0.675	0.024	0	18	Slc30a2	solute carrier family 30 (zinc transporter), member 2 [Source:MGI Symbol;Acc:MGI:106637]
Mapk3	0	0.541107	0.756	0.093	0	18	Mapk3	mitogen-activated protein kinase 3 [Source:MGI Symbol;Acc:MGI:1346859]
Degs2	0	0.540951	0.633	0.016	0	18	Degs2	delta(4)-desaturase, sphingolipid 2 [Source:MGI Symbol;Acc:MGI:1917309]
Rab15	0	0.536602	0.737	0.092	0	18	Rab15	RAB15, member RAS oncogene family [Source:MGI Symbol;Acc:MGI:1916865]
Pi4k2b	0	0.526937	0.737	0.088	0	18	Pi4k2b	phosphatidylinositol 4-kinase type 2 beta [Source:MGI Symbol;Acc:MGI:1914323]
Trim2	0	0.526734	0.742	0.098	0	18	Trim2	tripartite motif-containing 2 [Source:MGI Symbol;Acc:MGI:1933163]
Tmprss2	0	0.52056	0.636	0.018	0	18	Tmprss2	transmembrane protease, serine 2 [Source:MGI Symbol;Acc:MGI:1354381]
Tcaf3	0	0.52056	0.401	0.004	0	18	Tcaf3	TRPM8 channel-associated factor 3 [Source:MGI Symbol;Acc:MGI:3042585]
Tmem97	0	0.517916	0.63	0.041	0	18	Tmem97	transmembrane protein 97 [Source:MGI Symbol;Acc:MGI:1916321]
Fh1	0	0.517807	0.756	0.086	0	18	Fh1	fumarate hydratase 1 [Source:MGI Symbol;Acc:MGI:95530]
Adipor2	0	0.515762	0.725	0.087	0	18	Adipor2	adiponectin receptor 2 [Source:MGI Symbol;Acc:MGI:93830]
Ppt1	0	0.513963	0.787	0.11	0	18	Ppt1	palmitoyl-protein thioesterase 1 [Source:MGI Symbol;Acc:MGI:1298204]
Odr4	0	0.512174	0.655	0.032	0	18	Odr4	odr4 GPCR localization factor homolog [Source:MGI Symbol;Acc:MGI:2385108]
Fam210b	0	0.505734	0.661	0.058	0	18	Fam210b	family with sequence similarity 210, member B [Source:MGI Symbol;Acc:MGI:1914267]
Epb41	0	0.503281	0.756	0.099	0	18	Epb41	erythrocyte membrane protein band 4.1 [Source:MGI Symbol;Acc:MGI:95401]
Cct6a	0	0.496358	0.692	0.07	0	18	Cct6a	chaperonin containing Tcp1, subunit 6a (zeta) [Source:MGI Symbol;Acc:MGI:107943]
Dnajc2	0	0.495689	0.725	0.096	0	18	Dnajc2	DnaJ heat shock protein family (Hsp40) member C2 [Source:MGI Symbol;Acc:MGI:99470]
Asnsd1	0	0.490688	0.7	0.06	0	18	Asnsd1	asparagine synthetase domain containing 1 [Source:MGI Symbol;Acc:MGI:1917646]
Plekhs1	0	0.48704	0.639	0.023	0	18	Plekhs1	pleckstrin homology domain containing, family S member 1 [Source:MGI Symbol;Acc:MGI:2443041]
Stxbp6	0	0.486067	0.739	0.104	0	18	Stxbp6	syntaxin binding protein 6 (amisyn) [Source:MGI Symbol;Acc:MGI:2384963]
Ang	0	0.485966	0.555	0.015	0	18	Ang	angiogenin, ribonuclease, RNase A family, 5 [Source:MGI Symbol;Acc:MGI:88022]
Man1c1	0	0.482442	0.697	0.052	0	18	Man1c1	mannosidase, alpha, class 1C, member 1 [Source:MGI Symbol;Acc:MGI:2446214]
Ocln	0	0.474621	0.644	0.05	0	18	Ocln	occludin [Source:MGI Symbol;Acc:MGI:106183]
Serpinb1a	0	0.471066	0.518	0.02	0	18	Serpinb1a	serine (or cysteine) peptidase inhibitor, clade B, member 1a [Source:MGI Symbol;Acc:MGI:1913472]
Azgp1	0	0.470203	0.451	0.004	0	18	Azgp1	alpha-2-glycoprotein 1, zinc [Source:MGI Symbol;Acc:MGI:103163]
Macrod1	0	0.468588	0.661	0.064	0	18	Macrod1	mono-ADP ribosylhydrolase 1 [Source:MGI Symbol;Acc:MGI:2147583]
Mmgt2	0	0.465916	0.7	0.076	0	18	Mmgt2	membrane magnesium transporter 2 [Source:MGI Symbol;Acc:MGI:2448491]
Rab3d	0	0.460563	0.627	0.057	0	18	Rab3d	RAB3D, member RAS oncogene family [Source:MGI Symbol;Acc:MGI:97844]
Clic5	0	0.45942	0.658	0.033	0	18	Clic5	chloride intracellular channel 5 [Source:MGI Symbol;Acc:MGI:1917912]
Frk	0	0.459373	0.619	0.057	0	18	Frk	fyn-related kinase [Source:MGI Symbol;Acc:MGI:103265]
Gxylt2	0	0.458506	0.549	0.016	0	18	Gxylt2	glucoside xylosyltransferase 2 [Source:MGI Symbol;Acc:MGI:2682940]
Rasef	0	0.457335	0.678	0.071	0	18	Rasef	RAS and EF hand domain containing [Source:MGI Symbol;Acc:MGI:2448565]
Acrbp	0	0.452566	0.457	0.01	0	18	Acrbp	proacrosin binding protein [Source:MGI Symbol;Acc:MGI:1859515]
Uggt1	0	0.452324	0.714	0.088	0	18	Uggt1	UDP-glucose glycoprotein glucosyltransferase 1 [Source:MGI Symbol;Acc:MGI:2443162]
Mtus1	0	0.451941	0.725	0.084	0	18	Mtus1	mitochondrial tumor suppressor 1 [Source:MGI Symbol;Acc:MGI:2142572]
Tmod4	0	0.443128	0.541	0.004	0	18	Tmod4	tropomodulin 4 [Source:MGI Symbol;Acc:MGI:1355285]
Ptpmt1	0	0.44312	0.636	0.047	0	18	Ptpmt1	protein tyrosine phosphatase, mitochondrial 1 [Source:MGI Symbol;Acc:MGI:1913711]
Cpm	0	0.442867	0.602	0.046	0	18	Cpm	carboxypeptidase M [Source:MGI Symbol;Acc:MGI:1917824]
St141	0	0.438965	0.703	0.084	0	18	St14	suppression of tumorigenicity 14 (colon carcinoma) [Source:MGI Symbol;Acc:MGI:1338881]
Rab39b	0	0.438049	0.611	0.021	0	18	Rab39b	RAB39B, member RAS oncogene family [Source:MGI Symbol;Acc:MGI:1915040]
Eif2ak3	0	0.437921	0.647	0.064	0	18	Eif2ak3	eukaryotic translation initiation factor 2 alpha kinase 3 [Source:MGI Symbol;Acc:MGI:1341830]
Tent5a	0	0.437908	0.529	0.034	0	18	Tent5a	terminal nucleotidyltransferase 5A [Source:MGI Symbol;Acc:MGI:2670964]
Ms4a5	0	0.436587	0.317	0.003	0	18	Ms4a5	membrane-spanning 4-domains, subfamily A, member 5 [Source:MGI Symbol;Acc:MGI:2670985]
Sms	0	0.436537	0.667	0.073	0	18	Sms	spermine synthase [Source:MGI Symbol;Acc:MGI:109490]
2310009A05Rik	0	0.434064	0.611	0.033	0	18	2310009A05Rik	NA
Arfgef3	0	0.431683	0.63	0.069	0	18	Arfgef3	ARFGEF family member 3 [Source:MGI Symbol;Acc:MGI:106387]
Fam174b	0	0.430294	0.653	0.057	0	18	Fam174b	family with sequence similarity 174, member B [Source:MGI Symbol;Acc:MGI:3698178]
Tmem42	0	0.430033	0.653	0.056	0	18	Tmem42	transmembrane protein 42 [Source:MGI Symbol;Acc:MGI:1277176]
Sema4a	0	0.429918	0.655	0.07	0	18	Sema4a	sema domain, immunoglobulin domain (Ig), transmembrane domain (TM) and short cytoplasmic domain, (semaphorin) 4A [Source:MGI Symbol;Acc:MGI:107560]
Paip2b	0	0.429632	0.667	0.059	0	18	Paip2b	poly(A) binding protein interacting protein 2B [Source:MGI Symbol;Acc:MGI:2386865]
D630045J12Rik	0	0.426601	0.636	0.045	0	18	D630045J12Rik	RIKEN cDNA D630045J12 gene [Source:MGI Symbol;Acc:MGI:2669829]
Tmem179b	0	0.424333	0.633	0.04	0	18	Tmem179b	transmembrane protein 179B [Source:MGI Symbol;Acc:MGI:1914956]
Maco1	0	0.423522	0.644	0.031	0	18	Maco1	macoilin 1 [Source:MGI Symbol;Acc:MGI:1913396]
Mtln	0	0.423416	0.622	0.04	0	18	Mtln	mitoregulin [Source:MGI Symbol;Acc:MGI:1915135]
Bcat2	0	0.422648	0.669	0.072	0	18	Bcat2	branched chain aminotransferase 2, mitochondrial [Source:MGI Symbol;Acc:MGI:1276534]
Rab27b	0	0.421844	0.608	0.024	0	18	Rab27b	RAB27B, member RAS oncogene family [Source:MGI Symbol;Acc:MGI:1931295]
Syne4	0	0.420386	0.667	0.071	0	18	Syne4	spectrin repeat containing, nuclear envelope family member 4 [Source:MGI Symbol;Acc:MGI:2141950]
Oga	0	0.418533	0.636	0.045	0	18	Oga	O-GlcNAcase [Source:MGI Symbol;Acc:MGI:1932139]
Pck2	0	0.418189	0.675	0.078	0	18	Pck2	phosphoenolpyruvate carboxykinase 2 (mitochondrial) [Source:MGI Symbol;Acc:MGI:1860456]
Nbr1	0	0.417419	0.7	0.083	0	18	Nbr1	NBR1, autophagy cargo receptor [Source:MGI Symbol;Acc:MGI:108498]
Upk1b	0	0.41483	0.546	0.037	0	18	Upk1b	uroplakin 1B [Source:MGI Symbol;Acc:MGI:98912]
Ube2v1	0	0.414704	0.675	0.069	0	18	Ube2v1	ubiquitin-conjugating enzyme E2 variant 1 [Source:MGI Symbol;Acc:MGI:1913839]
Ramac	0	0.411972	0.608	0.04	0	18	Ramac	RNA guanine-7 methyltransferase activating subunit [Source:MGI Symbol;Acc:MGI:1914398]
Gm36738	0	0.411579	0.594	0.014	0	18	Gm36738	predicted gene, 36738 [Source:MGI Symbol;Acc:MGI:5595897]
Nxpe3	0	0.410646	0.616	0.045	0	18	Nxpe3	neurexophilin and PC-esterase domain family, member 3 [Source:MGI Symbol;Acc:MGI:2686598]
Prkab1	0	0.406188	0.655	0.066	0	18	Prkab1	protein kinase, AMP-activated, beta 1 non-catalytic subunit [Source:MGI Symbol;Acc:MGI:1336167]
Satb1	0	0.400903	0.63	0.074	0	18	Satb1	special AT-rich sequence binding protein 1 [Source:MGI Symbol;Acc:MGI:105084]
Vopp1	0	0.400023	0.585	0.052	0	18	Vopp1	vesicular, overexpressed in cancer, prosurvival protein 1 [Source:MGI Symbol;Acc:MGI:2141658]
P2rx4	0	0.399761	0.647	0.065	0	18	P2rx4	purinergic receptor P2X, ligand-gated ion channel 4 [Source:MGI Symbol;Acc:MGI:1338859]
Mycl	0	0.39929	0.473	0.008	0	18	Mycl	v-myc avian myelocytomatosis viral oncogene lung carcinoma derived [Source:MGI Symbol;Acc:MGI:96799]
Slc35a3	0	0.393123	0.63	0.057	0	18	Slc35a3	solute carrier family 35 (UDP-N-acetylglucosamine (UDP-GlcNAc) transporter), member 3 [Source:MGI Symbol;Acc:MGI:1917648]
Hist2h2aa1	0	0.392044	0.577	0.049	0	18	Hist2h2aa1	NA
Mboat1	0	0.389943	0.625	0.072	0	18	Mboat1	membrane bound O-acyltransferase domain containing 1 [Source:MGI Symbol;Acc:MGI:2387184]
Shtn1	0	0.389167	0.619	0.035	0	18	Shtn1	shootin 1 [Source:MGI Symbol;Acc:MGI:1918903]
Mlph	0	0.386648	0.625	0.07	0	18	Mlph	melanophilin [Source:MGI Symbol;Acc:MGI:2176380]
Slc33a1	0	0.385931	0.599	0.058	0	18	Slc33a1	solute carrier family 33 (acetyl-CoA transporter), member 1 [Source:MGI Symbol;Acc:MGI:1332247]
Mccc2	0	0.384388	0.625	0.045	0	18	Mccc2	methylcrotonoyl-Coenzyme A carboxylase 2 (beta) [Source:MGI Symbol;Acc:MGI:1925288]
Spint1	0	0.383903	0.619	0.052	0	18	Spint1	serine protease inhibitor, Kunitz type 1 [Source:MGI Symbol;Acc:MGI:1338033]
Hid1	0	0.373578	0.602	0.04	0	18	Hid1	HID1 domain containing [Source:MGI Symbol;Acc:MGI:2445087]
Alox12	0	0.369854	0.527	0.037	0	18	Alox12	arachidonate 12-lipoxygenase [Source:MGI Symbol;Acc:MGI:87998]
Slc38a11	0	0.368537	0.625	0.052	0	18	Slc38a1	solute carrier family 38, member 1 [Source:MGI Symbol;Acc:MGI:2145895]
Fdx2	0	0.366963	0.605	0.043	0	18	Fdx2	ferredoxin 2 [Source:MGI Symbol;Acc:MGI:1915415]
Ecpas	0	0.366366	0.588	0.036	0	18	Ecpas	Ecm29 proteasome adaptor and scaffold [Source:MGI Symbol;Acc:MGI:2140220]
Idh1	0	0.36596	0.608	0.052	0	18	Idh1	isocitrate dehydrogenase 1 (NADP+), soluble [Source:MGI Symbol;Acc:MGI:96413]
Mfsd6	0	0.365168	0.647	0.074	0	18	Mfsd6	major facilitator superfamily domain containing 6 [Source:MGI Symbol;Acc:MGI:1922925]
Slc9a2	0	0.364719	0.521	0.027	0	18	Slc9a2	solute carrier family 9 (sodium/hydrogen exchanger), member 2 [Source:MGI Symbol;Acc:MGI:105075]
Lysmd1	0	0.364255	0.468	0.009	0	18	Lysmd1	LysM, putative peptidoglycan-binding, domain containing 1 [Source:MGI Symbol;Acc:MGI:1919409]
Ica1	0	0.361425	0.585	0.056	0	18	Ica1	islet cell autoantigen 1 [Source:MGI Symbol;Acc:MGI:96391]
Kat2b	0	0.35932	0.653	0.072	0	18	Kat2b	K(lysine) acetyltransferase 2B [Source:MGI Symbol;Acc:MGI:1343094]
Kif21a	0	0.354104	0.641	0.075	0	18	Kif21a	kinesin family member 21A [Source:MGI Symbol;Acc:MGI:109188]
Plaat3	0	0.353938	0.583	0.034	0	18	Plaat3	phospholipase A and acyltransferase 3 [Source:MGI Symbol;Acc:MGI:2179715]
Snhg15	0	0.351376	0.58	0.052	0	18	Snhg15	small nucleolar RNA host gene 15 [Source:MGI Symbol;Acc:MGI:3650059]
Abcc3	0	0.350046	0.577	0.028	0	18	Abcc3	ATP-binding cassette, sub-family C (CFTR/MRP), member 3 [Source:MGI Symbol;Acc:MGI:1923658]
Sinhcaf	0	0.350003	0.527	0.018	0	18	Sinhcaf	SIN3-HDAC complex associated factor [Source:MGI Symbol;Acc:MGI:1929091]
Klhdc1	0	0.348589	0.552	0.028	0	18	Klhdc1	kelch domain containing 1 [Source:MGI Symbol;Acc:MGI:2672853]
Vnn1	0	0.346412	0.417	0.003	0	18	Vnn1	vanin 1 [Source:MGI Symbol;Acc:MGI:108395]
Myo5c	0	0.344938	0.555	0.045	0	18	Myo5c	myosin VC [Source:MGI Symbol;Acc:MGI:2442485]
Mmut	0	0.344827	0.552	0.016	0	18	Mmut	methylmalonyl-Coenzyme A mutase [Source:MGI Symbol;Acc:MGI:97239]
Rhpn2	0	0.344257	0.504	0.014	0	18	Rhpn2	rhophilin, Rho GTPase binding protein 2 [Source:MGI Symbol;Acc:MGI:1289234]
Ptger3	0	0.343517	0.51	0.012	0	18	Ptger3	prostaglandin E receptor 3 (subtype EP3) [Source:MGI Symbol;Acc:MGI:97795]
Tspan121	0	0.343377	0.566	0.028	0	18	Tspan12	tetraspanin 12 [Source:MGI Symbol;Acc:MGI:1889818]
Trnt1	0	0.342314	0.605	0.067	0	18	Trnt1	tRNA nucleotidyl transferase, CCA-adding, 1 [Source:MGI Symbol;Acc:MGI:1917297]
Ppif	0	0.341078	0.524	0.031	0	18	Ppif	peptidylprolyl isomerase F (cyclophilin F) [Source:MGI Symbol;Acc:MGI:2145814]
Depdc5	0	0.340898	0.513	0.012	0	18	Depdc5	DEP domain containing 5 [Source:MGI Symbol;Acc:MGI:2141101]
Aldh3a21	0	0.339594	0.571	0.049	0	18	Aldh3a2	aldehyde dehydrogenase family 3, subfamily A2 [Source:MGI Symbol;Acc:MGI:1353452]
Gramd3	0	0.338191	0.571	0.053	0	18	Gramd3	GRAM domain containing 3 [Source:MGI Symbol;Acc:MGI:1914815]
Tm9sf1	0	0.338126	0.583	0.044	0	18	Tm9sf1	transmembrane 9 superfamily member 1 [Source:MGI Symbol;Acc:MGI:1921390]
Piezo2	0	0.335884	0.501	0.019	0	18	Piezo2	piezo-type mechanosensitive ion channel component 2 [Source:MGI Symbol;Acc:MGI:1918781]
Pias2	0	0.333689	0.583	0.052	0	18	Pias2	protein inhibitor of activated STAT 2 [Source:MGI Symbol;Acc:MGI:1096566]
Camsap3	0	0.332568	0.535	0.024	0	18	Camsap3	calmodulin regulated spectrin-associated protein family, member 3 [Source:MGI Symbol;Acc:MGI:1916947]
Adnp	0	0.330923	0.597	0.05	0	18	Adnp	activity-dependent neuroprotective protein [Source:MGI Symbol;Acc:MGI:1338758]
Cds2	0	0.33043	0.622	0.065	0	18	Cds2	CDP-diacylglycerol synthase (phosphatidate cytidylyltransferase) 2 [Source:MGI Symbol;Acc:MGI:1332236]
Prr15	0	0.327746	0.496	0.023	0	18	Prr15	proline rich 15 [Source:MGI Symbol;Acc:MGI:1925254]
Usp54	0	0.325321	0.473	0.025	0	18	Usp54	ubiquitin specific peptidase 54 [Source:MGI Symbol;Acc:MGI:1926037]
Farsb	0	0.323759	0.569	0.047	0	18	Farsb	phenylalanyl-tRNA synthetase, beta subunit [Source:MGI Symbol;Acc:MGI:1346035]
Tc2n	0	0.32353	0.529	0.041	0	18	Tc2n	tandem C2 domains, nuclear [Source:MGI Symbol;Acc:MGI:1921663]
Fam89b	0	0.321805	0.549	0.032	0	18	Fam89b	family with sequence similarity 89, member B [Source:MGI Symbol;Acc:MGI:106595]
Czib	0	0.321167	0.56	0.039	0	18	Czib	CXXC motif containing zinc binding protein [Source:MGI Symbol;Acc:MGI:1921348]
Mindy1	0	0.32038	0.599	0.063	0	18	Mindy1	MINDY lysine 48 deubiquitinase 1 [Source:MGI Symbol;Acc:MGI:1922257]
Slc39a8	0	0.318945	0.49	0.027	0	18	Slc39a8	solute carrier family 39 (metal ion transporter), member 8 [Source:MGI Symbol;Acc:MGI:1914797]
Grhl1	0	0.317729	0.501	0.023	0	18	Grhl1	grainyhead like transcription factor 1 [Source:MGI Symbol;Acc:MGI:2182540]
9130019P16Rik	0	0.316148	0.423	0.002	0	18	9130019P16Rik	RIKEN cDNA 9130019P16 gene [Source:MGI Symbol;Acc:MGI:1918824]
A4galt	0	0.315247	0.557	0.048	0	18	A4galt	alpha 1,4-galactosyltransferase [Source:MGI Symbol;Acc:MGI:3512453]
Ciao2a	0	0.311345	0.524	0.036	0	18	Ciao2a	cytosolic iron-sulfur assembly component 2A [Source:MGI Symbol;Acc:MGI:1915500]
Casz1	0	0.310708	0.521	0.052	0	18	Casz1	castor zinc finger 1 [Source:MGI Symbol;Acc:MGI:1196251]
Oip5os1	0	0.309934	0.546	0.051	0	18	Oip5os1	Opa interacting protein 5, opposite strand 1 [Source:MGI Symbol;Acc:MGI:1913852]
Pllp	0	0.306012	0.51	0.031	0	18	Pllp	plasma membrane proteolipid [Source:MGI Symbol;Acc:MGI:1915051]
Ctnnal1	0	0.305458	0.546	0.043	0	18	Ctnnal1	catenin (cadherin associated protein), alpha-like 1 [Source:MGI Symbol;Acc:MGI:1859649]
Mmp15	0	0.304405	0.482	0.014	0	18	Mmp15	matrix metallopeptidase 15 [Source:MGI Symbol;Acc:MGI:109320]
Fam214a	0	0.30183	0.574	0.048	0	18	Fam214a	NA
Prr14l	0	0.299983	0.532	0.041	0	18	Prr14l	proline rich 14-like [Source:MGI Symbol;Acc:MGI:2443658]
Deptor	0	0.29571	0.51	0.028	0	18	Deptor	DEP domain containing MTOR-interacting protein [Source:MGI Symbol;Acc:MGI:2146322]
9330162012Rik	0	0.295108	0.479	0.013	0	18	9330162012Rik	cDNA RIKEN 9330162012 gene [Source:MGI Symbol;Acc:MGI:3604449]
Tcta	0	0.294855	0.513	0.049	0	18	Tcta	T cell leukemia translocation altered gene [Source:MGI Symbol;Acc:MGI:1918829]
Stk25	0	0.294427	0.569	0.06	0	18	Stk25	serine/threonine kinase 25 (yeast) [Source:MGI Symbol;Acc:MGI:1891699]
Cfap298	0	0.294413	0.507	0.024	0	18	Cfap298	cilia and flagella associate protien 298 [Source:MGI Symbol;Acc:MGI:1915251]
Sh3bgrl2	0	0.292927	0.521	0.044	0	18	Sh3bgrl2	SH3 domain binding glutamic acid-rich protein like 2 [Source:MGI Symbol;Acc:MGI:1915350]
AI413582	0	0.292148	0.535	0.048	0	18	AI413582	NA
Fam199x	0	0.291829	0.552	0.045	0	18	Fam199x	family with sequence similarity 199, X-linked [Source:MGI Symbol;Acc:MGI:2384304]
Hspe1-rs1	0	0.290894	0.454	0.023	0	18	Hspe1-rs1	heat shock protein 1 (chaperonin 10), related sequence 1 [Source:MGI Symbol;Acc:MGI:1935159]
Ctns	0	0.288854	0.482	0.029	0	18	Ctns	cystinosis, nephropathic [Source:MGI Symbol;Acc:MGI:1932872]
Tut7	0	0.287915	0.529	0.052	0	18	Tut7	terminal uridylyl transferase 7 [Source:MGI Symbol;Acc:MGI:2387179]
Entpd3	0	0.287385	0.462	0.005	0	18	Entpd3	ectonucleoside triphosphate diphosphohydrolase 3 [Source:MGI Symbol;Acc:MGI:1321386]
Tox3	0	0.287317	0.521	0.044	0	18	Tox3	TOX high mobility group box family member 3 [Source:MGI Symbol;Acc:MGI:3039593]
Mogs	0	0.286669	0.574	0.062	0	18	Mogs	mannosyl-oligosaccharide glucosidase [Source:MGI Symbol;Acc:MGI:1929872]
Slc5a1	0	0.285431	0.468	0.015	0	18	Slc5a1	solute carrier family 5 (sodium/glucose cotransporter), member 1 [Source:MGI Symbol;Acc:MGI:107678]
Stard7	0	0.284568	0.529	0.05	0	18	Stard7	START domain containing 7 [Source:MGI Symbol;Acc:MGI:2139090]
Ttc39a	0	0.284122	0.529	0.047	0	18	Ttc39a	tetratricopeptide repeat domain 39A [Source:MGI Symbol;Acc:MGI:2444350]
Mcoln2	0	0.283175	0.417	0.007	0	18	Mcoln2	mucolipin 2 [Source:MGI Symbol;Acc:MGI:1915529]
Gpld1	0	0.282863	0.549	0.031	0	18	Gpld1	glycosylphosphatidylinositol specific phospholipase D1 [Source:MGI Symbol;Acc:MGI:106604]
Ndst1	0	0.279748	0.518	0.047	0	18	Ndst1	N-deacetylase/N-sulfotransferase (heparan glucosaminyl) 1 [Source:MGI Symbol;Acc:MGI:104719]
Khdc4	0	0.279736	0.454	0.026	0	18	Khdc4	KH domain containing 4, pre-mRNA splicing factor [Source:MGI Symbol;Acc:MGI:1921450]
Cep170b	0	0.279104	0.571	0.057	0	18	Cep170b	centrosomal protein 170B [Source:MGI Symbol;Acc:MGI:2145043]
Sp8	0	0.278271	0.415	0.004	0	18	Sp8	trans-acting transcription factor 8 [Source:MGI Symbol;Acc:MGI:2443471]
Tasor	0	0.273786	0.457	0.025	0	18	Tasor	transcription activation suppressor [Source:MGI Symbol;Acc:MGI:1921694]
Anxa13	0	0.272782	0.406	0.003	0	18	Anxa13	annexin A13 [Source:MGI Symbol;Acc:MGI:1917037]
Marveld2	0	0.271283	0.459	0.033	0	18	Marveld2	MARVEL (membrane-associating) domain containing 2 [Source:MGI Symbol;Acc:MGI:2446166]
2010300C02Rik	0	0.271149	0.465	0.025	0	18	2010300C02Rik	NA
Pard6b	0	0.27016	0.457	0.032	0	18	Pard6b	par-6 family cell polarity regulator beta [Source:MGI Symbol;Acc:MGI:2135605]
Lurap1l	0	0.268603	0.471	0.034	0	18	Lurap1l	leucine rich adaptor protein 1-like [Source:MGI Symbol;Acc:MGI:106510]
Apof	0	0.268542	0.381	0.013	0	18	Apof	apolipoprotein F [Source:MGI Symbol;Acc:MGI:104539]
Gss	0	0.267359	0.518	0.048	0	18	Gss	glutathione synthetase [Source:MGI Symbol;Acc:MGI:95852]
Rxylt1	0	0.266928	0.501	0.031	0	18	Rxylt1	ribitol xylosyltransferase 1 [Source:MGI Symbol;Acc:MGI:2384919]
Bmp7	0	0.265887	0.549	0.038	0	18	Bmp7	bone morphogenetic protein 7 [Source:MGI Symbol;Acc:MGI:103302]
B3gnt7	0	0.265681	0.445	0.025	0	18	B3gnt7	UDP-GlcNAc:betaGal beta-1,3-N-acetylglucosaminyltransferase 7 [Source:MGI Symbol;Acc:MGI:2384394]
Dbt	0	0.264317	0.49	0.026	0	18	Dbt	dihydrolipoamide branched chain transacylase E2 [Source:MGI Symbol;Acc:MGI:105386]
Cdk19	0	0.260925	0.499	0.031	0	18	Cdk19	cyclin-dependent kinase 19 [Source:MGI Symbol;Acc:MGI:1925584]
Atg13	0	0.258346	0.518	0.047	0	18	Atg13	autophagy related 13 [Source:MGI Symbol;Acc:MGI:1196429]
Slc45a3	0	0.258062	0.448	0.021	0	18	Slc45a3	solute carrier family 45, member 3 [Source:MGI Symbol;Acc:MGI:1922082]
Prkab2	0	0.257659	0.496	0.044	0	18	Prkab2	protein kinase, AMP-activated, beta 2 non-catalytic subunit [Source:MGI Symbol;Acc:MGI:1336185]
Mir22hg	0	0.256945	0.485	0.039	0	18	Mir22hg	Mir22 host gene (non-protein coding) [Source:MGI Symbol;Acc:MGI:1914348]
Wdr74	0	0.256096	0.487	0.039	0	18	Wdr74	WD repeat domain 74 [Source:MGI Symbol;Acc:MGI:2147427]
Pik3cb	0	0.25599	0.459	0.026	0	18	Pik3cb	phosphatidylinositol-4,5-bisphosphate 3-kinase catalytic subunit beta [Source:MGI Symbol;Acc:MGI:1922019]
Gm5547	0	0.255427	0.378	0.007	0	18	Gm5547	predicted gene 5547 [Source:MGI Symbol;Acc:MGI:3648206]
Pigr	0	0.255388	0.311	0.002	0	18	Pigr	polymeric immunoglobulin receptor [Source:MGI Symbol;Acc:MGI:103080]
Mlycd	0	0.25423	0.487	0.037	0	18	Mlycd	malonyl-CoA decarboxylase [Source:MGI Symbol;Acc:MGI:1928485]
0610040J01Rik	0	0.254169	0.454	0.005	0	18	0610040J01Rik	RIKEN cDNA 0610040J01 gene [Source:MGI Symbol;Acc:MGI:1923511]
Ccdc167	0	0.254143	0.476	0.043	0	18	Ccdc167	coiled-coil domain containing 167 [Source:MGI Symbol;Acc:MGI:1915847]
Fam210a	0	0.2537	0.518	0.05	0	18	Fam210a	family with sequence similarity 210, member A [Source:MGI Symbol;Acc:MGI:1914000]
Epn3	0	0.253276	0.457	0.033	0	18	Epn3	epsin 3 [Source:MGI Symbol;Acc:MGI:1919139]
Met	0	0.252874	0.499	0.042	0	18	Met	met proto-oncogene [Source:MGI Symbol;Acc:MGI:96969]
Dexi	0	0.25242	0.485	0.04	0	18	Dexi	dexamethasone-induced transcript [Source:MGI Symbol;Acc:MGI:1926236]
Ccl21a	0	2.58942	0.923	0.011	0	19	Ccl21a	chemokine (C-C motif) ligand 21A (serine) [Source:MGI Symbol;Acc:MGI:1349183]
Mmrn1	0	1.99332	0.899	0.002	0	19	Mmrn1	multimerin 1 [Source:MGI Symbol;Acc:MGI:1918195]
Lyve1	0	1.9725	0.843	0.006	0	19	Lyve1	lymphatic vessel endothelial hyaluronan receptor 1 [Source:MGI Symbol;Acc:MGI:2136348]
Fgl21	0	1.65712	0.889	0.141	0	19	Fgl2	fibrinogen-like protein 2 [Source:MGI Symbol;Acc:MGI:103266]
Reln	0	1.57847	0.777	0.003	0	19	Reln	reelin [Source:MGI Symbol;Acc:MGI:103022]
Cavin21	0	1.5664	0.826	0.057	0	19	Cavin2	caveolae associated 2 [Source:MGI Symbol;Acc:MGI:99513]
Cldn51	0	1.56032	0.847	0.025	0	19	Cldn5	claudin 5 [Source:MGI Symbol;Acc:MGI:1276112]
Gng112	0	1.44401	0.822	0.095	0	19	Gng11	guanine nucleotide binding protein (G protein), gamma 11 [Source:MGI Symbol;Acc:MGI:1913316]
Flt4	0	1.38351	0.697	0.006	0	19	Flt4	FMS-like tyrosine kinase 4 [Source:MGI Symbol;Acc:MGI:95561]
Apold11	0	1.29326	0.735	0.057	0	19	Apold1	apolipoprotein L domain containing 1 [Source:MGI Symbol;Acc:MGI:2685921]
Nts	0	1.28837	0.453	0.002	0	19	Nts	neurotensin [Source:MGI Symbol;Acc:MGI:1328351]
Fxyd61	0	1.24223	0.711	0.077	0	19	Fxyd6	FXYD domain-containing ion transport regulator 6 [Source:MGI Symbol;Acc:MGI:1890226]
Egfl71	0	1.19244	0.749	0.078	0	19	Egfl7	EGF-like domain 7 [Source:MGI Symbol;Acc:MGI:2449923]
Aqp11	0	1.14639	0.582	0.041	0	19	Aqp1	aquaporin 1 [Source:MGI Symbol;Acc:MGI:103201]
Ramp21	0	1.14066	0.721	0.08	0	19	Ramp2	receptor (calcitonin) activity modifying protein 2 [Source:MGI Symbol;Acc:MGI:1859650]
Kdr1	0	1.13019	0.652	0.045	0	19	Kdr	kinase insert domain protein receptor [Source:MGI Symbol;Acc:MGI:96683]
Prox1	0	1.11565	0.599	0.004	0	19	Prox1	prospero homeobox 1 [Source:MGI Symbol;Acc:MGI:97772]
Maf2	0	1.11078	0.603	0.051	0	19	Maf	avian musculoaponeurotic fibrosarcoma oncogene homolog [Source:MGI Symbol;Acc:MGI:96909]
Gpihbp11	0	1.11035	0.603	0.023	0	19	Gpihbp1	GPI-anchored HDL-binding protein 1 [Source:MGI Symbol;Acc:MGI:1915703]
Pard6g	0	1.0974	0.641	0.035	0	19	Pard6g	par-6 family cell polarity regulator gamma [Source:MGI Symbol;Acc:MGI:2135606]
Stab11	0	1.07395	0.589	0.018	0	19	Stab1	stabilin 1 [Source:MGI Symbol;Acc:MGI:2178742]
Ecscr1	0	1.06027	0.638	0.057	0	19	Ecscr	endothelial cell surface expressed chemotaxis and apoptosis regulator [Source:MGI Symbol;Acc:MGI:1915795]
Pgf	0	1.0292	0.516	0.04	0	19	Pgf	placental growth factor [Source:MGI Symbol;Acc:MGI:105095]
Pecam11	0	1.02718	0.655	0.056	0	19	Pecam1	platelet/endothelial cell adhesion molecule 1 [Source:MGI Symbol;Acc:MGI:97537]
Cdh51	0	1.00677	0.62	0.05	0	19	Cdh5	cadherin 5 [Source:MGI Symbol;Acc:MGI:105057]
Gpm6a	0	1.00219	0.564	0.002	0	19	Gpm6a	glycoprotein m6a [Source:MGI Symbol;Acc:MGI:107671]
Ntn1	0	0.963069	0.568	0.038	0	19	Ntn1	netrin 1 [Source:MGI Symbol;Acc:MGI:105088]
Tie1	0	0.798211	0.484	0.016	0	19	Tie1	tyrosine kinase with immunoglobulin-like and EGF-like domains 1 [Source:MGI Symbol;Acc:MGI:99906]
Gngt2	0	0.796787	0.491	0.03	0	19	Gngt2	guanine nucleotide binding protein (G protein), gamma transducing activity polypeptide 2 [Source:MGI Symbol;Acc:MGI:893584]
Sema3d	0	0.795838	0.467	0.014	0	19	Sema3d	sema domain, immunoglobulin domain (Ig), short basic domain, secreted, (semaphorin) 3D [Source:MGI Symbol;Acc:MGI:1860118]
Sema6a	0	0.781049	0.467	0.034	0	19	Sema6a	sema domain, transmembrane domain (TM), and cytoplasmic domain, (semaphorin) 6A [Source:MGI Symbol;Acc:MGI:1203727]
Adgrg3	0	0.77436	0.446	0.003	0	19	Adgrg3	adhesion G protein-coupled receptor G3 [Source:MGI Symbol;Acc:MGI:1859670]
Rapgef5	0	0.771389	0.467	0.026	0	19	Rapgef5	Rap guanine nucleotide exchange factor (GEF) 5 [Source:MGI Symbol;Acc:MGI:2444365]
Scn1b	0	0.765312	0.481	0.028	0	19	Scn1b	sodium channel, voltage-gated, type I, beta [Source:MGI Symbol;Acc:MGI:98247]
Pcsk6	0	0.696081	0.394	0.004	0	19	Pcsk6	proprotein convertase subtilisin/kexin type 6 [Source:MGI Symbol;Acc:MGI:102897]
Lama4	0	0.675796	0.453	0.029	0	19	Lama4	laminin, alpha 4 [Source:MGI Symbol;Acc:MGI:109321]
Nsg1	0	0.67071	0.369	0.013	0	19	Nsg1	neuron specific gene family member 1 [Source:MGI Symbol;Acc:MGI:109149]
Clca3a1	0	0.666794	0.359	0.011	0	19	Clca3a1	chloride channel accessory 3A1 [Source:MGI Symbol;Acc:MGI:1316732]
Ttc9	0	0.622177	0.376	0.009	0	19	Ttc9	tetratricopeptide repeat domain 9 [Source:MGI Symbol;Acc:MGI:1916730]
Angpt2	0	0.617657	0.331	0.008	0	19	Angpt2	angiopoietin 2 [Source:MGI Symbol;Acc:MGI:1202890]
Fndc1	0	0.600354	0.334	0.012	0	19	Fndc1	fibronectin type III domain containing 1 [Source:MGI Symbol;Acc:MGI:1915905]
Sema3a	0	0.598327	0.359	0.002	0	19	Sema3a	sema domain, immunoglobulin domain (Ig), short basic domain, secreted, (semaphorin) 3A [Source:MGI Symbol;Acc:MGI:107558]
Slc38a4	0	0.594799	0.345	0.012	0	19	Slc38a4	solute carrier family 38, member 4 [Source:MGI Symbol;Acc:MGI:1916604]
Palm	0	0.592758	0.387	0.014	0	19	Palm	paralemmin [Source:MGI Symbol;Acc:MGI:1261814]
Klhl4	0	0.588577	0.352	0.002	0	19	Klhl4	kelch-like 4 [Source:MGI Symbol;Acc:MGI:2442829]
Cpne2	0	0.586006	0.383	0.012	0	19	Cpne2	copine II [Source:MGI Symbol;Acc:MGI:2387578]
Sema3f	0	0.580313	0.387	0.024	0	19	Sema3f	sema domain, immunoglobulin domain (Ig), short basic domain, secreted, (semaphorin) 3F [Source:MGI Symbol;Acc:MGI:1096347]
Il7	0	0.574798	0.366	0.004	0	19	Il7	interleukin 7 [Source:MGI Symbol;Acc:MGI:96561]
Sh3gl3	0	0.571863	0.355	0.004	0	19	Sh3gl3	SH3-domain GRB2-like 3 [Source:MGI Symbol;Acc:MGI:700011]
Cyp4b1	0	0.568217	0.317	0.007	0	19	Cyp4b1	cytochrome P450, family 4, subfamily b, polypeptide 1 [Source:MGI Symbol;Acc:MGI:103225]
Stmn2	0	0.56117	0.31	0.008	0	19	Stmn2	stathmin-like 2 [Source:MGI Symbol;Acc:MGI:98241]
Dtx1	0	0.530714	0.338	0.005	0	19	Dtx1	deltex 1, E3 ubiquitin ligase [Source:MGI Symbol;Acc:MGI:1352744]
Tspan18	0	0.512251	0.31	0.014	0	19	Tspan18	tetraspanin 18 [Source:MGI Symbol;Acc:MGI:1917186]
Meox1	0	0.502979	0.31	0.006	0	19	Meox1	mesenchyme homeobox 1 [Source:MGI Symbol;Acc:MGI:103220]
Ahnak2	0	0.497476	0.321	0.01	0	19	Ahnak2	AHNAK nucleoprotein 2 [Source:MGI Symbol;Acc:MGI:2144831]
Sned1	0	0.490155	0.331	0.017	0	19	Sned1	sushi, nidogen and EGF-like domains 1 [Source:MGI Symbol;Acc:MGI:3045960]
Tmod2	0	0.485369	0.314	0.01	0	19	Tmod2	tropomodulin 2 [Source:MGI Symbol;Acc:MGI:1355335]
Pkhd1l1	0	0.48363	0.296	0.001	0	19	Pkhd1l1	polycystic kidney and hepatic disease 1-like 1 [Source:MGI Symbol;Acc:MGI:2183153]
Tbx1	0	0.471346	0.31	0.001	0	19	Tbx1	T-box 1 [Source:MGI Symbol;Acc:MGI:98493]
Fgd5	0	0.448735	0.324	0.015	0	19	Fgd5	FYVE, RhoGEF and PH domain containing 5 [Source:MGI Symbol;Acc:MGI:2443369]
Grap	0	0.444181	0.286	0.012	0	19	Grap	GRB2-related adaptor protein [Source:MGI Symbol;Acc:MGI:1918770]
Dapk2	0	0.444057	0.289	0.011	0	19	Dapk2	death-associated protein kinase 2 [Source:MGI Symbol;Acc:MGI:1341297]
She	0	0.437771	0.31	0.013	0	19	She	src homology 2 domain-containing transforming protein E [Source:MGI Symbol;Acc:MGI:1099462]
Btnl9	0	0.434186	0.286	0.005	0	19	Btnl9	butyrophilin-like 9 [Source:MGI Symbol;Acc:MGI:2442439]
Spns2	0	0.402442	0.286	0.01	0	19	Spns2	spinster homolog 2 [Source:MGI Symbol;Acc:MGI:2384936]
Sh3tc1	0	0.401136	0.268	0.008	0	19	Sh3tc1	SH3 domain and tetratricopeptide repeats 1 [Source:MGI Symbol;Acc:MGI:2678949]
Mall	0	0.381656	0.275	0.009	0	19	Mall	mal, T cell differentiation protein-like [Source:MGI Symbol;Acc:MGI:2385152]
Arap3	0	0.378541	0.268	0.011	0	19	Arap3	ArfGAP with RhoGAP domain, ankyrin repeat and PH domain 3 [Source:MGI Symbol;Acc:MGI:2147274]
Pald1	0	0.37541	0.268	0.006	0	19	Pald1	phosphatase domain containing, paladin 1 [Source:MGI Symbol;Acc:MGI:1351623]
Scn7a	0	1.82457	0.742	0.017	0	20	Scn7a	sodium channel, voltage-gated, type VII, alpha [Source:MGI Symbol;Acc:MGI:102965]
Plp1	0	1.78322	0.775	0.004	0	20	Plp1	proteolipid protein (myelin) 1 [Source:MGI Symbol;Acc:MGI:97623]
Cdh19	0	1.24097	0.517	0	0	20	Cdh19	cadherin 19, type 2 [Source:MGI Symbol;Acc:MGI:3588198]
Kcna1	0	1.236	0.53	0.008	0	20	Kcna1	potassium voltage-gated channel, shaker-related subfamily, member 1 [Source:MGI Symbol;Acc:MGI:96654]
Abca8a	0	1.06299	0.464	0.008	0	20	Abca8a	ATP-binding cassette, sub-family A (ABC1), member 8a [Source:MGI Symbol;Acc:MGI:2386846]
Chl1	0	1.04367	0.43	0.006	0	20	Chl1	cell adhesion molecule L1-like [Source:MGI Symbol;Acc:MGI:1098266]
Cadm2	0	0.979692	0.424	0.002	0	20	Cadm2	cell adhesion molecule 2 [Source:MGI Symbol;Acc:MGI:2442722]
Nrn1	0	0.966527	0.424	0.015	0	20	Nrn1	neuritin 1 [Source:MGI Symbol;Acc:MGI:1915654]
Ptprz1	0	0.944034	0.364	0.003	0	20	Ptprz1	protein tyrosine phosphatase, receptor type Z, polypeptide 1 [Source:MGI Symbol;Acc:MGI:97816]
Sema3b	0	0.903993	0.384	0.01	0	20	Sema3b	sema domain, immunoglobulin domain (Ig), short basic domain, secreted, (semaphorin) 3B [Source:MGI Symbol;Acc:MGI:107561]
L1cam	0	0.872543	0.377	0.011	0	20	L1cam	L1 cell adhesion molecule [Source:MGI Symbol;Acc:MGI:96721]
Sostdc1	0	0.872472	0.331	0.005	0	20	Sostdc1	sclerostin domain containing 1 [Source:MGI Symbol;Acc:MGI:1913292]
Kcna2	0	0.821616	0.338	0.001	0	20	Kcna2	potassium voltage-gated channel, shaker-related subfamily, member 2 [Source:MGI Symbol;Acc:MGI:96659]
Lgi4	0	0.801293	0.318	0.004	0	20	Lgi4	leucine-rich repeat LGI family, member 4 [Source:MGI Symbol;Acc:MGI:2180197]
Edil3	0	0.789132	0.325	0.001	0	20	Edil3	EGF-like repeats and discoidin I-like domains 3 [Source:MGI Symbol;Acc:MGI:1329025]
Gpr37l1	0	0.782202	0.311	0.002	0	20	Gpr37l1	G protein-coupled receptor 37-like 1 [Source:MGI Symbol;Acc:MGI:1928503]
Cadm4	0	0.770557	0.318	0.009	0	20	Cadm4	cell adhesion molecule 4 [Source:MGI Symbol;Acc:MGI:2449088]
Gfra3	0	0.730257	0.278	0	0	20	Gfra3	glial cell line derived neurotrophic factor family receptor alpha 3 [Source:MGI Symbol;Acc:MGI:1201403]
Sfrp5	0	0.729785	0.285	0.001	0	20	Sfrp5	secreted frizzled-related sequence protein 5 [Source:MGI Symbol;Acc:MGI:1860298]
S100b	0	0.719709	0.311	0.004	0	20	S100b	S100 protein, beta polypeptide, neural [Source:MGI Symbol;Acc:MGI:98217]
Aspa	0	0.718214	0.291	0.003	0	20	Aspa	aspartoacylase [Source:MGI Symbol;Acc:MGI:87914]
Slc35f1	0	0.688332	0.291	0	0	20	Slc35f1	solute carrier family 35, member F1 [Source:MGI Symbol;Acc:MGI:2139810]
Fabp7	0	0.657983	0.258	0.001	0	20	Fabp7	fatty acid binding protein 7, brain [Source:MGI Symbol;Acc:MGI:101916]
Ntng1	0	0.601734	0.265	0.006	0	20	Ntng1	netrin G1 [Source:MGI Symbol;Acc:MGI:1934028]
Fstl11	1.95014e-307	0.549723	0.412	0.111	3.82246e-303	9	Fstl1	follistatin-like 1 [Source:MGI Symbol;Acc:MGI:102793]
Dkk3	2.19983e-307	0.560758	0.323	0.025	4.31188e-303	17	Dkk3	dickkopf WNT signaling pathway inhibitor 3 [Source:MGI Symbol;Acc:MGI:1354952]
Trp53inp2	2.45948e-307	0.355879	0.599	0.067	4.82083e-303	18	Trp53inp2	transformation related protein 53 inducible nuclear protein 2 [Source:MGI Symbol;Acc:MGI:1915978]
Sesn3	2.9693e-307	0.465041	0.711	0.092	5.82013e-303	18	Sesn3	sestrin 3 [Source:MGI Symbol;Acc:MGI:1922997]
Ace	5.57789e-307	0.605832	0.768	0.113	1.09332e-302	18	Ace	angiotensin I converting enzyme (peptidyl-dipeptidase A) 1 [Source:MGI Symbol;Acc:MGI:87874]
Arfip1	6.18745e-307	0.285301	0.56	0.059	1.2128e-302	18	Arfip1	ADP-ribosylation factor interacting protein 1 [Source:MGI Symbol;Acc:MGI:1277120]
Dusp22	1.05058e-306	0.868229	0.498	0.042	2.05924e-302	19	Dusp2	dual specificity phosphatase 2 [Source:MGI Symbol;Acc:MGI:101911]
Ciao2b	1.16749e-306	0.354906	0.591	0.065	2.2884e-302	18	Ciao2b	cytosolic iron-sulfur assembly component 2B [Source:MGI Symbol;Acc:MGI:1915773]
Derl31	1.33421e-306	0.67015	0.776	0.121	2.61519e-302	18	Derl3	Der1-like domain family, member 3 [Source:MGI Symbol;Acc:MGI:1917627]
Mansc1	3.82019e-306	0.251737	0.468	0.044	7.48795e-302	18	Mansc1	MANSC domain containing 1 [Source:MGI Symbol;Acc:MGI:1914979]
Strbp	3.86914e-306	0.457967	0.717	0.098	7.58391e-302	18	Strbp	spermatid perinuclear RNA binding protein [Source:MGI Symbol;Acc:MGI:104626]
Gas6	5.81232e-306	0.629864	0.495	0.232	1.13927e-301	6	Gas6	growth arrest specific 6 [Source:MGI Symbol;Acc:MGI:95660]
Trf1	6.72629e-306	0.594384	0.381	0.047	1.31842e-301	15	Trf	transferrin [Source:MGI Symbol;Acc:MGI:98821]
Limch1	1.15599e-305	0.686398	0.441	0.047	2.26585e-301	17	Limch1	LIM and calponin homology domains 1 [Source:MGI Symbol;Acc:MGI:1924819]
Krt182	3.49377e-305	0.473719	0.846	0.465	6.84814e-301	4	Krt18	keratin 18 [Source:MGI Symbol;Acc:MGI:96692]
Kctd121	1.60485e-304	0.816789	0.566	0.101	3.14567e-300	15	Kctd12	potassium channel tetramerisation domain containing 12 [Source:MGI Symbol;Acc:MGI:2145823]
Jarid2	2.22773e-304	0.783156	0.531	0.094	4.36658e-300	15	Jarid2	jumonji, AT rich interactive domain 2 [Source:MGI Symbol;Acc:MGI:104813]
Atp2a2	2.56862e-304	0.706947	0.665	0.345	5.03476e-300	9	Atp2a2	ATPase, Ca++ transporting, cardiac muscle, slow twitch 2 [Source:MGI Symbol;Acc:MGI:88110]
Sh3bgrl	7.363e-304	0.676382	0.612	0.269	1.44322e-299	9	Sh3bgrl	SH3-binding domain glutamic acid-rich protein like [Source:MGI Symbol;Acc:MGI:1930849]
Rbm47	1.08673e-303	0.501376	0.742	0.104	2.1301e-299	18	Rbm47	RNA binding motif protein 47 [Source:MGI Symbol;Acc:MGI:2384294]
Drg2	1.21277e-303	0.272163	0.532	0.055	2.37715e-299	18	Drg2	developmentally regulated GTP binding protein 2 [Source:MGI Symbol;Acc:MGI:1342307]
Hspb11	2.47092e-303	0.693515	0.975	0.68	4.84325e-299	11	Hspb1	heat shock protein 1 [Source:MGI Symbol;Acc:MGI:96240]
Parva	3.23196e-303	0.525426	0.354	0.093	6.33496e-299	9	Parva	parvin, alpha [Source:MGI Symbol;Acc:MGI:1931144]
Svs61	3.46751e-303	1.18019	0.965	0.499	6.79667e-299	16	Svs6	seminal vesicle secretory protein 6 [Source:MGI Symbol;Acc:MGI:106178]
Nedd4	4.97652e-303	0.6586	0.757	0.426	9.75448e-299	9	Nedd4	neural precursor cell expressed, developmentally down-regulated 4 [Source:MGI Symbol;Acc:MGI:97297]
Tspan15	7.28561e-303	1.14352	0.958	0.236	1.42805e-298	18	Tspan1	tetraspanin 1 [Source:MGI Symbol;Acc:MGI:1914055]
Id21	7.79554e-303	0.759688	0.654	0.308	1.528e-298	9	Id2	inhibitor of DNA binding 2 [Source:MGI Symbol;Acc:MGI:96397]
Hspa2	1.91402e-302	0.62139	0.403	0.12	3.75166e-298	9	Hspa2	heat shock protein 2 [Source:MGI Symbol;Acc:MGI:96243]
Bckdha	3.60538e-302	0.448288	0.709	0.098	7.0669e-298	18	Bckdha	branched chain ketoacid dehydrogenase E1, alpha polypeptide [Source:MGI Symbol;Acc:MGI:107701]
Ddi2	4.20096e-302	0.332998	0.597	0.067	8.2343e-298	18	Ddi2	DNA-damage inducible protein 2 [Source:MGI Symbol;Acc:MGI:1917244]
Emp32	6.23044e-302	0.613074	0.57	0.195	1.22123e-297	9	Emp3	epithelial membrane protein 3 [Source:MGI Symbol;Acc:MGI:1098729]
Ncoa4	1.03457e-301	0.523502	0.706	0.093	2.02786e-297	18	Ncoa4	nuclear receptor coactivator 4 [Source:MGI Symbol;Acc:MGI:1350932]
Osbpl2	1.26535e-301	0.257704	0.513	0.051	2.48022e-297	18	Osbpl2	oxysterol binding protein-like 2 [Source:MGI Symbol;Acc:MGI:2442832]
Ipo11	2.54041e-301	0.525081	0.348	0.021	4.97946e-297	19	Ipo11	importin 11 [Source:MGI Symbol;Acc:MGI:2442377]
Man2a1	3.49412e-301	0.872257	0.852	0.148	6.84882e-297	18	Man2a1	mannosidase 2, alpha 1 [Source:MGI Symbol;Acc:MGI:104669]
Pccb	3.53295e-301	0.345084	0.616	0.073	6.92494e-297	18	Pccb	propionyl Coenzyme A carboxylase, beta polypeptide [Source:MGI Symbol;Acc:MGI:1914154]
Spinkl3	4.93009e-301	1.24243	0.944	0.404	9.66347e-297	16	Spinkl	serine protease inhibitor, Kazal type-like [Source:MGI Symbol;Acc:MGI:1924674]
Rpap3	2.12843e-300	0.614804	0.375	0.035	4.17194e-296	17	Rpap3	RNA polymerase II associated protein 3 [Source:MGI Symbol;Acc:MGI:1277218]
Gmds	2.15885e-300	0.46571	0.723	0.103	4.23156e-296	18	Gmds	GDP-mannose 4, 6-dehydratase [Source:MGI Symbol;Acc:MGI:1891112]
Crispld21	3.66767e-299	0.528503	0.386	0.121	7.189e-295	7	Crispld2	cysteine-rich secretory protein LCCL domain containing 2 [Source:MGI Symbol;Acc:MGI:1926142]
Cd55	4.57381e-299	0.311568	0.504	0.05	8.96513e-295	18	Cd55	CD55 molecule, decay accelerating factor for complement [Source:MGI Symbol;Acc:MGI:104850]
9530003J23Rik3	4.97378e-299	1.20857	0.921	0.306	9.74911e-295	16	9530003J23Rik	RIKEN cDNA 9530003J23 gene [Source:MGI Symbol;Acc:MGI:1924647]
Gmfg2	1.5476e-298	0.678321	0.443	0.067	3.03345e-294	15	Gmfg	glia maturation factor, gamma [Source:MGI Symbol;Acc:MGI:1927135]
Elk31	1.65688e-298	0.718964	0.446	0.034	3.24765e-294	19	Elk3	ELK3, member of ETS oncogene family [Source:MGI Symbol;Acc:MGI:101762]
Vars	3.25683e-298	0.309847	0.527	0.055	6.38371e-294	18	Vars	valyl-tRNA synthetase [Source:MGI Symbol;Acc:MGI:90675]
S100a62	5.30855e-298	0.604427	0.741	0.48	1.04053e-293	6	S100a6	S100 calcium binding protein A6 (calcyclin) [Source:MGI Symbol;Acc:MGI:1339467]
Pon2	7.6696e-298	0.601816	0.793	0.125	1.50332e-293	18	Pon2	paraoxonase 2 [Source:MGI Symbol;Acc:MGI:106687]
Myct1	1.17965e-297	0.42962	0.307	0.016	2.31224e-293	19	Myct1	myc target 1 [Source:MGI Symbol;Acc:MGI:1915882]
Yipf2	1.58258e-297	0.376529	0.653	0.083	3.10201e-293	18	Yipf2	Yip1 domain family, member 2 [Source:MGI Symbol;Acc:MGI:1922016]
Lyrm9	4.64633e-297	0.319373	0.557	0.062	9.10727e-293	18	Lyrm9	LYR motif containing 9 [Source:MGI Symbol;Acc:MGI:1913524]
Slc38a5	1.07807e-296	0.849367	0.475	0.12	2.11312e-292	11	Slc38a5	solute carrier family 38, member 5 [Source:MGI Symbol;Acc:MGI:2148066]
Spata13	1.37521e-296	0.278586	0.473	0.045	2.69556e-292	18	Spata13	spermatogenesis associated 13 [Source:MGI Symbol;Acc:MGI:104838]
Dusp10	1.44653e-296	0.311087	0.527	0.054	2.83534e-292	18	Dusp10	dual specificity phosphatase 10 [Source:MGI Symbol;Acc:MGI:1927070]
Spint22	5.03518e-296	0.388069	0.714	0.37	9.86946e-292	4	Spint2	serine protease inhibitor, Kunitz type 2 [Source:MGI Symbol;Acc:MGI:1338031]
2410006H16Rik	5.22283e-296	1.10812	0.818	0.149	1.02373e-291	18	2410006H16Rik	RIKEN cDNA 2410006H16 gene [Source:MGI Symbol;Acc:MGI:1916471]
Atp13a2	6.52751e-296	0.26276	0.541	0.058	1.27946e-291	18	Atp13a2	ATPase type 13A2 [Source:MGI Symbol;Acc:MGI:1922022]
Tle1	6.53131e-296	0.560728	0.793	0.125	1.2802e-291	18	Tle1	transducin-like enhancer of split 1 [Source:MGI Symbol;Acc:MGI:104636]
Pgm3	7.28867e-296	0.288051	0.518	0.053	1.42865e-291	18	Pgm3	phosphoglucomutase 3 [Source:MGI Symbol;Acc:MGI:97566]
Ifitm24	1.17694e-295	0.623201	0.906	0.517	2.30692e-291	9	Ifitm2	interferon induced transmembrane protein 2 [Source:MGI Symbol;Acc:MGI:1933382]
Sil1	2.14888e-295	0.467591	0.683	0.093	4.21203e-291	18	Sil1	SIL1 nucleotide exchange factor [Source:MGI Symbol;Acc:MGI:1932040]
Egr12	4.3795e-295	0.736463	0.921	0.592	8.58426e-291	11	Egr1	early growth response 1 [Source:MGI Symbol;Acc:MGI:95295]
Tcf41	4.44482e-295	0.562577	0.438	0.178	8.7123e-291	6	Tcf4	transcription factor 4 [Source:MGI Symbol;Acc:MGI:98506]
Lcp11	4.7626e-295	0.990328	0.674	0.174	9.33517e-291	15	Lcp1	lymphocyte cytosolic protein 1 [Source:MGI Symbol;Acc:MGI:104808]
Cox16	6.98179e-295	0.359638	0.65	0.081	1.3685e-290	18	Cox16	cytochrome c oxidase assembly protein 16 [Source:MGI Symbol;Acc:MGI:1913522]
Col3a12	9.05253e-295	0.562254	0.49	0.144	1.77439e-290	9	Col3a1	collagen, type III, alpha 1 [Source:MGI Symbol;Acc:MGI:88453]
Fos	2.25029e-294	0.738136	0.919	0.654	4.4108e-290	11	Fos	FBJ osteosarcoma oncogene [Source:MGI Symbol;Acc:MGI:95574]
Tsc22d11	2.69718e-294	0.696686	0.732	0.384	5.28674e-290	9	Tsc22d1	TSC22 domain family, member 1 [Source:MGI Symbol;Acc:MGI:109127]
Tmem183a	3.04612e-294	0.472605	0.731	0.104	5.9707e-290	18	Tmem183a	transmembrane protein 183A [Source:MGI Symbol;Acc:MGI:1914729]
Mmrn21	5.16113e-294	0.626994	0.383	0.025	1.01163e-289	19	Mmrn2	multimerin 2 [Source:MGI Symbol;Acc:MGI:2385618]
Ifitm33	6.05799e-294	0.510182	0.899	0.586	1.18743e-289	6	Ifitm3	interferon induced transmembrane protein 3 [Source:MGI Symbol;Acc:MGI:1913391]
Edn3	7.26218e-294	0.62179	0.361	0.032	1.42346e-289	17	Edn3	endothelin 3 [Source:MGI Symbol;Acc:MGI:95285]
Fam91a1	2.19877e-293	0.403559	0.661	0.084	4.30981e-289	18	Fam91a1	family with sequence similarity 91, member A1 [Source:MGI Symbol;Acc:MGI:1277178]
Fkbp112	1.7728e-292	1.00417	0.846	0.175	3.47486e-288	18	Fkbp11	FK506 binding protein 11 [Source:MGI Symbol;Acc:MGI:1913370]
Hint3	2.70343e-292	0.464994	0.762	0.113	5.299e-288	18	Hint3	histidine triad nucleotide binding protein 3 [Source:MGI Symbol;Acc:MGI:1914097]
Abi3bp1	2.84168e-292	1.04114	0.617	0.068	5.56998e-288	19	Abi3bp	ABI family member 3 binding protein [Source:MGI Symbol;Acc:MGI:2444583]
Atp2b11	3.96792e-292	0.692415	0.606	0.276	7.77753e-288	9	Atp2b1	ATPase, Ca++ transporting, plasma membrane 1 [Source:MGI Symbol;Acc:MGI:104653]
Chid1	6.64782e-292	0.556544	0.756	0.119	1.30304e-287	18	Chid1	chitinase domain containing 1 [Source:MGI Symbol;Acc:MGI:1915288]
Chmp4c	8.44629e-292	0.252382	0.465	0.044	1.65556e-287	18	Chmp4c	charged multivesicular body protein 4C [Source:MGI Symbol;Acc:MGI:1913621]
Fyb2	1.24651e-291	0.599035	0.349	0.032	2.44329e-287	17	Fyb2	FYN binding protein 2 [Source:MGI Symbol;Acc:MGI:2685466]
Eif3j1	1.29007e-291	0.378572	0.608	0.074	2.52866e-287	18	Eif3j1	eukaryotic translation initiation factor 3, subunit J1 [Source:MGI Symbol;Acc:MGI:1925905]
Dhx40	1.34107e-291	0.397443	0.686	0.091	2.62864e-287	18	Dhx40	DEAH (Asp-Glu-Ala-His) box polypeptide 40 [Source:MGI Symbol;Acc:MGI:1914737]
Myl91	1.08375e-290	0.662813	0.435	0.164	2.12426e-286	6	Myl9	myosin, light polypeptide 9, regulatory [Source:MGI Symbol;Acc:MGI:2138915]
Ifnar2	1.80209e-290	0.542716	0.41	0.127	3.53227e-286	8	Ifnar2	interferon (alpha and beta) receptor 2 [Source:MGI Symbol;Acc:MGI:1098243]
Sorl1	9.83487e-290	0.254251	0.518	0.053	1.92773e-285	18	Sorl1	sortilin-related receptor, LDLR class A repeats-containing [Source:MGI Symbol;Acc:MGI:1202296]
Tle5	2.89239e-289	0.750823	0.798	0.123	5.66938e-285	18	Tle5	TLE family member 5, transcriptional modulator [Source:MGI Symbol;Acc:MGI:95806]
Icam1	3.64754e-289	0.618704	0.528	0.232	7.14954e-285	7	Icam1	intercellular adhesion molecule 1 [Source:MGI Symbol;Acc:MGI:96392]
Abhd12	3.89509e-289	0.866943	0.877	0.179	7.63478e-285	18	Abhd12	abhydrolase domain containing 12 [Source:MGI Symbol;Acc:MGI:1923442]
Cavin1	4.00639e-289	0.568491	0.465	0.147	7.85293e-285	9	Cavin1	caveolae associated 1 [Source:MGI Symbol;Acc:MGI:1277968]
Itpr2	6.21973e-289	0.808366	0.531	0.073	1.21913e-284	17	Itpr2	inositol 1,4,5-triphosphate receptor 2 [Source:MGI Symbol;Acc:MGI:99418]
Serpinb51	1.31384e-288	0.522245	0.327	0.062	2.57525e-284	11	Serpinb5	serine (or cysteine) peptidase inhibitor, clade B, member 5 [Source:MGI Symbol;Acc:MGI:109579]
Sparc4	1.69472e-288	0.656299	0.895	0.42	3.32182e-284	9	Sparc	secreted acidic cysteine rich glycoprotein [Source:MGI Symbol;Acc:MGI:98373]
Vim1	1.80282e-287	0.598295	0.61	0.304	3.5337e-283	5	Vim	vimentin [Source:MGI Symbol;Acc:MGI:98932]
Alcam	1.80416e-287	0.755157	0.507	0.066	3.53633e-283	17	Alcam	activated leukocyte cell adhesion molecule [Source:MGI Symbol;Acc:MGI:1313266]
Zfand2a	1.94136e-287	0.297612	0.454	0.042	3.80526e-283	18	Zfand2a	zinc finger, AN1-type domain 2A [Source:MGI Symbol;Acc:MGI:2140729]
Esrp1	6.42725e-287	0.362867	0.63	0.08	1.25981e-282	18	Esrp1	epithelial splicing regulatory protein 1 [Source:MGI Symbol;Acc:MGI:1917326]
Ccpg1	1.48592e-286	0.439718	0.689	0.095	2.91255e-282	18	Ccpg1	cell cycle progression 1 [Source:MGI Symbol;Acc:MGI:1196419]
4930523C07Rik1	2.72483e-286	0.752885	0.465	0.172	5.34094e-282	10	4930523C07Rik	RIKEN cDNA 4930523C07 gene [Source:MGI Symbol;Acc:MGI:1914897]
Fxyd12	3.24662e-285	0.630047	0.389	0.115	6.3637e-281	10	Fxyd1	FXYD domain-containing ion transport regulator 1 [Source:MGI Symbol;Acc:MGI:1889273]
Srp54a	6.92346e-285	0.30619	0.597	0.071	1.35707e-280	18	Srp54a	signal recognition particle 54A [Source:MGI Symbol;Acc:MGI:1346087]
Mrc11	1.30584e-284	0.576043	0.352	0.022	2.55958e-280	19	Mrc1	mannose receptor, C type 1 [Source:MGI Symbol;Acc:MGI:97142]
Desi1	1.85744e-284	0.332517	0.633	0.08	3.64078e-280	18	Desi1	desumoylating isopeptidase 1 [Source:MGI Symbol;Acc:MGI:106313]
Osbpl6	5.74373e-284	0.331847	0.583	0.069	1.12583e-279	18	Osbpl6	oxysterol binding protein-like 6 [Source:MGI Symbol;Acc:MGI:2139014]
Ppa12	6.81989e-284	0.363064	0.619	0.31	1.33677e-279	4	Ppa1	pyrophosphatase (inorganic) 1 [Source:MGI Symbol;Acc:MGI:97831]
Syngr2	5.23583e-283	0.876828	0.598	0.138	1.02628e-278	15	Syngr2	synaptogyrin 2 [Source:MGI Symbol;Acc:MGI:1328324]
Iars	7.86547e-283	0.265261	0.541	0.06	1.54171e-278	18	Iars	isoleucine-tRNA synthetase [Source:MGI Symbol;Acc:MGI:2145219]
Svs51	1.08252e-282	1.05064	0.979	0.568	2.12185e-278	16	Svs5	seminal vesicle secretory protein 5 [Source:MGI Symbol;Acc:MGI:98453]
Rac22	1.46864e-282	0.516772	0.346	0.041	2.87869e-278	15	Rac2	Rac family small GTPase 2 [Source:MGI Symbol;Acc:MGI:97846]
Col4a6	1.17261e-281	0.341058	0.563	0.062	2.29843e-277	18	Col4a6	collagen, type IV, alpha 6 [Source:MGI Symbol;Acc:MGI:2152695]
H2-K12	2.49532e-281	0.718175	0.896	0.624	4.89107e-277	12	H2-K1	histocompatibility 2, K1, K region [Source:MGI Symbol;Acc:MGI:95904]
Sprr1a	6.40703e-281	0.71071	0.527	0.059	1.25584e-276	18	Sprr1a	small proline-rich protein 1A [Source:MGI Symbol;Acc:MGI:106660]
Ly6e2	1.32331e-280	0.824235	0.719	0.319	2.59382e-276	11	Ly6e	lymphocyte antigen 6 complex, locus E [Source:MGI Symbol;Acc:MGI:106651]
Epb41l4aos	2.04927e-280	0.298849	0.602	0.072	4.01677e-276	18	Epb41l4aos	erythrocyte membrane protein band 4.1 like 4a, opposite strand [Source:MGI Symbol;Acc:MGI:1916999]
Ifi302	2.20097e-280	0.317424	0.56	0.064	4.31412e-276	18	Ifi30	interferon gamma inducible protein 30 [Source:MGI Symbol;Acc:MGI:2137648]
Mrpl9	3.31672e-280	0.355842	0.625	0.08	6.50109e-276	18	Mrpl9	mitochondrial ribosomal protein L9 [Source:MGI Symbol;Acc:MGI:2137211]
Pakap.1	4.86734e-280	0.367405	0.627	0.076	9.54047e-276	18	Pakap.1	NA
Asns	4.98845e-280	0.616977	0.734	0.12	9.77787e-276	18	Asns	asparagine synthetase [Source:MGI Symbol;Acc:MGI:1350929]
Ormdl3	2.34653e-279	0.700382	0.838	0.157	4.59943e-275	18	Ormdl3	ORM1-like 3 (S. cerevisiae) [Source:MGI Symbol;Acc:MGI:1913862]
Krt71	7.46271e-279	0.616866	0.417	0.1	1.46277e-274	11	Krt7	keratin 7 [Source:MGI Symbol;Acc:MGI:96704]
Cotl13	7.49271e-279	0.677776	0.474	0.078	1.46865e-274	15	Cotl1	coactosin-like 1 (Dictyostelium) [Source:MGI Symbol;Acc:MGI:1919292]
Pate141	9.70509e-279	0.486953	0.445	0.136	1.90229e-274	8	Pate14	prostate and testis expressed 14 [Source:MGI Symbol;Acc:MGI:3055869]
Des1	2.07667e-278	0.508842	0.395	0.139	4.07048e-274	6	Des	desmin [Source:MGI Symbol;Acc:MGI:94885]
Sult1a1	2.42219e-278	0.572732	0.401	0.03	4.74773e-274	19	Sult1a1	sulfotransferase family 1A, phenol-preferring, member 1 [Source:MGI Symbol;Acc:MGI:102896]
Tmsb10	3.78284e-278	0.624505	0.687	0.388	7.41475e-274	7	Tmsb10	thymosin, beta 10 [Source:MGI Symbol;Acc:MGI:109146]
Arhgdib2	1.71103e-277	0.680044	0.36	0.059	3.35379e-273	14	Arhgdib	Rho, GDP dissociation inhibitor (GDI) beta [Source:MGI Symbol;Acc:MGI:101940]
Sdf2l12	1.78338e-277	1.03713	0.896	0.213	3.4956e-273	18	Sdf2l1	stromal cell-derived factor 2-like 1 [Source:MGI Symbol;Acc:MGI:2149842]
Cmas	1.92963e-277	0.312557	0.599	0.073	3.78227e-273	18	Cmas	cytidine monophospho-N-acetylneuraminic acid synthetase [Source:MGI Symbol;Acc:MGI:1337124]
Plat2	2.27276e-277	0.787278	0.434	0.148	4.45483e-273	10	Plat	plasminogen activator, tissue [Source:MGI Symbol;Acc:MGI:97610]
Selenop	2.44065e-277	0.640912	0.604	0.333	4.78392e-273	7	Selenop	selenoprotein P [Source:MGI Symbol;Acc:MGI:894288]
Nr4a2	2.55182e-277	0.684021	0.396	0.123	5.00182e-273	10	Nr4a2	nuclear receptor subfamily 4, group A, member 2 [Source:MGI Symbol;Acc:MGI:1352456]
Gm15417	2.55685e-277	0.283728	0.569	0.067	5.01167e-273	18	Gm15417	predicted gene 15417 [Source:MGI Symbol;Acc:MGI:3642531]
Txnip	3.98735e-277	0.837614	0.727	0.369	7.8156e-273	11	Txnip	thioredoxin interacting protein [Source:MGI Symbol;Acc:MGI:1889549]
Slc45a31	1.01386e-276	0.534296	0.345	0.023	1.98726e-272	19	Slc45a3	solute carrier family 45, member 3 [Source:MGI Symbol;Acc:MGI:1922082]
Dapp1	2.22652e-276	0.466403	0.285	0.031	4.3642e-272	15	Dapp1	dual adaptor for phosphotyrosine and 3-phosphoinositides 1 [Source:MGI Symbol;Acc:MGI:1347063]
Plagl1	2.6023e-276	0.508643	0.314	0.026	5.10076e-272	17	Plagl1	pleiomorphic adenoma gene-like 1 [Source:MGI Symbol;Acc:MGI:1100874]
Plat1	3.13492e-276	0.57998	0.411	0.145	6.14475e-272	7	Plat	plasminogen activator, tissue [Source:MGI Symbol;Acc:MGI:97610]
Mrps18a	4.60174e-276	0.283882	0.494	0.217	9.01988e-272	4	Mrps18a	mitochondrial ribosomal protein S18A [Source:MGI Symbol;Acc:MGI:1915815]
Trim24	6.00101e-276	0.396297	0.644	0.084	1.17626e-271	18	Trim24	tripartite motif-containing 24 [Source:MGI Symbol;Acc:MGI:109275]
Snx5	1.30915e-275	0.575945	0.442	0.159	2.56607e-271	8	Snx5	sorting nexin 5 [Source:MGI Symbol;Acc:MGI:1916428]
Pabpn1	3.7948e-275	0.507695	0.776	0.12	7.43819e-271	18	Pabpn1	poly(A) binding protein, nuclear 1 [Source:MGI Symbol;Acc:MGI:1859158]
Atp5g1	4.28046e-275	0.259079	0.829	0.489	8.39013e-271	0	Atp5g1	ATP synthase, H+ transporting, mitochondrial F0 complex, subunit C1 (subunit 9) [Source:MGI Symbol;Acc:MGI:107653]
Slc35f5	7.30334e-275	0.271987	0.552	0.063	1.43153e-270	18	Slc35f5	solute carrier family 35, member F5 [Source:MGI Symbol;Acc:MGI:1921400]
Mpst	7.84527e-275	0.311273	0.611	0.076	1.53775e-270	18	Mpst	mercaptopyruvate sulfurtransferase [Source:MGI Symbol;Acc:MGI:2179733]
Pate41	1.08968e-274	1.19982	0.947	0.46	2.13588e-270	16	Pate4	prostate and testis expressed 4 [Source:MGI Symbol;Acc:MGI:1930790]
Dnajc101	1.59986e-274	0.264106	0.614	0.302	3.13589e-270	3	Dnajc10	DnaJ heat shock protein family (Hsp40) member C10 [Source:MGI Symbol;Acc:MGI:1914111]
Osbp	1.70587e-274	0.299723	0.566	0.066	3.34368e-270	18	Osbp	oxysterol binding protein [Source:MGI Symbol;Acc:MGI:97447]
Wars	2.26223e-274	0.711661	0.818	0.148	4.43419e-270	18	Wars	NA
Trmt1	1.54687e-273	0.277228	0.538	0.061	3.03203e-269	18	Trmt1	tRNA methyltransferase 1 [Source:MGI Symbol;Acc:MGI:1289155]
Smim4	1.71065e-273	0.336819	0.619	0.079	3.35305e-269	18	Smim4	small integral membrane protein 4 [Source:MGI Symbol;Acc:MGI:1913737]
Socs32	2.42804e-273	0.684201	0.651	0.292	4.75919e-269	9	Socs3	suppressor of cytokine signaling 3 [Source:MGI Symbol;Acc:MGI:1201791]
Gna13	4.82282e-273	0.64639	0.566	0.249	9.45321e-269	8	Gna13	guanine nucleotide binding protein, alpha 13 [Source:MGI Symbol;Acc:MGI:95768]
Crispld22	2.76825e-272	0.587645	0.414	0.124	5.42604e-268	9	Crispld2	cysteine-rich secretory protein LCCL domain containing 2 [Source:MGI Symbol;Acc:MGI:1926142]
Rnase42	2.95899e-272	0.689042	0.512	0.154	5.79991e-268	11	Rnase4	ribonuclease, RNase A family 4 [Source:MGI Symbol;Acc:MGI:1926217]
Zbtb10	3.66347e-272	0.400843	0.672	0.091	7.18076e-268	18	Zbtb10	zinc finger and BTB domain containing 10 [Source:MGI Symbol;Acc:MGI:2139883]
Smim26	4.20488e-272	0.405848	0.695	0.1	8.24198e-268	18	Smim26	small integral membrane protein 26 [Source:MGI Symbol;Acc:MGI:2685407]
Cd274	8.01538e-272	0.45919	0.283	0.029	1.5711e-267	15	Cd274	CD274 antigen [Source:MGI Symbol;Acc:MGI:1926446]
Hsdl2	1.79232e-271	0.319824	0.591	0.073	3.51313e-267	18	Hsdl2	hydroxysteroid dehydrogenase like 2 [Source:MGI Symbol;Acc:MGI:1919729]
Mpnd	1.84437e-271	0.337731	0.661	0.09	3.61515e-267	18	Mpnd	MPN domain containing [Source:MGI Symbol;Acc:MGI:1915297]
Bcam1	1.99516e-271	0.61891	0.362	0.107	3.91071e-267	10	Bcam	basal cell adhesion molecule [Source:MGI Symbol;Acc:MGI:1929940]
Egfl8	2.00232e-271	0.69951	0.272	0.008	3.92474e-267	20	Egfl8	EGF-like domain 8 [Source:MGI Symbol;Acc:MGI:1932094]
Ap3m1	3.10976e-271	0.255549	0.535	0.061	6.09544e-267	18	Ap3m1	adaptor-related protein complex 3, mu 1 subunit [Source:MGI Symbol;Acc:MGI:1929212]
Zfp36l2	5.25617e-271	0.794991	0.681	0.293	1.03026e-266	11	Zfp36l2	zinc finger protein 36, C3H type-like 2 [Source:MGI Symbol;Acc:MGI:107945]
Psmb81	7.44821e-271	0.878558	0.63	0.147	1.45992e-266	15	Psmb8	proteasome (prosome, macropain) subunit, beta type 8 (large multifunctional peptidase 7) [Source:MGI Symbol;Acc:MGI:1346527]
Dcxr	8.28215e-271	0.565939	0.756	0.124	1.62338e-266	18	Dcxr	dicarbonyl L-xylulose reductase [Source:MGI Symbol;Acc:MGI:1915130]
Svil	8.55497e-271	0.57581	0.429	0.143	1.67686e-266	9	Svil	supervillin [Source:MGI Symbol;Acc:MGI:2147319]
Ece11	1.18298e-270	1.16417	0.718	0.105	2.31876e-266	19	Ece1	endothelin converting enzyme 1 [Source:MGI Symbol;Acc:MGI:1101357]
Nupr12	1.53765e-270	0.57122	0.48	0.186	3.01395e-266	7	Nupr1	nuclear protein transcription regulator 1 [Source:MGI Symbol;Acc:MGI:1891834]
Tacc2	2.67507e-270	0.261283	0.543	0.061	5.2434e-266	18	Tacc2	transforming, acidic coiled-coil containing protein 2 [Source:MGI Symbol;Acc:MGI:1928899]
Frmd4b	4.52648e-270	0.368237	0.608	0.076	8.87235e-266	18	Frmd4b	FERM domain containing 4B [Source:MGI Symbol;Acc:MGI:2141794]
Polr2l	4.71257e-270	0.412808	0.706	0.102	9.2371e-266	18	Polr2l	polymerase (RNA) II (DNA directed) polypeptide L [Source:MGI Symbol;Acc:MGI:1913741]
Grb2	5.29629e-270	0.589228	0.478	0.183	1.03813e-265	8	Grb2	growth factor receptor bound protein 2 [Source:MGI Symbol;Acc:MGI:95805]
Prr15l	9.07154e-270	0.345015	0.585	0.074	1.77811e-265	18	Prr15l	proline rich 15-like [Source:MGI Symbol;Acc:MGI:2387599]
Ecm2	1.20519e-269	0.374014	0.286	0.015	2.3623e-265	19	Ecm2	extracellular matrix protein 2, female organ and adipocyte specific [Source:MGI Symbol;Acc:MGI:3039578]
Bckdhb	1.57604e-269	0.258165	0.521	0.058	3.0892e-265	18	Bckdhb	branched chain ketoacid dehydrogenase E1, beta polypeptide [Source:MGI Symbol;Acc:MGI:88137]
Chordc1	2.94452e-269	0.314687	0.622	0.08	5.77156e-265	18	Chordc1	cysteine and histidine-rich domain (CHORD)-containing, zinc-binding protein 1 [Source:MGI Symbol;Acc:MGI:1914167]
Hook1	3.61682e-269	0.412498	0.672	0.095	7.08932e-265	18	Hook1	hook microtubule tethering protein 1 [Source:MGI Symbol;Acc:MGI:1925213]
Atp5md	6.29293e-269	0.931039	0.812	0.146	1.23348e-264	18	Atp5md	ATP synthase membrane subunit DAPIT [Source:MGI Symbol;Acc:MGI:1891435]
Ncstn	7.56358e-269	0.30306	0.577	0.069	1.48254e-264	18	Ncstn	nicastrin [Source:MGI Symbol;Acc:MGI:1891700]
Uchl3	3.54734e-268	0.393263	0.7	0.101	6.95315e-264	18	Uchl3	ubiquitin carboxyl-terminal esterase L3 (ubiquitin thiolesterase) [Source:MGI Symbol;Acc:MGI:1355274]
Dnajb14	3.65186e-268	0.354707	0.647	0.087	7.15801e-264	18	Dnajb14	DnaJ heat shock protein family (Hsp40) member B14 [Source:MGI Symbol;Acc:MGI:1917854]
Ctsc2	6.4217e-268	0.532249	0.751	0.11	1.25872e-263	18	Ctsc	cathepsin C [Source:MGI Symbol;Acc:MGI:109553]
Hist1h4h	1.82394e-267	0.308061	0.473	0.05	3.5751e-263	18	Hist1h4h	NA
Ly6a2	2.84584e-267	0.7725	0.739	0.28	5.57814e-263	11	Ly6a	lymphocyte antigen 6 complex, locus A [Source:MGI Symbol;Acc:MGI:107527]
Slc30a7	3.89104e-267	0.284857	0.574	0.071	7.62682e-263	18	Slc30a7	solute carrier family 30 (zinc transporter), member 7 [Source:MGI Symbol;Acc:MGI:1913750]
Uso1	6.66601e-267	0.616768	0.821	0.147	1.30661e-262	18	Uso1	USO1 vesicle docking factor [Source:MGI Symbol;Acc:MGI:1929095]
Cited2	8.87271e-267	0.570184	0.36	0.107	1.73914e-262	8	Cited2	Cbp/p300-interacting transactivator, with Glu/Asp-rich carboxy-terminal domain, 2 [Source:MGI Symbol;Acc:MGI:1306784]
Cldn71	1.20808e-266	0.255834	0.501	0.234	2.36796e-262	3	Cldn7	claudin 7 [Source:MGI Symbol;Acc:MGI:1859285]
Sfxn1	1.71492e-266	0.321012	0.619	0.081	3.36141e-262	18	Sfxn1	sideroflexin 1 [Source:MGI Symbol;Acc:MGI:2137677]
Mbtps1	2.1815e-266	0.360089	0.661	0.089	4.27596e-262	18	Mbtps1	membrane-bound transcription factor peptidase, site 1 [Source:MGI Symbol;Acc:MGI:1927235]
Glb1	3.37498e-266	0.351179	0.608	0.079	6.61531e-262	18	Glb1	galactosidase, beta 1 [Source:MGI Symbol;Acc:MGI:88151]
Mrps12	4.81396e-266	0.588904	0.801	0.144	9.43584e-262	18	Mrps12	mitochondrial ribosomal protein S12 [Source:MGI Symbol;Acc:MGI:1346333]
Rbpj1	5.26825e-266	0.799225	0.581	0.126	1.03263e-261	15	Rbpj	recombination signal binding protein for immunoglobulin kappa J region [Source:MGI Symbol;Acc:MGI:96522]
Ramp31	1.17636e-265	0.612467	0.347	0.045	2.30578e-261	15	Ramp3	receptor (calcitonin) activity modifying protein 3 [Source:MGI Symbol;Acc:MGI:1860292]
Srp68	1.3312e-265	0.401941	0.675	0.097	2.60928e-261	18	Srp68	signal recognition particle 68 [Source:MGI Symbol;Acc:MGI:1917447]
Arfgap3	3.65234e-265	0.511451	0.815	0.142	7.15896e-261	18	Arfgap3	ADP-ribosylation factor GTPase activating protein 3 [Source:MGI Symbol;Acc:MGI:1913501]
Shisa5	9.12504e-265	0.780032	0.496	0.147	1.7886e-260	12	Shisa5	shisa family member 5 [Source:MGI Symbol;Acc:MGI:1915044]
Olfm1	1.65455e-264	0.61412	0.366	0.026	3.24308e-260	19	Olfm1	olfactomedin 1 [Source:MGI Symbol;Acc:MGI:1860437]
Bcr2	4.03898e-264	1.17498	0.693	0.097	7.91681e-260	19	Bcr	BCR activator of RhoGEF and GTPase [Source:MGI Symbol;Acc:MGI:88141]
Daam1	5.38852e-264	0.289619	0.602	0.075	1.0562e-259	18	Daam1	dishevelled associated activator of morphogenesis 1 [Source:MGI Symbol;Acc:MGI:1914596]
Stx3	5.59302e-264	0.437204	0.697	0.101	1.09629e-259	18	Stx3	syntaxin 3 [Source:MGI Symbol;Acc:MGI:103077]
Rnf5	6.27575e-264	0.330222	0.585	0.075	1.23011e-259	18	Rnf5	ring finger protein 5 [Source:MGI Symbol;Acc:MGI:1860076]
S1pr11	1.11751e-263	0.771295	0.488	0.045	2.19044e-259	19	S1pr1	sphingosine-1-phosphate receptor 1 [Source:MGI Symbol;Acc:MGI:1096355]
Rap1b	1.91897e-263	0.636584	0.692	0.38	3.76137e-259	8	Rap1b	RAS related protein 1b [Source:MGI Symbol;Acc:MGI:894315]
Gstm2	4.99257e-263	0.293118	0.729	0.385	9.78594e-259	3	Gstm2	glutathione S-transferase, mu 2 [Source:MGI Symbol;Acc:MGI:95861]
Amd1	1.09291e-262	0.3085	0.585	0.073	2.14222e-258	18	Amd1	S-adenosylmethionine decarboxylase 1 [Source:MGI Symbol;Acc:MGI:88004]
Rhoc1	1.84325e-262	0.568376	0.558	0.304	3.61296e-258	5	Rhoc	ras homolog family member C [Source:MGI Symbol;Acc:MGI:106028]
Hmgn31	3.31068e-262	0.344511	0.639	0.083	6.48927e-258	18	Hmgn3	high mobility group nucleosomal binding domain 3 [Source:MGI Symbol;Acc:MGI:2138069]
Sox41	4.4121e-262	0.740365	0.533	0.176	8.64815e-258	11	Sox4	SRY (sex determining region Y)-box 4 [Source:MGI Symbol;Acc:MGI:98366]
Pkp4	6.33089e-262	0.403051	0.658	0.089	1.24092e-257	18	Pkp4	plakophilin 4 [Source:MGI Symbol;Acc:MGI:109281]
Mcur1	1.65862e-261	0.309526	0.597	0.076	3.25107e-257	18	Mcur1	mitochondrial calcium uniporter regulator 1 [Source:MGI Symbol;Acc:MGI:1923387]
Dnajc102	1.67932e-261	0.309657	0.641	0.308	3.29163e-257	4	Dnajc10	DnaJ heat shock protein family (Hsp40) member C10 [Source:MGI Symbol;Acc:MGI:1914111]
Yipf6	3.13511e-261	0.41859	0.739	0.117	6.14512e-257	18	Yipf6	Yip1 domain family, member 6 [Source:MGI Symbol;Acc:MGI:1925179]
Sparcl11	7.90389e-261	0.578278	0.442	0.163	1.54924e-256	7	Sparcl1	SPARC-like 1 [Source:MGI Symbol;Acc:MGI:108110]
Atp6v1a	3.75432e-260	1.01714	0.748	0.166	7.35884e-256	17	Atp6v1a	ATPase, H+ transporting, lysosomal V1 subunit A [Source:MGI Symbol;Acc:MGI:1201780]
Mfsd11	5.67869e-260	0.277966	0.543	0.065	1.11308e-255	18	Mfsd11	major facilitator superfamily domain containing 11 [Source:MGI Symbol;Acc:MGI:1917150]
B3gnt2	8.85193e-260	0.354265	0.636	0.083	1.73507e-255	18	B3gnt2	UDP-GlcNAc:betaGal beta-1,3-N-acetylglucosaminyltransferase 2 [Source:MGI Symbol;Acc:MGI:1889505]
Micos10	1.68742e-259	0.823025	0.798	0.138	3.30751e-255	18	Micos10	mitochondrial contact site and cristae organizing system subunit 10 [Source:MGI Symbol;Acc:MGI:1913628]
Crb31	1.88824e-259	0.5147	0.773	0.131	3.70115e-255	18	Crb3	crumbs family member 3 [Source:MGI Symbol;Acc:MGI:2670904]
Plpp5	6.81961e-259	0.394293	0.653	0.095	1.33671e-254	18	Plpp5	phospholipid phosphatase 5 [Source:MGI Symbol;Acc:MGI:1919160]
Sox18	8.84497e-259	0.455951	0.293	0.017	1.7337e-254	19	Sox18	SRY (sex determining region Y)-box 18 [Source:MGI Symbol;Acc:MGI:103559]
Zyx1	8.97998e-259	0.620751	0.585	0.255	1.76017e-254	9	Zyx	zyxin [Source:MGI Symbol;Acc:MGI:103072]
Ifi301	1.0776e-258	0.744499	0.397	0.063	2.1122e-254	15	Ifi30	interferon gamma inducible protein 30 [Source:MGI Symbol;Acc:MGI:2137648]
Rab252	1.17943e-258	0.697716	0.871	0.184	2.31179e-254	18	Rab25	RAB25, member RAS oncogene family [Source:MGI Symbol;Acc:MGI:1858203]
Basp11	1.5556e-258	1.02706	0.718	0.215	3.04913e-254	15	Basp1	brain abundant, membrane attached signal protein 1 [Source:MGI Symbol;Acc:MGI:1917600]
Gem	3.23956e-258	0.594534	0.547	0.26	6.34986e-254	7	Gem	GTP binding protein (gene overexpressed in skeletal muscle) [Source:MGI Symbol;Acc:MGI:99844]
Endod1	3.76181e-258	0.33169	0.599	0.079	7.37352e-254	18	Endod1	endonuclease domain containing 1 [Source:MGI Symbol;Acc:MGI:1919196]
Ltbp42	3.83398e-258	0.574311	0.536	0.241	7.51499e-254	7	Ltbp4	latent transforming growth factor beta binding protein 4 [Source:MGI Symbol;Acc:MGI:1321395]
Cotl12	4.88252e-258	0.752697	0.397	0.077	9.57023e-254	14	Cotl1	coactosin-like 1 (Dictyostelium) [Source:MGI Symbol;Acc:MGI:1919292]
Selenow	2.78709e-257	0.634156	0.723	0.396	5.46297e-253	9	Selenow	selenoprotein W [Source:MGI Symbol;Acc:MGI:1100878]
Ctsl1	3.00083e-257	0.703142	0.875	0.535	5.88193e-253	11	Ctsl	cathepsin L [Source:MGI Symbol;Acc:MGI:88564]
Tpm21	3.41457e-257	0.584611	0.434	0.174	6.6929e-253	6	Tpm2	tropomyosin 2, beta [Source:MGI Symbol;Acc:MGI:98810]
Csnk2a1	8.29288e-257	0.493393	0.731	0.114	1.62549e-252	18	Csnk2a1	casein kinase 2, alpha 1 polypeptide [Source:MGI Symbol;Acc:MGI:88543]
Spcs3	8.75438e-257	0.589853	0.782	0.14	1.71595e-252	18	Spcs3	signal peptidase complex subunit 3 homolog (S. cerevisiae) [Source:MGI Symbol;Acc:MGI:1923937]
Ugp2	1.06163e-256	0.526906	0.754	0.124	2.08089e-252	18	Ugp2	UDP-glucose pyrophosphorylase 2 [Source:MGI Symbol;Acc:MGI:2183447]
Hmgb2	2.02737e-256	0.879815	0.695	0.333	3.97385e-252	12	Hmgb2	high mobility group box 2 [Source:MGI Symbol;Acc:MGI:96157]
Hsd3b7	2.1006e-256	0.400988	0.282	0.016	4.11738e-252	19	Hsd3b7	hydroxy-delta-5-steroid dehydrogenase, 3 beta- and steroid delta-isomerase 7 [Source:MGI Symbol;Acc:MGI:2141879]
Mpv17l2	2.30949e-256	0.384227	0.697	0.104	4.52683e-252	18	Mpv17l2	MPV17 mitochondrial membrane protein-like 2 [Source:MGI Symbol;Acc:MGI:2681846]
Cd320	5.5853e-256	0.374932	0.63	0.088	1.09477e-251	18	Cd320	CD320 antigen [Source:MGI Symbol;Acc:MGI:1860083]
Ahcyl2	6.78077e-256	0.327692	0.627	0.084	1.3291e-251	18	Ahcyl2	S-adenosylhomocysteine hydrolase-like 2 [Source:MGI Symbol;Acc:MGI:1921590]
Hsph1	7.11965e-256	0.855748	0.86	0.168	1.39552e-251	18	Hsph1	heat shock 105kDa/110kDa protein 1 [Source:MGI Symbol;Acc:MGI:105053]
Krt171	1.34361e-255	0.746532	0.498	0.14	2.63362e-251	11	Krt17	keratin 17 [Source:MGI Symbol;Acc:MGI:96691]
Cdpf1	1.47815e-255	0.260283	0.499	0.057	2.89732e-251	18	Cdpf1	cysteine rich, DPF motif domain containing 1 [Source:MGI Symbol;Acc:MGI:1919605]
Rbp1	1.76746e-255	0.528364	0.522	0.253	3.4644e-251	6	Rbp1	retinol binding protein 1, cellular [Source:MGI Symbol;Acc:MGI:97876]
Mcee	1.847e-255	0.588091	0.784	0.139	3.62031e-251	18	Mcee	methylmalonyl CoA epimerase [Source:MGI Symbol;Acc:MGI:1920974]
Stk17b1	1.84867e-255	0.924444	0.564	0.167	3.62358e-251	14	Stk17b	serine/threonine kinase 17b (apoptosis-inducing) [Source:MGI Symbol;Acc:MGI:2138162]
Gfer	2.83968e-255	0.262851	0.529	0.063	5.56606e-251	18	Gfer	growth factor, augmenter of liver regeneration [Source:MGI Symbol;Acc:MGI:107757]
Cd811	6.02765e-255	0.575371	0.828	0.476	1.18148e-250	9	Cd81	CD81 antigen [Source:MGI Symbol;Acc:MGI:1096398]
Pdia4	9.21627e-255	0.975179	0.905	0.216	1.80648e-250	18	Pdia4	protein disulfide isomerase associated 4 [Source:MGI Symbol;Acc:MGI:104864]
Nrp21	9.53046e-255	0.961761	0.606	0.074	1.86806e-250	19	Nrp2	neuropilin 2 [Source:MGI Symbol;Acc:MGI:1100492]
Aak1	2.73627e-254	0.27503	0.552	0.066	5.36336e-250	18	Aak1	AP2 associated kinase 1 [Source:MGI Symbol;Acc:MGI:1098687]
Dars	3.90063e-254	0.253403	0.543	0.065	7.64562e-250	18	Dars	aspartyl-tRNA synthetase [Source:MGI Symbol;Acc:MGI:2442544]
Tubb6	1.02014e-253	0.588923	0.514	0.193	1.99958e-249	9	Tubb6	tubulin, beta 6 class V [Source:MGI Symbol;Acc:MGI:1915201]
Acta21	1.15307e-253	0.708722	0.428	0.172	2.26012e-249	6	Acta2	actin alpha 2, smooth muscle, aorta [Source:MGI Symbol;Acc:MGI:87909]
Serpine21	1.58347e-253	0.30256	0.584	0.286	3.10376e-249	3	Serpine2	serine (or cysteine) peptidase inhibitor, clade E, member 2 [Source:MGI Symbol;Acc:MGI:101780]
Adgrg6	2.7507e-253	0.269123	0.515	0.06	5.39164e-249	18	Adgrg6	adhesion G protein-coupled receptor G6 [Source:MGI Symbol;Acc:MGI:1916151]
Stxbp2	3.4553e-253	0.329577	0.611	0.083	6.77273e-249	18	Stxbp2	syntaxin binding protein 2 [Source:MGI Symbol;Acc:MGI:107370]
Tmem50b	2.06133e-252	0.275071	0.566	0.071	4.0404e-248	18	Tmem50b	transmembrane protein 50B [Source:MGI Symbol;Acc:MGI:1925225]
Pdia61	2.47358e-252	0.318237	0.732	0.413	4.84847e-248	3	Pdia6	protein disulfide isomerase associated 6 [Source:MGI Symbol;Acc:MGI:1919103]
Atp2b1	6.62401e-252	0.622582	0.59	0.276	1.29837e-247	8	Atp2b1	ATPase, Ca++ transporting, plasma membrane 1 [Source:MGI Symbol;Acc:MGI:104653]
Thy1	7.39493e-252	0.686441	0.443	0.039	1.44948e-247	19	Thy1	thymus cell antigen 1, theta [Source:MGI Symbol;Acc:MGI:98747]
1810026B05Rik	8.61928e-252	0.296886	0.594	0.076	1.68946e-247	18	1810026B05Rik	NA
Nr2c2ap	9.42727e-252	0.252011	0.496	0.057	1.84784e-247	18	Nr2c2ap	nuclear receptor 2C2-associated protein [Source:MGI Symbol;Acc:MGI:1922942]
Pet100	5.61383e-251	0.523441	0.754	0.128	1.10037e-246	18	Pet100	PET100 homolog [Source:MGI Symbol;Acc:MGI:3615306]
Slc25a36	6.51017e-251	0.502162	0.776	0.129	1.27606e-246	18	Slc25a36	solute carrier family 25, member 36 [Source:MGI Symbol;Acc:MGI:1924909]
Dnajc103	9.03554e-251	1.23712	0.964	0.326	1.77106e-246	18	Dnajc10	DnaJ heat shock protein family (Hsp40) member C10 [Source:MGI Symbol;Acc:MGI:1914111]
Tln1	9.60012e-251	0.595126	0.529	0.217	1.88172e-246	9	Tln1	talin 1 [Source:MGI Symbol;Acc:MGI:1099832]
Uqcc3	1.11976e-250	0.624508	0.821	0.159	2.19483e-246	18	Uqcc3	ubiquinol-cytochrome c reductase complex assembly factor 3 [Source:MGI Symbol;Acc:MGI:2147553]
Kank3	1.25167e-250	0.461086	0.31	0.02	2.4534e-246	19	Kank3	KN motif and ankyrin repeat domains 3 [Source:MGI Symbol;Acc:MGI:1098615]
Cpe2	2.23791e-250	0.74146	0.601	0.214	4.38653e-246	11	Cpe	carboxypeptidase E [Source:MGI Symbol;Acc:MGI:101932]
Chchd101	2.84455e-250	1.03394	0.767	0.194	5.5756e-246	17	Chchd10	coiled-coil-helix-coiled-coil-helix domain containing 10 [Source:MGI Symbol;Acc:MGI:2143558]
Cald11	3.06007e-250	0.525013	0.519	0.232	5.99805e-246	6	Cald1	caldesmon 1 [Source:MGI Symbol;Acc:MGI:88250]
Abca5	3.18083e-250	0.547608	0.748	0.127	6.23475e-246	18	Abca5	ATP-binding cassette, sub-family A (ABC1), member 5 [Source:MGI Symbol;Acc:MGI:2386607]
Ints6	4.4435e-250	0.297144	0.583	0.074	8.70969e-246	18	Ints6	integrator complex subunit 6 [Source:MGI Symbol;Acc:MGI:1202397]
Spink14	5.71193e-250	1.20364	0.926	0.356	1.1196e-245	16	Spink1	serine peptidase inhibitor, Kazal type 1 [Source:MGI Symbol;Acc:MGI:106202]
Yars	6.02764e-250	0.26647	0.549	0.068	1.18148e-245	18	Yars	tyrosyl-tRNA synthetase [Source:MGI Symbol;Acc:MGI:2147627]
Naa35	6.35111e-250	0.263722	0.552	0.068	1.24488e-245	18	Naa35	N(alpha)-acetyltransferase 35, NatC auxiliary subunit [Source:MGI Symbol;Acc:MGI:1925939]
Cebpd2	6.7603e-250	0.587638	0.726	0.419	1.32509e-245	7	Cebpd	CCAAT/enhancer binding protein (C/EBP), delta [Source:MGI Symbol;Acc:MGI:103573]
Nr4a11	1.0546e-249	0.593125	0.604	0.323	2.06711e-245	7	Nr4a1	nuclear receptor subfamily 4, group A, member 1 [Source:MGI Symbol;Acc:MGI:1352454]
Irf61	1.93112e-249	0.452632	0.725	0.114	3.78519e-245	18	Irf6	interferon regulatory factor 6 [Source:MGI Symbol;Acc:MGI:1859211]
Gas7	2.27444e-249	0.972432	0.444	0.023	4.45813e-245	20	Gas7	growth arrest specific 7 [Source:MGI Symbol;Acc:MGI:1202388]
Gna131	2.38083e-249	0.976518	0.668	0.254	4.66667e-245	14	Gna13	guanine nucleotide binding protein, alpha 13 [Source:MGI Symbol;Acc:MGI:95768]
Man1a	3.60636e-249	1.0543	0.88	0.198	7.06882e-245	18	Man1a	mannosidase 1, alpha [Source:MGI Symbol;Acc:MGI:104677]
Csrp21	4.64714e-249	0.721299	0.412	0.149	9.10885e-245	10	Csrp2	cysteine and glycine-rich protein 2 [Source:MGI Symbol;Acc:MGI:1202907]
Ptgs21	5.25025e-249	0.605326	0.416	0.16	1.0291e-244	7	Ptgs2	prostaglandin-endoperoxide synthase 2 [Source:MGI Symbol;Acc:MGI:97798]
Rassf3	7.85414e-249	0.328753	0.619	0.084	1.53949e-244	18	Rassf3	Ras association (RalGDS/AF-6) domain family member 3 [Source:MGI Symbol;Acc:MGI:2179722]
Usp48	1.00062e-248	0.270529	0.543	0.066	1.96132e-244	18	Usp48	ubiquitin specific peptidase 48 [Source:MGI Symbol;Acc:MGI:2158502]
Bsdc1	1.93058e-248	0.33809	0.647	0.091	3.78413e-244	18	Bsdc1	BSD domain containing 1 [Source:MGI Symbol;Acc:MGI:1913466]
Crls1	4.06753e-248	0.295303	0.583	0.078	7.97277e-244	18	Crls1	cardiolipin synthase 1 [Source:MGI Symbol;Acc:MGI:1913836]
Tnxb1	5.36687e-248	0.67429	0.456	0.042	1.05196e-243	19	Tnxb	tenascin XB [Source:MGI Symbol;Acc:MGI:1932137]
Tshz1	1.00341e-247	0.281745	0.611	0.08	1.96678e-243	18	Tshz1	teashirt zinc finger family member 1 [Source:MGI Symbol;Acc:MGI:1346031]
Nudt2	1.17182e-247	0.311791	0.585	0.078	2.29688e-243	18	Nudt2	nudix (nucleoside diphosphate linked moiety X)-type motif 2 [Source:MGI Symbol;Acc:MGI:1913651]
Parp1	1.63065e-247	0.28094	0.527	0.064	3.19624e-243	18	Parp1	poly (ADP-ribose) polymerase family, member 1 [Source:MGI Symbol;Acc:MGI:1340806]
Chac11	3.57143e-247	0.530786	0.625	0.094	7.00036e-243	18	Chac1	ChaC, cation transport regulator 1 [Source:MGI Symbol;Acc:MGI:1916315]
Svs41	1.78947e-246	1.08042	0.977	0.552	3.50754e-242	16	Svs4	seminal vesicle secretory protein 4 [Source:MGI Symbol;Acc:MGI:98450]
Arrdc1	2.61762e-246	0.2531	0.513	0.061	5.1308e-242	18	Arrdc1	arrestin domain containing 1 [Source:MGI Symbol;Acc:MGI:2446136]
Gas5	4.50158e-246	0.849897	0.812	0.147	8.82355e-242	18	Gas5	growth arrest specific 5 [Source:MGI Symbol;Acc:MGI:95659]
Rap2a	7.31107e-246	0.504853	0.328	0.043	1.43304e-241	15	Rap2a	RAS related protein 2a [Source:MGI Symbol;Acc:MGI:97855]
Rbpj	7.52016e-246	0.494271	0.381	0.122	1.47403e-241	8	Rbpj	recombination signal binding protein for immunoglobulin kappa J region [Source:MGI Symbol;Acc:MGI:96522]
Zfp445	1.07394e-245	0.272855	0.518	0.062	2.10503e-241	18	Zfp445	zinc finger protein 445 [Source:MGI Symbol;Acc:MGI:2143340]
Pmp22	2.61353e-245	0.611903	0.547	0.224	5.12278e-241	8	Pmp22	peripheral myelin protein 22 [Source:MGI Symbol;Acc:MGI:97631]
Calcrl	3.01993e-245	0.69324	0.446	0.041	5.91937e-241	19	Calcrl	calcitonin receptor-like [Source:MGI Symbol;Acc:MGI:1926944]
Ehf	3.53715e-245	0.995985	0.944	0.26	6.93317e-241	18	Ehf	ets homologous factor [Source:MGI Symbol;Acc:MGI:1270840]
Svs3a3	9.85789e-245	1.17627	0.931	0.346	1.93225e-240	16	Svs3a	seminal vesicle secretory protein 3A [Source:MGI Symbol;Acc:MGI:1927635]
Tmem214	2.01412e-244	0.377681	0.667	0.102	3.94788e-240	18	Tmem214	transmembrane protein 214 [Source:MGI Symbol;Acc:MGI:1916046]
Svs3b3	2.64514e-244	1.1709	0.932	0.325	5.18474e-240	16	Svs3b	seminal vesicle secretory protein 3B [Source:MGI Symbol;Acc:MGI:3583778]
Atp8a1	5.17714e-244	0.296432	0.599	0.082	1.01477e-239	18	Atp8a1	ATPase, aminophospholipid transporter (APLT), class I, type 8A, member 1 [Source:MGI Symbol;Acc:MGI:1330848]
Cd44	5.53577e-244	0.753447	0.491	0.096	1.08507e-239	15	Cd44	CD44 antigen [Source:MGI Symbol;Acc:MGI:88338]
Nr2f2	6.3168e-244	0.576598	0.42	0.146	1.23816e-239	9	Nr2f2	nuclear receptor subfamily 2, group F, member 2 [Source:MGI Symbol;Acc:MGI:1352452]
Rgs101	2.17764e-243	0.48545	0.322	0.041	4.26839e-239	15	Rgs10	regulator of G-protein signalling 10 [Source:MGI Symbol;Acc:MGI:1915115]
Cyb5b	3.49761e-243	0.667995	0.838	0.167	6.85566e-239	18	Cyb5b	cytochrome b5 type B [Source:MGI Symbol;Acc:MGI:1913677]
Mgp3	4.88795e-243	0.649556	0.666	0.275	9.58088e-239	9	Mgp	matrix Gla protein [Source:MGI Symbol;Acc:MGI:96976]
Cd24a3	6.80289e-243	1.16433	0.994	0.333	1.33344e-238	18	Cd24a	CD24a antigen [Source:MGI Symbol;Acc:MGI:88323]
Ppp2cb	1.82754e-242	0.272792	0.546	0.068	3.58216e-238	18	Ppp2cb	protein phosphatase 2 (formerly 2A), catalytic subunit, beta isoform [Source:MGI Symbol;Acc:MGI:1321161]
Tomm6	2.61274e-242	0.891058	0.826	0.168	5.12122e-238	18	Tomm6	translocase of outer mitochondrial membrane 6 [Source:MGI Symbol;Acc:MGI:1913369]
Usp16	1.38736e-241	0.76212	0.874	0.185	2.71937e-237	18	Usp16	ubiquitin specific peptidase 16 [Source:MGI Symbol;Acc:MGI:1921362]
Gnmt	1.61684e-241	0.253271	0.487	0.058	3.16916e-237	18	Gnmt	glycine N-methyltransferase [Source:MGI Symbol;Acc:MGI:1202304]
Dnajb2	2.36193e-241	0.291969	0.605	0.082	4.62962e-237	18	Dnajb2	DnaJ heat shock protein family (Hsp40) member B2 [Source:MGI Symbol;Acc:MGI:1928739]
Maf1	4.7213e-241	0.61373	0.309	0.05	9.25421e-237	14	Maf	avian musculoaponeurotic fibrosarcoma oncogene homolog [Source:MGI Symbol;Acc:MGI:96909]
Comt	6.52365e-241	0.731709	0.829	0.164	1.2787e-236	18	Comt	catechol-O-methyltransferase [Source:MGI Symbol;Acc:MGI:88470]
Fam49b1	1.52474e-240	0.666986	0.475	0.092	2.98864e-236	15	Fam49b	NA
Slc7a4	1.60228e-240	0.344982	0.611	0.088	3.14062e-236	18	Slc7a4	solute carrier family 7 (cationic amino acid transporter, y+ system), member 4 [Source:MGI Symbol;Acc:MGI:2146512]
Trp53inp11	6.19636e-240	0.472749	0.653	0.1	1.21455e-235	18	Trp53inp1	transformation related protein 53 inducible nuclear protein 1 [Source:MGI Symbol;Acc:MGI:1926609]
Btg1	6.27116e-240	0.597161	0.755	0.431	1.22921e-235	8	Btg1	BTG anti-proliferation factor 1 [Source:MGI Symbol;Acc:MGI:88215]
Spg7	6.86281e-240	0.272787	0.543	0.069	1.34518e-235	18	Spg7	SPG7, paraplegin matrix AAA peptidase subunit [Source:MGI Symbol;Acc:MGI:2385906]
Sec24d	1.23753e-239	0.356841	0.669	0.1	2.42569e-235	18	Sec24d	Sec24 related gene family, member D (S. cerevisiae) [Source:MGI Symbol;Acc:MGI:1916858]
Fam107b1	3.70249e-239	0.83143	0.515	0.137	7.25726e-235	14	Fam107b	family with sequence similarity 107, member B [Source:MGI Symbol;Acc:MGI:1913790]
Col18a11	6.08694e-239	0.642141	0.515	0.163	1.1931e-234	11	Col18a1	collagen, type XVIII, alpha 1 [Source:MGI Symbol;Acc:MGI:88451]
Marcks2	2.51889e-238	0.941293	0.757	0.238	4.93727e-234	15	Marcks	myristoylated alanine rich protein kinase C substrate [Source:MGI Symbol;Acc:MGI:96907]
Prelp	3.49352e-238	0.844043	0.523	0.058	6.84765e-234	19	Prelp	proline arginine-rich end leucine-rich repeat [Source:MGI Symbol;Acc:MGI:2151110]
Ireb2	4.47049e-238	0.259308	0.527	0.065	8.7626e-234	18	Ireb2	iron responsive element binding protein 2 [Source:MGI Symbol;Acc:MGI:1928268]
Sparc5	5.2419e-238	0.64574	0.789	0.425	1.02746e-233	10	Sparc	secreted acidic cysteine rich glycoprotein [Source:MGI Symbol;Acc:MGI:98373]
Slc38a1	5.59222e-238	0.518697	0.357	0.052	1.09613e-233	15	Slc38a1	solute carrier family 38, member 1 [Source:MGI Symbol;Acc:MGI:2145895]
Gimap62	6.17742e-238	0.602423	0.308	0.049	1.21084e-233	14	Gimap6	GTPase, IMAP family member 6 [Source:MGI Symbol;Acc:MGI:1918876]
Gcc2	6.52412e-238	0.327623	0.605	0.085	1.27879e-233	18	Gcc2	GRIP and coiled-coil domain containing 2 [Source:MGI Symbol;Acc:MGI:1917547]
Nudt4	6.75593e-238	0.76118	0.489	0.236	1.32423e-233	10	Nudt4	nudix (nucleoside diphosphate linked moiety X)-type motif 4 [Source:MGI Symbol;Acc:MGI:1918457]
Kars	1.08954e-237	0.272557	0.555	0.072	2.13561e-233	18	Kars	lysyl-tRNA synthetase [Source:MGI Symbol;Acc:MGI:1934754]
Rbp12	1.12261e-237	0.575951	0.61	0.256	2.20042e-233	9	Rbp1	retinol binding protein 1, cellular [Source:MGI Symbol;Acc:MGI:97876]
Aars	1.47879e-237	0.291451	0.571	0.076	2.89858e-233	18	Aars	alanyl-tRNA synthetase [Source:MGI Symbol;Acc:MGI:2384560]
Perp1	2.46304e-237	0.74609	0.617	0.272	4.8278e-233	11	Perp	PERP, TP53 apoptosis effector [Source:MGI Symbol;Acc:MGI:1929938]
Irf81	2.5663e-237	0.73638	0.414	0.072	5.03021e-233	15	Irf8	interferon regulatory factor 8 [Source:MGI Symbol;Acc:MGI:96395]
Hilpda	4.52864e-237	0.566264	0.372	0.121	8.87659e-233	8	Hilpda	hypoxia inducible lipid droplet associated [Source:MGI Symbol;Acc:MGI:1916823]
2300009A05Rik	8.61848e-237	0.330722	0.636	0.093	1.68931e-232	18	2300009A05Rik	RIKEN cDNA 2300009A05 gene [Source:MGI Symbol;Acc:MGI:1916728]
Pabpc4	8.75127e-237	0.332707	0.619	0.088	1.71534e-232	18	Pabpc4	poly(A) binding protein, cytoplasmic 4 [Source:MGI Symbol;Acc:MGI:2385206]
Atp1b12	1.2863e-236	0.959644	0.927	0.251	2.52128e-232	18	Atp1b1	ATPase, Na+/K+ transporting, beta 1 polypeptide [Source:MGI Symbol;Acc:MGI:88108]
Hmbs	1.45505e-236	0.255554	0.566	0.075	2.85204e-232	18	Hmbs	hydroxymethylbilane synthase [Source:MGI Symbol;Acc:MGI:96112]
Ern1	2.00997e-236	0.318666	0.619	0.089	3.93973e-232	18	Ern1	endoplasmic reticulum (ER) to nucleus signalling 1 [Source:MGI Symbol;Acc:MGI:1930134]
Ide	2.14226e-236	0.277068	0.569	0.075	4.19904e-232	18	Ide	insulin degrading enzyme [Source:MGI Symbol;Acc:MGI:96412]
Yeats4	2.2858e-236	0.473908	0.776	0.14	4.4804e-232	18	Yeats4	YEATS domain containing 4 [Source:MGI Symbol;Acc:MGI:1927224]
Ctsz1	2.39135e-236	0.878661	0.666	0.18	4.68729e-232	15	Ctsz	cathepsin Z [Source:MGI Symbol;Acc:MGI:1891190]
Mien12	3.06247e-236	0.325353	0.648	0.333	6.00275e-232	4	Mien1	migration and invasion enhancer 1 [Source:MGI Symbol;Acc:MGI:1913678]
0610010K14Rik	5.17827e-236	0.299665	0.613	0.086	1.01499e-231	18	0610010K14Rik	RIKEN cDNA 0610010K14 gene [Source:MGI Symbol;Acc:MGI:1915609]
Cd81	5.36882e-236	0.50544	0.735	0.476	1.05234e-231	7	Cd81	CD81 antigen [Source:MGI Symbol;Acc:MGI:1096398]
Gbf1	7.01381e-236	0.314869	0.616	0.088	1.37478e-231	18	Gbf1	golgi-specific brefeldin A-resistance factor 1 [Source:MGI Symbol;Acc:MGI:1861607]
[truncated: 2,078 more rows]

## Sheet: Cluster_IDs
0	Secretory_1
1	Basal_1
2	Meso_1
3	Secretory_2
4	Secretory_3
5	Endothelial_1
6	Meso_2
7	Fibroblast_mesoderm_3
8	Macrophage
9	Fibroblast(Lum-)_mesoderm_4
10	Pericytes
11	Basal_2
12	T_Gzma_pos
13	Doublets/contaminated_1
14	T_Gzma_neg
15	Dendritic_cells
16	Epithelial_mesoderm_5
17	Doublets/contaminated_2
18	Secretory_4_prostate-like
19	Endothelial_2
20	Schwann
