# Supplementary material for: A single cell atlas of the mouse seminal vesicle
Source: G3 (Bethesda). 2025 Feb 28;15(5):jkaf045. doi: 10.1093/g3journal/jkaf045 (PMC12060236; doi:10.1093/g3journal/jkaf045)
Supplement: jkaf045_Supplementary_Data [file jkaf045_supplementary_data.zip › Table_S3_G3-2025-405724.xlsx]

## Sheet: SVallout
	Secretory_1	Secretory_2	Secretory_3	Secretory_4_prostate-like	Doublets/contaminated_1	Doublets/contaminated_2	Basal_1	Basal_2	Meso_1	Meso_2	Fibroblast_mesoderm_3	Fibroblast(Lum-)_mesoderm_4	Epithelial_mesoderm_5	Endothelial_1	Endothelial_2	Macrophage	Dendritic_cells	Pericytes	T_Gzma_pos	T_Gzma_neg	Schwann
Xkr4	0.0005941	0.00224411	0.00127567	0	0	0.00757626	0.00379046	0.00809378	0.00751923	0.0128717	0.0283943	0.00829083	0	0	0	0	0	0.00224571	0	0	0.243481
Gm19938	0.00107517	0	0.00199694	0.000534279	0	0	0.00011325	0	0.00222674	0.00433184	0.00169014	0.000677399	0	0	0	0	0	0	0.00352361	0	0.0257085
Rp1	0.0112293	0.000278577	0	0	0.011243	0.127125	0.00046941	0.000876673	0	0	0.000818608	0.00132873	0	0.0059292	0	0	0	0	0	0	0.0257485
Sox17	0.051326	0.00243149	0.00484446	0	0.00878071	0.0117338	0.00630154	0.00483114	0.00697773	0.0176625	0.0129352	0.0121779	0	3.1006	0.0388843	0.0200602	0.00837407	0.0453098	0.013726	0	0
Mrpl15	0.205384	0.207395	0.162235	0.386178	0.396342	0.340131	0.16034	0.293945	0.160949	0.324479	0.261439	0.336765	0.127517	0.294527	0.556393	0.213946	0.300913	0.268158	0.325555	0.352178	0.506972
Lypla1	0.0915251	0.107846	0.0947308	0.246638	0.190643	0.295005	0.161762	0.237388	0.13475	0.160978	0.175317	0.259164	0.0278216	0.327155	0.381869	0.168172	0.195846	0.187395	0.2518	0.333881	0.21546
Tcea1	0.338921	0.30969	0.325054	0.847257	0.756804	0.75874	0.673643	0.633416	0.795139	0.873228	0.753216	0.643546	0.172819	0.669902	0.720023	0.427192	0.713794	0.759466	0.770317	0.679937	1.05338
Rgs20	0.000797551	0	0	0.000260192	0	0	0.00291593	0.00204113	0.00245135	0.000615199	0.00856757	0.00455329	0	0.00139199	0	0.00057123	0	0.00428143	0	0.00346482	0
Atp6v1h	0.32045	0.213446	0.275496	0.485255	0.553662	1.3941	0.549943	0.454257	0.386931	0.331463	0.472081	0.366604	0.0424713	0.403592	0.622497	0.643259	0.408299	0.414	0.66903	0.550381	0.29817
Rb1cc1	0.281051	0.252794	0.320442	0.677703	0.487443	0.605811	0.743214	0.748654	0.539724	0.610373	0.479217	0.495061	0.0969482	0.641941	0.578362	0.346174	0.326128	0.551611	0.953181	0.972376	0.62848
4732440D04Rik	0.027387	0.023986	0.054563	0.0411891	0.0897479	0.16719	0.144236	0.0829535	0.118072	0.0365699	0.0612748	0.0564438	0	0.0975507	0.130421	0.115761	0.0796625	0.0859996	0.209361	0.225606	0.0405591
St18	0.000378445	0.0013773	0	0	0.00112044	0	0	0	0	0	0	0	0	0	0	0.0162381	0	0	0	0	0.00350453
Pcmtd1	0.565911	0.592771	0.542938	0.905031	0.98557	1.80142	0.829588	1.48141	0.755239	0.961697	0.653446	1.68366	0.208403	0.972397	1.42246	0.423832	0.276928	0.667011	0.695717	0.57965	0.703318
Gm26901	0.00638863	0.00531886	0.00706394	0.0119919	0.0111755	0.00943774	0.0022995	0.000962927	0.00335503	0	0	0	0	0.00228699	0.00373333	0.00154849	0	0	0.00388334	0	0
Gm30414	0.00362062	0.0162056	0.00389965	0.00312346	0.00580505	0	0.00108397	0	0.000211396	0	0	0	0	0.000270339	0	0	0	0	0	0	0
Sntg1	0	0.00122488	0	0.00194874	0.000797992	0	0	0	0	0	0.00237554	0	0	0	0	0	0	0.00583175	0	0	0.00127261
Rrs1	0.197115	0.19959	0.204043	0.310559	0.430107	0.249708	0.681819	0.446559	0.526832	0.346776	0.709884	0.388253	0.151176	0.373169	0.177393	0.198489	0.109904	0.50131	0.239684	0.280181	0.392193
Adhfe1	0.0420054	0.0292926	0.0425979	0.163162	0.0451597	0.121711	0.0272458	0.0153017	0.0290995	0.024279	0.0401848	0.0286847	0.00692009	0.00205248	0.00113684	0.0060906	0.0097183	0.0110144	0.0139832	0	0
2610203C22Rik	0	0	0.000983361	0.00402407	0	0.00161918	0.000658594	0	0	0.00357805	0.00905557	0.00137298	0	0.00577054	0.000962759	0.0646401	0.00371262	0.000999489	0	0	0
Mybl1	0.00620701	0.00490297	0.00523032	0.00366027	0.0184035	0.0191568	0.0292801	0.0146226	0.0219176	0.018617	0.0345833	0.0251207	0	0.0268244	0.0186905	0.00350666	0.00154068	0.0281752	0.00286401	0.0116178	0
Vcpip1	0.124836	0.106265	0.229773	0.320508	0.194042	0.372388	0.396245	0.208284	0.231608	0.228359	0.225493	0.208303	0.0552298	0.283818	0.251105	0.291473	0.321053	0.177421	0.282144	0.311628	0.266143
1700034P13Rik	0.000308806	0	0.00577882	0	0.000651566	0	0.0004807	0.000476514	0	0.000365338	0.00323418	0	0	0.000289636	0	0.000493457	0	0.000452148	0.00309215	0	0
Sgk3	0.0524777	0.0314558	0.0429114	0.0822569	0.192211	0.218784	0.0787972	0.115807	0.102227	0.142586	0.113472	0.111169	0.0114996	0.205998	1.27677	0.258232	0.19675	0.040037	0.0481011	0.0286341	0.153778
Mcmdc2	0.00549473	0.00825767	0.0061182	0.00197973	0.00473794	0	0.00242776	0	0.000226089	0.00101287	0.00205191	0.000744089	0	0.00613931	0.00583065	0	0.00220143	0	0.0021568	0	0.048024
Snhg6	0.0430895	0.0253251	0.070853	0.254094	0.14814	0.0879314	0.126143	0.153274	0.186252	0.180441	0.232439	0.18691	0.0165343	0.188523	0.0885268	0.113737	0.184899	0.143718	0.190203	0.131583	0.261274
Tcf24	0.0163887	0.0162739	0.0113332	0.0289368	0.0149447	0.0144941	0.0161288	0.0195787	0.0102018	0.0147801	0.00472985	0.0058877	0	0.000286587	0.002129	0.014262	0.00302343	0	0.00437552	0.0115516	0.0254126
Ppp1r42	0.00177592	0.0012852	0	0	0	0	0.000492121	0	0.0009771	0.000962958	0.000818608	0	0	0.00121583	0	0	0	0	0.00501983	0	0
Cops5	0.155185	0.171519	0.139725	0.28117	0.336864	0.652751	0.287162	0.266829	0.225896	0.237121	0.207678	0.325219	0.0384429	0.240333	0.197852	0.160436	0.2444	0.271123	0.350781	0.283029	0.483654
Cspp1	0.137601	0.117256	0.239615	0.161984	0.295214	0.401553	0.237039	0.308387	0.182796	0.281275	0.128024	0.227766	0.0406554	0.235008	0.292411	0.159192	0.185545	0.263376	0.392133	0.253914	0.186956
Arfgef1	0.344432	0.327074	0.373574	1.10874	0.580057	0.624544	0.612629	0.553314	0.42344	0.335063	0.399282	0.371946	0.0693771	0.593202	0.293375	0.292207	0.362903	0.365521	0.517044	0.627992	0.703453
Cpa6	0.000307318	0.000157688	0	0.00162064	0.00521889	0	0.00126161	0.00436382	0.0186707	0.0227926	0.00147444	0.195216	0	0.000944908	0	0.00402594	0.00465252	0	0	0	0
Prex2	0.177429	0.0899354	0.04448	0.0654236	0.103806	0.0850638	0.0263675	0.0321254	0.284181	0.293547	0.164447	0.115471	0.0617676	1.70764	1.67673	0.0295223	0.0248298	0.144648	0.0518761	0.0326501	2.30773
A830018L16Rik	0.00264855	0.000410498	0.00072552	0	0.00839676	0.00655865	0.00111052	0.00425793	0.0039138	0.000969824	0.0150809	0.0187674	0	0	0	0.000991002	0	0.00390428	0	0	0.0520302
Sulf1	0.00550873	0.00437837	0.00686815	0.00506337	0.0128017	0.00983385	0.0286623	0.0580321	0.195878	0.15395	0.978206	0.316146	0.0395283	0.181246	0.0293657	0.0125133	0.00892476	0.0944743	0.0411072	0	0.104253
Slco5a1	0.00212711	0	0.00545094	0.000551467	0.00415181	0	0.00329973	0	0.0374666	0.0128025	0.003505	0.0155921	0	0.00120445	0.00848876	0.00185095	0	0.004805	0.00192645	0	0
Ncoa2	0.104751	0.084702	0.123696	0.149627	0.222537	0.307737	0.280068	0.334291	0.160036	0.19078	0.137378	0.156539	0.0381424	0.146616	0.173676	0.244463	0.209226	0.194511	0.443033	0.500513	0.382201
Tram1	0.979405	1.0263	1.03754	2.24531	0.864994	1.08658	0.647617	0.728987	0.962377	0.877992	1.1616	0.543194	0.599149	0.710071	1.05444	0.539602	0.634285	0.381174	0.600431	0.834613	0.771803
Lactb2	0.101894	0.0903416	0.0994821	0.235201	0.0862771	0.161669	0.0587757	0.106203	0.0666304	0.0589165	0.0750004	0.147785	0.00209158	0.073283	0.123468	0.0976269	0.0655557	0.0981671	0.136008	0.101795	0.210725
Xkr9	0.000494785	0.000259227	3.5485e-05	0.000733232	0.00123626	0.00122583	1.5509e-05	0	0	0	0	0	0	0	0	0	0	0	0	0	0
Eya1	0.00504236	0.00281154	0	0.00165561	0.0172316	0	0.000169616	0	0.0846688	0.204386	0.0843829	0.0568175	0.0141379	0	0.0215409	0.00291206	0.00520366	0.0127198	0.0246569	0.00224945	0.0230298
Gm9947	0	0	0	0	0	0	0	0	0.0031019	0.00169922	0.0131517	0	0	0	0	0	0	0	0	0	0
Msc	0.000552162	0.000883863	0	0	0.00544762	0	0	0	0.00933334	0.0100323	0.0124741	0	0	0	0	0	0	0	0.0031954	0	0
Kcnb2	0	0	0	0	0.00522648	0	0	0	0.0201178	0.0439684	0.000782784	0.0514353	0	0	0	0	0	0	0	0	0.0133447
Terf1	0.0512941	0.0547118	0.0832819	0.127966	0.116359	0.0872731	0.106991	0.163853	0.111754	0.139495	0.09076	0.115943	0.0134953	0.147953	0.0607478	0.114576	0.106472	0.0674016	0.227849	0.235616	0.0817819
Sbspon	0.0124465	0.0129749	0.027336	0.0975984	0.0563308	0.187232	0.389929	0.442676	0.232942	0.312206	0.0281885	0.410734	0	0.0176902	0.124858	0.00860382	0.00516062	0.185246	0.0182409	0	0.534079
4930444P10Rik	0.00171031	0.00925158	0	0	0	0.00031762	0.000457705	0	0.00390544	0.00268791	0	0.00327302	0	0.00117131	0	0	0	0	0.00454546	0	0
Rpl7	5.93191	5.65065	5.38636	11.9245	15.2529	10.6221	19.4771	18.859	15.0112	15.821	12.0695	13.6467	3.42852	15.4953	14.783	10.1573	16.7044	10.3907	16.5043	18.8446	5.8853
Rdh10	0.105191	0.0859636	0.217796	0.108324	0.114266	0.0861168	0.217451	0.18413	1.86599	0.774487	0.853871	0.18795	0.248152	0.17229	0.261674	0.0945142	0.047928	0.299958	0.182177	0.0622302	0.0170227
Stau2	0.126568	0.126531	0.0946519	0.225614	0.191727	0.446617	0.227577	0.142182	0.16431	0.188644	0.145499	0.183544	0.0578144	0.103217	0.212507	0.127937	0.0253978	0.170313	0.0477075	0.0603834	0.200785
Ube2w	0.239904	0.284551	0.221091	0.423485	0.514627	0.64545	0.503733	0.380601	0.681103	0.714785	0.702715	0.7617	0.107729	0.571519	0.38469	0.213819	0.413388	0.648213	0.321004	0.317731	0.675587
Eloc	0.602166	0.618084	0.639595	1.57137	1.52134	1.71958	2.16153	1.31655	2.66126	1.9705	1.81748	3.19988	0.479222	2.39535	1.90849	1.13356	1.12808	3.26003	1.16651	1.47658	2.31135
D030040B21Rik	0.000579003	0.00234717	0.00462599	0.00096454	0.00118799	0.00664551	0.00565473	0.00158066	0	0	0	0	0	0.00759863	0	0.00720413	0	0	0.00922323	0	0
Tmem70	0.127794	0.145534	0.136704	0.259034	0.209906	0.214549	0.314399	0.271575	0.40862	0.457108	0.234247	1.05856	0.0991463	0.433665	0.116875	0.132606	0.182924	0.289918	0.199495	0.222619	0.226134
Ly96	0.0876299	0.0770932	0.062766	0.13308	0.0797433	0.073971	0.0846356	0.0783947	0.150069	0.0753516	0.136805	0.107088	0.0755386	0.187494	0.227444	0.328353	0.161342	0.0314191	0.0252121	0.104197	0.0728375
Jph1	0.00971653	0.00994292	0.0185856	0.0243672	0.0201559	0.01239	0.0843811	0.031652	0.0476717	0.0507155	0.038707	0.0763063	0.00594097	0.00837605	0.127786	0.00623938	0.0112897	0.0220601	0	0	0
Gdap1	0.00055748	0.00374252	0.00584241	0	0.00302333	0.00282759	0.00147199	0.00124184	0	0.0028053	0.00112598	0	0	0	0	0	0	0	0	0	0.0523605
Pi15	0.0110853	0.00804625	0.00948418	0.0065806	0.110614	0	0.00596133	0.0292854	0.125516	0.256771	0.420925	0.602473	0.0183263	0.0132857	0	0.00334554	0.0154005	1.19441	0.0188461	0	0
Gm16070	0	0	0	0	0	0	0	0.00252965	0.00509819	0.0228975	0.00141608	0.0226601	0	0.0180685	0	0	0.00733608	0	0	0	0
Crispld1	0.00639646	0.00615331	0.0119904	0.00194887	0.0462175	0.0174445	0.0137264	0.0200023	0.360171	0.48772	0.280615	0.704679	0.0441754	0.26724	0.0906903	0.00911036	0.01158	0.0321622	0.025569	0.014619	0.00350453
Crisp4	0.32195	0.951467	0.236618	0.0130418	0.774685	0.129642	0.0288701	0.039937	0.0263225	0.0123114	0.0286956	0.0322113	0.0246296	0.0373528	0	0.0370993	0.0166906	0.0120983	0.0169458	0.0194737	0
Defb18	4.04985	2.92122	0.949423	0.390914	1.30337	0.514211	0.107755	0.142047	0.119407	0.0683439	0.238052	0.154884	0.106312	0.212879	0.0168732	0.123752	0.092063	0.125324	0.225004	0.193361	0.23019
Defb41	4.30532	5.62715	1.0211	0.346109	3.26518	0.674787	0.110213	0.249401	0.158302	0.101565	0.172818	0.128981	0.0855415	0.262445	0.131167	0.12715	0.0847937	0.140459	0.145905	0.146408	0
Tfap2b	0.0948369	0.0858605	0.154122	0.0055586	0.0603874	0.0921248	0.104725	0.224384	0.00294492	0.00782145	0.00517566	0	0.00444406	0.0139007	0	0.000659927	0	0.014699	0.0159713	0	0.00127261
Pkhd1	0.0102374	0.00557265	0.0263532	0.00237695	0.0317195	0.01477	0.0302202	0.0469193	0.0015247	0.00070705	0.0011763	0.00481848	0	0.000749862	0	0.00131791	0	0	0.00197973	0	0
Il17a	0	0	0	0	0	0	0	0	0	0	0.0106082	0	0	0.00398946	0.00617842	0.00288586	0.00450027	0	0.00921777	1.35726	0
Il17f	0	0	0.000132765	0	0.00264047	0	5.47984e-05	0	0	0	0	0	0	0.000398946	0	0	0	0.00118582	0.00291937	0.298272	0
Mcm3	0.0129231	0.00962719	0.014676	0.00393617	0.102408	0.0201096	0.0658559	0.0946923	0.017277	0.0486492	0.0734037	0.032928	0.00811154	0.243877	0.303062	0.106724	0.153699	0.0251796	0.141534	0.14875	0.156356
Paqr8	0.00350204	0.000967853	0.00168019	0.00318204	0.00430546	0.0123072	0.0131982	0.0096856	0.0284058	0.0339553	0.0183858	0.0332587	0	0.065277	0.0465306	0.00247922	0.00217096	0.0473045	0	0	0.374527
Efhc1	0.00571061	0.00388922	0.0028212	0.00491801	0.00537239	0.0057693	0.00487468	0.0101243	0.0133031	0.0126373	0.00982206	0.0116828	0.0086484	0.00534845	0	0	0	0	0.00109187	0	0.00127261
Tram2	0.00374948	0.000344001	0.00729459	0.00944396	0.0608469	0.0959448	0.0345918	0.0515941	0.179487	0.177124	0.30751	0.0641919	0.0338452	0.354329	0.0619425	0.0388068	0.0687022	0.186581	0.00975472	0.0141398	0.412052
Tmem14a	0.0594546	0.0523208	0.0403777	0.0192554	0.0583497	0.0771952	0.0791861	0.142195	0.195837	0.267387	0.140127	0.271044	0.00861572	0.0448114	0.0484384	0.0276166	0.0228335	0.211114	0.0332915	0.0148019	0.138172
Gsta3	0.161501	0.115869	0.213024	0.0285799	0.110005	0.382714	1.14716	1.02919	0.159963	0.172493	0.525253	0.642042	0.129966	0.0473695	0.00820258	0.017525	0.0206516	0.071855	0.03548	0.0368578	0.12425
Gm28836	0.000203481	0	0.000420743	0	0	0	0.000156793	0	0	0.00165945	0.00151272	0.00277441	0	0	0	0	0	0	0	0	0
Khdc1a	0.0117112	0.00527304	0.0908902	0.000851197	0.00322837	0	0.000111672	0	0.00162214	0.0118859	0.00166853	0.00224737	0	0.000360728	0	0	0	0	0	0.0010175	0
Kcnq5	0	0	0	0	0.0334631	0	0	0	0.00245502	0.0192105	0.0130297	0.0389987	0	0.000495696	0	0.000873297	0	0	0.00298454	0	0.0339284
Rims1	0	0.00263982	0	0	0.0176928	0	0.000286394	0.00406746	0.000340058	0.000789277	0.0030743	0.0457825	0	0	0	0	0	0	0	0	0
4933415F23Rik	4.71421e-05	0.0223872	0	0	0	0	0	0	0.00174442	0.00198378	0	0	0	0	0	0.00620776	0	0	0	0	0
Gm29107	0.00125964	0.000644821	0.002044	0.00297455	0	0.0248393	0.013663	0.00573033	0.00709894	0.0101807	0.00479362	0.00222867	0	0.0105578	0	0.000244698	0.0037192	0.0124108	0	0.00587868	0
Ogfrl1	0.118199	0.102108	0.103397	0.325288	0.251787	0.314561	0.323388	0.46065	0.0889732	0.140176	0.222101	0.190006	0.0274566	0.165733	0.072244	0.415398	0.337152	0.117444	0.0455379	0.125768	0.180797
B3gat2	0.00129748	0.00113579	0.00317215	0.00196033	0.0050561	0	0.0101379	0	0.00296354	0.00396294	0.0016204	0.00691116	0	0.00419198	0	0	0.00152847	0.0149264	0	0	0.0254126
Smap1	0.309164	0.306599	0.291127	0.787733	0.613539	0.879712	0.635068	0.613694	0.737351	0.965039	0.831035	0.928162	0.166992	0.856651	0.996874	0.409907	0.565116	0.847836	1.25514	1.27927	1.16603
Sdhaf4	0.226668	0.233564	0.16097	0.244763	0.331784	0.564709	0.160035	0.374154	0.201952	0.378732	0.249788	0.301956	0.105835	0.187058	0.186876	0.197273	0.166163	0.0981382	0.302817	0.236239	0.26678
Fam135a	0.0604326	0.035126	0.0755704	0.0995106	0.0320922	0.195202	0.149748	0.0803584	0.123366	0.137767	0.108621	0.0774947	0.00239879	0.170924	0.059008	0.0858499	0.0292003	0.154226	0.0145816	0.0107084	0.200037
Col19a1	0	0	0	0	0	0	8.94841e-05	0	0	0	0	0.0024649	0	0	0	0.00111109	0	0.0627164	0	0	0
Lmbrd1	0.212225	0.173135	0.217532	0.249141	0.703659	0.896428	0.612827	0.431668	0.553441	0.429627	0.560815	0.463325	0.120898	0.685742	0.695344	0.769943	0.469481	0.999618	0.425667	0.456586	0.721824
Adgrb3	0.00031101	0	0	0	0.00190849	0	0.00161657	0	0.00774657	0.00650875	0.00723621	0.0497549	0	0	0	0	0	0.00143157	0	0	0.0892522
Phf3	0.326532	0.246336	0.318404	0.583271	0.808998	1.00696	0.856731	0.939651	0.689645	0.651819	0.516886	0.579255	0.073104	0.868101	0.862158	0.578569	0.555363	0.677392	1.57137	1.24965	0.737674
Ptp4a1	1.15594	0.727486	0.834786	0.390837	1.31269	2.12653	3.98867	2.83205	4.99878	3.30447	4.11726	2.25453	1.06059	1.52484	2.26408	0.926001	1.45529	3.96537	2.04474	1.53407	0.324468
Ptp4a1.1	0.022774	0.00693875	0.16291	0.0655227	0.00624128	0.00672845	0.0144002	0.00747785	0.0492517	0.0330843	0.0197063	0.0141636	0.00837828	0.00674325	0.00736029	0.0217194	0.0164708	0.0200722	0.0342142	0.0303153	0.121853
Prim2	0.015059	0.0144592	0.0169744	0.0261777	0.0553768	0.0489298	0.0464997	0.0598146	0.0404876	0.0637195	0.0534031	0.0639506	0	0.0355573	0.106348	0.0438889	0.0251947	0.0643624	0.103609	0.112503	0.0814753
Rab23	0.0223617	0.0163099	0.0186246	0.0338471	0.04571	0.0112041	0.0606481	0.0497849	0.0798676	0.143252	0.214765	0.0899327	0.0626954	0.0414328	0.120073	0.0210381	0.0058989	0.0891065	0.0166746	0.0716855	0.305716
Bag2	0.186994	0.117304	0.176487	0.221499	0.275835	0.634512	0.336345	0.155838	0.894412	0.493267	0.33634	1.30394	0.0675121	0.113545	0.0166401	0.057354	0.0250282	0.219276	0.0575202	0.0474362	0.206204
Zfp451	0.0761585	0.0684499	0.107608	0.192612	0.141331	0.262543	0.249752	0.180281	0.381431	0.277549	0.401708	0.266066	0.0228289	0.219731	0.264767	0.287051	0.220577	0.248548	0.296524	0.356258	0.343248
Bend6	0.000398705	0	0	0	0.00488155	0.00106883	0.000917251	0	0.00666184	0.0103426	0.0370727	0.00379464	0	0.00084032	0	0.0742888	0.0358604	0.0396207	0.00315547	0.00328403	0.0362711
Dst	0.138401	0.0811152	0.218498	1.13933	0.607102	1.40089	3.87154	2.49809	1.20445	0.930802	0.841902	2.99949	0.106847	1.43489	2.43869	1.05327	0.167676	3.42505	0.223802	0.22909	5.13543
Gm26788	0	0	0.000104133	0	0	0.00161918	0.000944212	0.00189887	0.00041815	0	0.000993618	0	0	0	0	0.000973789	0	0	0	0	0
Gm37233	0.000886237	0.00179095	7.12753e-05	0.00315264	0	0	0.000927243	0	0.000194175	0.00258964	0.00161763	0.00210873	0	0.00296607	0	0.0333887	0.0368764	0.00173455	0.00699392	0.00404439	0
Ccdc115	0.140973	0.137672	0.0833159	0.259731	0.281605	0.202211	0.106081	0.12965	0.159996	0.179975	0.150727	0.0943159	0.0874463	0.271605	0.462413	0.303727	0.193847	0.150212	0.2313	0.287088	0.246886
Imp4	0.139582	0.129201	0.102649	0.209677	0.327134	0.295589	0.245006	0.273878	0.171588	0.23081	0.190175	0.174721	0.0290712	0.327911	0.359027	0.275927	0.250369	0.310596	0.439676	0.579901	0.326961
Ptpn18	0.104226	0.0651477	0.152198	0.120203	1.76394	0.0523997	0.025982	0.0127318	0.0307275	0.0144593	0.0917367	0.0122471	0.0393436	0.441754	1.78341	3.42843	3.08638	0.0206372	4.77065	5.71122	0.120211
Gm28417	0	0	0.00119668	0	0.0143909	0	0	0	0.000347492	0	0	0	0	0	0.014569	0.0256206	0.00435433	0	0.0125267	0.012212	0
Prss39	0	0.0151151	3.5229e-05	0	0	0	0	0.00535611	0.00195944	0	0	0	0	0	0	0	0	0.00476369	0	0	0
Prss40	0	0.00419918	0	0	0	0	0.00100753	0	0.00137043	0	0	0	0	0	0	0	0	0	0	0	0
Arhgef4	0.0144749	0.0106437	0.00733429	0.00694935	0.00833618	0.00971622	0.0406001	0.0520673	0.00675853	0.0057945	0.00652002	0.00478902	0	0.00329699	0	0.00910613	0.0393006	0.00229041	0.0269145	0.0143041	0.00127261
Gm38336	0.000599363	0.000645673	0.000371611	0	0.00633545	0.0102055	0.00354954	0.0139086	0.00555899	0.0144	0.00125101	0.00402046	0	0.017897	0.0370672	0.00142914	0.0147359	0.0074176	0.00386172	0.0233016	0
Fam168b	0.149435	0.106205	0.117093	0.357948	0.473642	0.495489	0.482104	0.350226	0.361561	0.370795	0.390213	0.484386	0.0428735	0.374164	0.325581	0.537743	0.394099	0.385005	0.611574	0.733291	0.946271
Plekhb2	0.208251	0.162767	0.110526	0.244684	0.309554	0.575024	0.405356	0.22346	0.141134	0.122926	0.128876	0.331665	0.0285249	0.227707	0.366412	0.417729	0.376138	0.157745	0.264479	0.377414	0.193021
Hs6st1	0.133773	0.10341	0.140329	0.160187	0.245556	0.345291	0.493378	0.430283	0.435476	0.437171	0.232281	0.270548	0.0111231	0.245991	0.139	0.249608	0.283303	0.136032	0.0526894	0.120787	0.15228
Uggt1	0.233149	0.177975	0.288173	0.816987	0.234484	0.71629	0.239561	0.283741	0.289105	0.314539	0.256406	0.189252	0.0676183	0.343499	0.22363	0.144965	0.354141	0.26739	0.210787	0.405124	0.291748
Neurl3	0.0346332	0.0247384	0.0614319	0.0706269	0.157178	0.0507834	0.031602	0.018682	0.020356	0.0266433	0.0483613	0.00599168	0.0122766	0.597969	0.0783124	1.62386	1.22014	0.125843	6.41311	2.48727	0.168868
Arid5a	0.247012	0.136402	0.236663	0.330324	0.484437	1.22474	0.888872	1.18012	1.05572	1.00176	0.597797	1.68201	0.0465286	2.69662	1.18016	0.739634	0.631384	3.20665	1.23701	1.47069	4.17886
4930403P22Rik	0.0021866	0.000457961	0.000362133	0.00177556	0.0203912	0.000262577	0.0119758	0.0143859	0.00686504	0.00779713	0.0101285	0.00422546	0	0.0153228	0.0159696	0.0136095	0.00229391	0.00743112	0.00451162	0.0193252	0.0257485
Kansl3	0.109348	0.090242	0.112509	0.179318	0.195774	0.447781	0.320776	0.259311	0.274838	0.227315	0.191712	0.249533	0.015731	0.386514	0.240778	0.163982	0.135313	0.333156	0.282699	0.301649	0.506239
Fer1l5	0.00370074	0.0115964	0.00207871	0	0.00823882	0.00220523	0.00129141	0	0.00137974	0	0.00466524	0	0	0.00226142	0	0.000274221	0	0	0	0	0
Lman2l	0.0474775	0.048707	0.0492958	0.140344	0.117883	0.0909787	0.0564154	0.0934187	0.0446835	0.04177	0.0586592	0.0444157	0.0173307	0.0276962	0.0320624	0.0814708	0.0964201	0.0769877	0.063217	0.0549632	0.111437
Cnnm4	0.0242955	0.0168395	0.0232309	0.0819736	0.0946184	0.101652	0.105335	0.0644876	0.141629	0.108998	0.101593	0.10281	0.0141379	0.118225	0.0598886	0.0549907	0.0954431	0.26438	0.0686661	0.0968769	0.186355
Cnnm3	0.0341398	0.0420977	0.035513	0.0503058	0.0483867	0.0584978	0.0498574	0.122898	0.0505802	0.125557	0.0560956	0.0561624	0.00377474	0.0447351	0.0267691	0.0774867	0.0202728	0.0463935	0.106944	0.140944	0.277687
Ankrd23	0.00189701	0.00272136	0.00770678	0.0090755	0	0.00388229	0.00189685	0.00137573	0.0134705	0.00592459	0.00373113	0.00361569	0	0.00171522	0.0192165	0.00480985	0	0.0168431	0.00465788	0.00237595	0.0452977
Ankrd39	0.056276	0.0434109	0.0746095	0.0829339	0.0825047	0.0501277	0.0621919	0.115533	0.115459	0.189532	0.14169	0.244092	0.0382218	0.103184	0.0512708	0.0421351	0.0577186	0.152688	0.16325	0.241446	0.191396
Sema4c	0.0540764	0.0311416	0.0263421	0.0145326	0.147928	0.3071	0.211409	0.494461	1.48114	0.937565	0.420738	0.519666	0.131727	1.09388	0.310413	0.166487	0.0716772	1.40756	0.176618	0.198101	0.859231
D430040D24Rik	0	0.00138464	0	0.000402859	0.00272381	0.00294186	0.000183641	0	0.00410146	0.00474299	0.00095211	0.000908993	0	0.00965419	0.00809358	0.00928573	0.00771654	0.00529653	0.00599225	0	0.0250001
Fam178b	0.015114	0.0106496	0.014054	0.0099806	0.0311183	0.00586259	0.0238142	0.0293598	0.0461091	0.0410998	0.0159745	0.0344022	0	0.0249037	0.00396203	0.0131408	0.00364512	0.0267195	0.00449822	0	0.28961
Cox5b	1.54042	1.55733	1.52603	4.02666	3.58413	4.89229	2.95655	3.2086	2.98488	2.86015	2.54017	4.54529	0.762774	2.53183	3.00171	2.13466	3.38367	3.50789	4.07376	3.40837	3.95813
Actr1b	0.162657	0.147955	0.170376	0.25153	0.222281	0.316941	0.265412	0.251344	0.327933	0.303916	0.274043	0.405033	0.0458769	0.376398	0.287144	0.2241	0.146022	0.438236	0.553145	0.407084	0.411482
4933424G06Rik	0.00357211	0.00188151	0.000928529	0.0026652	0.0062709	0.00658245	0.00291703	0	0.00648804	0.0028335	0	0.00825504	0	0	0	0.00475676	0.00292826	0	0	0.00659644	0
Zap70	0.00116846	0.003955	0.000461375	0.00333211	0.00893872	0.00220523	0.00183378	0.00123689	0	0.0038827	0.0107489	0.00559649	0	0.00760163	0.00938769	0.00537439	0.00510171	0.00423331	0.904051	1.30416	0.00816586
Tmem131	0.0837251	0.0684294	0.108322	0.199333	0.322553	0.455442	0.378989	0.485108	0.270893	0.302358	0.228282	0.409359	0.0762467	0.44975	0.497835	0.20707	0.743517	0.539211	0.361923	0.212192	0.43015
Gm38115	6.68531e-05	0	0.000622782	0.00230344	0.0119788	0	0.00105172	0	0.00228456	0.00194507	0.00696902	0	0	0.000942773	0.00350898	0.0271524	0.0923369	0	0.0074937	0.0154985	0
Vwa3b	0.00342679	0.00258064	0	0.0009413	0.00842068	0	0.00125941	0	0.00225298	0.00887716	0.000883515	0.00172329	0	0	0	0	0.00649087	0.0118469	0	0	0
Inpp4a	0.0270101	0.0128995	0.0547848	0.0222674	0.101244	0.248033	0.0874362	0.0644469	0.0776423	0.109876	0.0560596	0.162627	0.00379879	0.136022	0.318415	0.145184	0.254521	0.304936	0.152207	0.0939692	0.106327
Coa5	0.152417	0.155479	0.122788	0.265771	0.302411	0.407769	0.135953	0.219104	0.0840332	0.157307	0.164697	0.15109	0.0304081	0.136186	0.122722	0.226514	0.34807	0.119087	0.49803	0.64684	0.290041
Unc50	0.200719	0.225245	0.185533	0.496271	0.451982	0.436713	0.256828	0.42865	0.217271	0.340658	0.334487	0.252928	0.0414054	0.374467	0.279325	0.25926	0.249484	0.303525	0.376866	0.473874	0.149355
Mgat4a	0.171065	0.18757	0.353603	0.132984	0.314621	0.136283	0.0189091	0.0194556	0.0812482	0.0403148	0.0986689	0.147883	0.048474	0.15467	0.133509	0.479587	0.332149	0.560259	0.722095	0.498327	0.0111902
2010300C02Rik	0.0842693	0.0615879	0.0773739	0.334443	0.0702526	0.042819	0.0351875	0.0620432	0.0256132	0.0208078	0.0130173	0.0392189	0.017773	0.0125694	0.00877663	0.0168727	0.00374751	0.00710278	0.122579	0.0529832	0.00943847
Tsga10	0.0169445	0.0103981	0.0214272	0.014608	0.0612782	0.00786318	0.0221183	0.0141655	0.042288	0.0763139	0.0339573	0.0555854	0.0143415	0.0271579	0.0374727	0.104052	0.0820254	0.0606514	0.155527	0.0288652	0.0467536
Lipt1	0.00416638	0.00537925	0.005747	0.00884184	0.00911021	0.00205179	0.0137918	0.0140161	0.00410756	0.016288	0.00150062	0.0283773	0	0.00588675	0	0.00146732	0.00468747	0.00548273	0	0.0025619	0
Mitd1	0.0532607	0.045403	0.065744	0.108365	0.0538164	0.117673	0.118381	0.22203	0.131738	0.142249	0.0677697	0.102492	0.0127154	0.31407	0.0749467	0.056476	0.0165383	0.111873	0.111726	0.186588	0.511152
Mrpl30	1.00605	0.976309	1.03699	1.79205	1.63234	1.53412	1.12985	1.48336	1.92409	1.98232	1.72166	1.97284	0.508879	0.972206	1.44341	0.668869	1.39351	1.50541	1.53989	1.78737	2.00937
Lyg1	0.00646703	0.000524791	0.00202895	0	0.000720041	0	0	0	0.00775328	0.00407874	0	0.00340741	0	0	0	0	0	0	0	0	0
Txndc9	0.325658	0.294545	0.26163	0.53746	0.773986	0.926171	1.13604	0.789691	0.76768	0.632784	0.592317	0.63209	0.118791	0.669837	0.536001	0.409651	0.591036	0.615731	0.695217	0.650466	0.930622
Eif5b	0.607178	0.490911	0.782763	1.61494	1.11903	1.35771	2.00998	1.43238	1.23043	1.16676	0.889864	1.56818	0.180805	1.22724	1.04252	1.02038	0.850202	1.23843	1.35312	1.0899	0.787012
Rev1	0.0721596	0.0441885	0.0982276	0.13938	0.10323	0.206133	0.234247	0.213509	0.281565	0.231575	0.163374	0.203703	0.0113799	0.180682	0.282846	0.151004	0.155423	0.127587	0.141544	0.123724	0.18128
Aff3	0.0298304	0.0161345	0.0320847	0.00553814	0.234115	0.246158	0.0872978	0.109188	0.614744	0.591138	0.208303	0.440604	0.066609	0.0110073	0.0145081	0.0134135	0.0489029	0.102469	0.054745	0.0923223	0.204307
Gm16150	0.00116407	0.00105795	0.00152061	0	0.0099937	0	0	0.000750676	0	0	0	0	0	0	0	0	0	0	0	0	0
Gm16152	0	0.000168465	0	0	0.0238235	0	0	0	0.0134339	0.0117439	0	0.00677474	0	0	0	0	0	0	0.00354836	0.0219964	0.0722941
Lonrf2	0.00260473	0.00409833	0.00987426	0	0.000797992	0	0.000602162	0.000687629	0.0200048	0.0206518	0	0.0151967	0	0	0.00357476	0	0	0.0045042	0	0	0.0847077
Chst10	0.0110632	0.0194115	0.0368747	0.00132893	0.0659444	0.0099858	0.0059096	0.0513713	0.00859259	0.0101103	0.0282994	0.0191695	0.0116352	0.000268445	0	0.0205331	0.00754022	0.0082166	0.0373279	0.0543385	0.00241442
Pdcl3	0.269189	0.219629	0.216316	0.719396	0.681962	1.41044	1.83336	1.10602	0.624984	0.83818	0.539968	1.88521	0.0145971	1.11326	0.649235	0.501673	0.39362	1.52492	0.575197	0.659011	0.796123
Npas2	0.00680515	0.00419488	0.0119247	0.0534476	0.00394181	0.0565821	0.054029	0.0645555	0.058761	0.0695153	0.0218192	0.0403564	0.0233378	0.00123192	0	0.0006652	0.00185292	0.0089608	0.00109187	0.0210918	0.0133357
Rpl31	1.31191	1.14009	1.82033	5.86771	3.84637	3.40069	3.92674	3.72679	4.07629	3.95666	3.97332	3.74182	1.03447	3.51535	4.43008	3.4065	4.52459	2.84273	5.50616	5.17321	2.67834
Tbc1d8	0.289458	0.27225	0.227433	0.149873	0.262118	0.0842154	0.0956084	0.11408	0.153165	0.231047	0.0432544	0.0377494	0.0265407	0.358633	0.114442	0.117333	0.440385	0.0560271	0.0437819	0.0207815	0.0617831
Cnot11	0.116786	0.0808008	0.0645229	0.294504	0.118412	0.155683	0.127752	0.141383	0.173401	0.120233	0.141892	0.149867	0.00713003	0.118564	0.083178	0.107793	0.131803	0.100911	0.373968	0.343002	0.0691885
Gm15832	0.00140799	0	0.000331479	0.0117232	0	0.00295812	0.00349458	0	0.00553677	0.0013604	0.0027407	0.000831557	0	0.00200969	0.00126989	0.0200431	0.0104994	0	0.00650367	0.00244103	0.0299255
Rnf149	3.93533	2.94869	1.0343	2.60365	2.34761	2.33335	0.986865	0.669582	0.51236	0.449693	0.445854	0.500501	0.0744229	0.375463	0.20018	1.17566	1.34375	0.328993	1.58251	0.416982	0.133561
Creg2	0.0635251	0.0212276	0.0130093	0.143353	0.0163599	0.0131845	0.00374132	0.00105709	0.0611114	0.0948005	0.0284211	0.0498054	0	0.00175984	0.00342249	0.0254421	0.0134188	0.00670755	0.0170027	0.00203908	0
D930019O06Rik	0.035755	0.025175	0.0106446	0.0257823	0.00673722	0.00465138	0.000990903	0	0.00185558	0.00280893	0.00044851	0.00108886	0	0.00337469	0	0.000859903	0.00587803	0.000802109	0.000873958	0.0123209	0
Rfx8	0.00176616	0.00168354	0.000231728	0	0	0	0	0	0.00534147	0.00328205	0.0011427	0.00468263	0	0.00139555	0.00216283	0	0	0	0	0	0
Gm3646	0	0	0	0	0	0	0	0	0	0	0	0	0	0	0	0	0	0.0334087	0	0	0
Map4k4	0.150689	0.11484	0.192935	0.206591	0.626667	0.782812	1.51459	1.15357	1.34213	1.03467	1.58133	1.01719	0.174065	2.10912	1.6659	0.791026	3.2514	1.53799	1.19505	1.40598	0.998023
Il1r2	0.006048	0.00617638	0.00472412	0.0768327	0.0242305	0.00261661	0.0191909	0.0105011	0.0880047	0.0171963	0.0968497	0.0103111	0.00489831	0.0113488	0.0209159	0.285319	2.89544	0.0267016	0.0237863	0.0909852	0.0423977
Gm16894	0.00419575	0.00316056	0.0056753	0.00923871	0.000506656	0	0.00832579	0.0106784	0.00525955	0.0033919	0.00769556	0.00225376	0.00285566	0	0	0.00323551	0.00874795	0.00169996	0.00318867	0.00520905	0
Il1r1	0.0945359	0.0625973	0.164588	0.154465	0.202209	0.29704	0.0704773	0.0562267	2.89825	1.36161	1.94463	0.637445	0.156775	0.554278	0.14989	0.0943082	0.130158	1.31988	0.138951	0.945985	0.158999
Il1rl2	0.0157869	0.00863701	0.0326207	0.0384174	0.00731112	0.00574035	0.00298601	0	0.102896	0.0521226	0.162401	0.0134233	0.0720331	0.00482631	0	0.0328787	0.0678462	0.0474097	0.0163374	0.00651201	0
Il1rl1	0	0.00314389	0.00351892	0.00155557	0.0567055	0	0.000988202	0	0.0367103	0.00329477	0.023026	0.00284787	0.000228344	0.00853819	0	0.0497994	0.25089	0.00955706	0.074619	0.747036	0
Il18r1	0.00419805	0.00301106	0.0214494	0.0141082	0.0101224	0.0806326	0.084498	0.0905364	0.0596647	0.122513	0.0414731	0.0100328	0	0.00365708	0.00622367	0.0305434	0.0510946	0.0120713	0.421066	1.86665	0
Il18rap	0.00851822	0.00304973	0.00205864	0.00318665	0.0144582	0	0.00241989	0.000764337	0.217303	0.184535	0.023551	0	0.00198779	0.00276259	0	0.0181969	0.0957814	0.001194	0.371465	0.602738	0
Slc9a4	0.00178189	0.00256117	0.000691271	0	0	0.163528	0.00238558	0	0.00161927	0	0	0	0	0.000372388	0	0.0129136	0.008921	0	0	0	0
Slc9a2	0.0760356	0.0531935	0.100771	0.468168	0.0377156	0.207174	0.0126102	0.0149672	0.00904647	0.0130617	0.00394611	0.0104131	0.0274573	0.00512878	0.0022292	0.00403357	0.00137833	0.0217616	0.011994	0.0104552	0
Mfsd9	0.00507085	0.00694537	0.00753163	0.0383441	0.00212464	0.00376701	0.00102853	0.0199249	0	0.00414763	0.00156951	0.00157628	0	0.00416477	0.00226093	0.00262123	0	0	0	0	0.0133487
Tmem182	0	0.000335155	0	0	0.000984559	0	0.00015551	0	0.00269242	0	0.0012841	0.00147487	0	0.0171288	0	0	0	0.0684982	0	0	0
Pantr1	0.226007	0.260923	0.195011	0.0264086	0.23563	1.12318	0.155291	0.346491	0.0195792	0.0092252	0.0309819	0.00820368	0.0233	0.0412179	0.00674929	0.0135606	0.0039321	0.0269332	0.00827831	0.018745	0
Pou3f3	0.236702	0.29817	0.288006	0.0375731	0.359596	0.524201	0.364609	1.02549	0.0167431	0.00856708	0.0201006	0.0140044	0.0499524	0.0335968	0.0190917	0.0273571	0.0147306	0.0254003	0.0371165	0.00767051	0.00312265
Pantr2	7.14615e-05	0	0.000844094	0	0	0.0017253	8.04072e-05	0	0.000428039	0	0	0	0	0	0	0	0	0	0	0	0
Mrps9	0.105469	0.0958471	0.090191	0.147632	0.238211	0.273456	0.181556	0.20161	0.187128	0.224257	0.195542	0.335359	0.00947997	0.153259	0.127723	0.133404	0.189746	0.161516	0.362063	0.249194	0.0600118
Gpr45	0.0891557	0.105073	0.0314579	0.00729253	0.0829459	0.0191611	0.00780889	0.0128074	0.0114189	0.0276472	0.00420752	0.000786122	0.00111102	0.00533429	0	0.00232774	0	0.0165815	0.0389523	0	0.0134238
Tgfbrap1	0.0543019	0.0423565	0.0859461	0.115748	0.121236	0.16184	0.0821506	0.121386	0.0890079	0.0911103	0.114768	0.0707202	0.0065368	0.132854	0.320611	0.126448	0.0556384	0.115866	0.130721	0.110869	0.220019
8430432A02Rik	0.00291368	0.00229967	0.00817321	0.00314443	0.00126405	0	4.28846e-05	0.00374397	0.00158153	0.000403393	0	0.00292012	0	0	0.0061469	0	0	0.00629368	0.00553687	0	0
AI597479	0.0161937	0.0273143	0.0463602	0.040949	0.0367715	0.0554385	0.016049	0.0275873	0.0332012	0.0591417	0.0293689	0.0832086	0.00203965	0.0225341	0.0125861	0.0227693	0.053715	0.0439974	0.0274233	0.073164	0.0992545
Fhl2	0.0573453	0.0293229	0.093891	1.4548	0.21083	0.454302	3.28518	0.287267	0.313968	0.409711	1.38716	0.567223	0.0789031	0.0946028	0.0557382	0.0741686	0.018678	0.644533	0.309227	0.133177	0.0408293
Gm29040	0.0105499	0.0316136	0.0046611	0.00178172	0.0208832	0	0.000640734	0.000880983	0	0	0.000425222	0.00324419	0	0.000289636	0	0	0.012012	0.00072993	0	0	0
Nck2	0.0878495	0.139773	0.158406	0.0317636	0.161182	0.050058	0.180742	0.314712	0.0829341	0.0807061	0.0669572	0.0846474	0.0352173	0.0980265	0.0368293	0.0183772	0.0474636	0.0920685	0.0528823	0.226129	0.189757
Ecrg4	0.00107936	0	0.00874728	0.000395756	0	0	0.00717495	0.0038748	0.0298822	0.0405219	0.213571	0.0717842	0	0.000454593	0	0.000266719	0.00374211	0	0.00460781	0	0
Gm29156	0.000264397	0.000451839	0.000695277	0	0.00139649	0	0.000849433	0	0	0	0	0	0	0	0	0	0	0	0	0	0
Uxs1	0.140127	0.154141	0.117576	0.101276	0.177089	0.168484	0.0854231	0.0792163	0.228139	0.235466	0.245919	0.156795	0.0448658	0.125988	0.205019	0.0973077	0.0566609	0.11661	0.106493	0.0717626	0.155024
Tpp2	0.216635	0.179385	0.28804	0.399014	0.492392	0.605929	0.660556	0.423171	0.697226	0.560761	0.525196	0.52892	0.139328	0.776322	0.730348	0.927314	0.412923	0.642784	1.41925	0.887147	0.569188
Gm8251	0.000208558	0.000321416	0.00397774	0.00672718	0.0019547	0.000786531	0.00264993	0.00456012	0.00262416	0.0103461	0.00038904	0.00503915	0	0	0.0117436	0.00936079	0	0.00424534	0.00108457	0	0
Tex30	0.142526	0.0921837	0.16059	0.386251	0.197832	0.163949	0.189993	0.0728622	0.184599	0.201853	0.11015	0.172916	0.090404	0.140422	0.072085	0.10881	0.119722	0.23987	0.274102	0.218394	0.0616881
Poglut2	0.00187242	0.000287159	0.00637433	0.0151916	0	0.00147415	0.00692936	0.00268311	0.0264847	0.0455431	0.027938	0.0140997	0	0.0193666	0.0376357	0.0149549	0.00515183	0.0250955	0.00989223	0.0237578	0
Bivm	0.0306885	0.0346646	0.028556	0.0415597	0.0269537	0.0387577	0.0252919	0.0589003	0.0110733	0.0278459	0.0187541	0.0183242	0.00844233	0.0165314	0.00835997	0.019911	0.0165973	0.0225204	0.0114727	0.00912046	0.130824
Ercc5	0.0631749	0.0421064	0.047994	0.110922	0.113261	0.0779191	0.153999	0.288928	0.131493	0.168114	0.092871	0.184823	0.00397289	0.140999	0.180634	0.158	0.0424188	0.190059	0.120139	0.120753	0.262972
Gulp1	0.0140074	0.00957893	0.0115366	0.0276101	0.0186877	0.0152445	0.0301428	0.0224951	0.386037	0.375293	0.58672	0.506814	0.038401	0.279195	0.0300915	0.0147775	0.00749273	0.264008	0.0185757	0.0224654	2.99668
Col3a1	0.116373	0.151944	0.126828	0.128575	0.618865	0.138075	0.0770268	0.108629	4.90525	8.10071	29.606	4.33885	0.718422	0.22086	0.0972136	0.252655	0.147323	3.37555	0.450315	0.131218	13.3967
Col5a2	0.0332017	0.0227151	0.0148477	0.0240631	0.0685903	0.010284	0.032891	0.0273404	1.04533	1.04218	3.75628	0.478637	0.188162	0.0484274	0.0816365	0.0384391	0.0363552	0.800506	0.0805495	0.0159159	3.95442
Wdr75	0.0679085	0.0806233	0.0815046	0.204269	0.205171	0.117534	0.169097	0.175833	0.250207	0.212385	0.249176	0.211045	0.0213033	0.177503	0.145453	0.0690434	0.078559	0.15077	0.133851	0.167223	0.168827
Slc40a1	0.00875745	0.00603245	0.0189003	0.0947509	0.0210047	0.0724513	0.00964696	0.00807832	0.00661741	0.0221073	0.0100837	0.0230892	0	0.0107732	0.0309408	0.274873	0.00844323	0	0.00186175	0.00470158	0
Dnah7b	0.00345785	0.00329557	0.00123182	0.0392305	0.00357351	0.0174644	0.00372891	0.0130431	0.0225167	0.0218635	0.0253908	0.0277277	0	0	0	0.00210522	0	0.00633206	0	0.0202153	0
Slc39a10	0.117549	0.13819	0.070894	0.051833	0.211988	0.124012	0.30467	0.369961	0.417117	0.362796	0.306958	0.16964	0.0605978	1.16971	0.195236	0.141005	0.0975119	0.173601	0.104329	0.0646539	0.254049
Gm28151	0.00226405	0.00154339	0.0089237	0.00195602	0.00885899	0.0081818	0.00343704	0.00246395	0	0.00210919	0	0.0035899	0	0.00963388	0	0.00291004	0	0	0	0	0
Tmeff2	0.000278249	0.000200688	4.19414e-05	0.00755223	0.0327494	0	0.00393055	0.0148972	0.0386787	0.0583098	0.049475	0.0852313	0	0.00303536	0.00523679	0.00220308	0	0.162873	0	0	0.069444
Cavin2	0.0853178	0.0209535	0.0208405	0.0153546	0.102851	0.0576301	0.252082	0.440126	0.256853	0.405378	0.2679	1.6915	0.0116352	3.80294	14.6762	0.0381302	0.0438345	0.200613	0.0523588	0.00487815	0.0738989
Nabp1	0.254201	0.126828	0.267265	0.168949	0.229827	0.171783	0.796191	0.265096	0.138571	0.0986049	0.123642	0.123367	0.0421186	0.204628	0.216968	0.518902	0.866007	0.143592	2.11246	1.68812	0.134784
Gm17767	0.00550324	0.00394527	0.00347649	0.00312346	0.0025688	0	0.00310744	0	0	0	0	0	0	0	0	0	0.0093633	0	0	0.00527203	0
Myo1b	0.310935	0.261732	0.63415	0.0879593	0.263377	0.666547	0.761082	0.86205	0.323901	0.334828	0.181456	0.429168	0.051478	0.925784	0.586642	0.0897438	0.027535	3.13054	0.0496269	0.0402015	0.197847
Gm29453	0	0	0.000655101	0	0	0.00106521	4.6419e-05	0.00123689	0	0	0	0	0	0	0	0.00338145	0	0	0	0	0
Gm28323	0	0	0.00236374	0	0	0.00626425	0.000443174	0	0	0	0	0	0	0.00293856	0.002129	0.00135297	0	0	0.00239739	0	0
Stat4	0.00602998	0.015321	0.0074905	0.00110316	0.25492	0	0.00608528	0	0.0154642	0.00304133	0.0172229	0.0103572	0.00971234	0.0160782	0.00430484	0.086674	0.518104	0.0216653	1.48739	1.56029	0
Gm31812	0.00277602	0.00852946	0.00383283	0.0083054	0.00342669	0	0.000869225	0.0115043	0	0.000917734	0.00439744	0	0	0.0015879	0	0.00155959	0	0	0	0	0
Stat1	0.0492014	0.05212	0.0703892	0.0755147	0.20594	0.336389	0.131258	0.243535	0.452718	0.252984	0.186316	0.263074	0.0370239	0.424849	0.360495	0.480698	0.480811	0.298044	0.656924	1.0328	0.388642
Gls	0.283448	0.246291	0.296296	0.540149	1.06397	0.908064	1.24547	0.78518	1.08055	1.0742	0.927277	1.06818	0.12575	1.7011	2.32427	0.989054	0.854051	1.08565	2.11696	1.72494	2.1507
Nab1	0.138154	0.135279	0.195524	0.303593	0.414313	0.441942	0.834138	0.321201	0.746725	0.736183	0.49075	0.513547	0.115656	0.637382	0.67428	0.599066	0.84806	1.0514	1.06672	0.852986	0.611875
Nemp2	0.00697407	0.0049348	0.00400072	0.00117718	0.0686182	0.0192749	0.0132461	0.0208816	0.0085875	0.0171918	0.0149144	0.0100474	0	0.0194546	0.0397787	0.0595663	0.0405756	0.0321549	0.124797	0.0832034	0.161888
Mfsd6	0.155042	0.159098	0.22853	0.574258	0.154886	0.586471	0.266509	0.352038	0.036849	0.0414305	0.0402637	0.0730637	0.0191571	0.350773	0.193577	0.0622485	0.228503	0.0782544	0.77938	0.445731	0.346135
Inpp1	0.0787014	0.0647925	0.0895306	0.0799783	0.0716891	0.0743949	0.0745858	0.160016	0.044456	0.101059	0.0650012	0.0501704	0.0398061	0.308243	0.142615	0.0314451	0.119616	0.0419803	0.511185	0.28532	0.213153
Hibch	0.0904367	0.0978138	0.0796616	0.170564	0.176742	0.0371621	0.053738	0.103361	0.0631835	0.098749	0.0699864	0.135712	0.0472405	0.0451648	0.086868	0.0329943	0.016819	0.0942401	0.0721045	0.0220226	0.135704
1700019D03Rik	0.0762294	0.0443134	0.0573833	0.126348	0.0353647	0.0420032	0.0276873	0.030807	0.0151468	0.00898932	0.0873464	0.0408994	0.00967434	0.013973	0.00115824	0.0148317	0.00157682	0.0267808	0.0272599	0.0344385	0
1700019A02Rik	0.00236585	0.0136281	0.0183612	0	0.00120082	0	0.00309894	0	0.00199298	0	0	0.00499434	0	0.000325389	0	0	0	0.00211457	0.0013488	0	0
Pms1	0.00987382	0.00478298	0.0171922	0.0327124	0.0399087	0.0170558	0.0107673	0.025819	0.00536451	0.0214044	0.00934269	0.00847891	0	0.0165635	0.0176529	0.0192645	0.026208	0.019094	0.0920181	0.0695668	0.0292031
Ormdl1	0.113401	0.144069	0.0777187	0.235239	0.168407	0.155257	0.0363916	0.106046	0.0269731	0.0632573	0.0236921	0.0366679	0.0238081	0.0195324	0.0138002	0.075944	0.0660667	0.0592344	0.34114	0.278791	0.203283
Osgepl1	0.0231305	0.0262489	0.0325153	0.0739852	0.0623476	0.0648018	0.0234812	0.0496508	0.0331854	0.0479637	0.0377073	0.0582108	0.0110128	0.052605	0.00870475	0.0194123	0.016852	0.0863488	0.0541413	0.0187197	0.132658
Asnsd1	0.117514	0.132556	0.147775	0.766526	0.312354	0.305066	0.112524	0.151364	0.106162	0.141461	0.186207	0.0897012	0.0198156	0.147426	0.135731	0.213878	0.357209	0.0630836	0.346677	0.321849	0.101041
Dnah7a	0.00418278	0.00259767	0.00104621	0.00909917	0.00981324	0.022609	0.00252092	0.00997983	0.0166301	0.026524	0.00184279	0.0326218	0	0.00373647	0	0	0	0.00588852	0	0	0.00127261
Stk17b	0.270708	0.119007	0.325365	1.33781	1.39779	0.380526	1.27654	0.71269	0.46671	0.549324	0.657658	1.36178	0.0532482	0.248799	0.230218	1.42761	1.78249	0.402106	6.38451	6.87487	0.389072
Hecw2	0.00737363	0.00600542	0.00745569	0.0035735	0.0154094	0.000629535	0.0370629	0.0116788	0.112059	0.184901	0.091816	0.0908095	0	0.549303	0.194636	0.00752106	0.00361419	0.352273	0.0102966	0	0.069678
Ccdc150	0.00106404	0.000779441	0.000632761	0	0	0	0.00117389	0.00626636	0.00109931	0	0.00223837	0	0	0	0	0	0	0.00129081	0	0.0227374	0.0201537
Gtf3c3	0.0373388	0.0337954	0.0492242	0.0551059	0.0826959	0.116971	0.0691757	0.103483	0.0882481	0.0875208	0.065508	0.0997377	0.00776144	0.0636273	0.120887	0.058993	0.0653356	0.137182	0.06969	0.129784	0.136255
Pgap1	0.168035	0.21984	0.174343	0.0516215	0.242531	0.0726051	0.0740931	0.136325	0.0434874	0.0607415	0.0524971	0.0796778	0.0101625	0.0375903	0.0705242	0.127636	0.0427294	0.0469062	0.130098	0.169564	0.104871
Ankrd44	0.0260364	0.0127799	0.026953	0.0303694	0.327011	0.153751	0.129319	0.155832	0.0410043	0.0430071	0.194641	0.0405186	0.0061816	0.170277	0.0577739	0.469669	0.560276	0.23619	1.6763	1.24271	0.363536
Sf3b1	1.01718	0.770965	1.19466	1.56422	2.87353	2.61838	4.43801	3.66302	4.58719	3.7637	3.88125	3.82732	0.348646	3.37697	3.64783	3.17896	3.32889	3.61917	4.23707	3.82846	3.21686
Coq10b	0.435734	0.335321	0.443497	0.594145	1.05974	1.40989	2.78252	2.37242	2.84779	2.68597	2.32522	2.30025	0.388825	1.84317	1.54021	1.45763	1.16582	3.94769	1.97794	1.43166	2.09802
Hspd1	1.71047	0.909653	1.01088	6.25388	4.19804	1.65499	1.21107	1.35135	1.90913	4.00844	2.07214	1.4648	0.259167	1.39794	2.72932	6.50572	2.65772	1.63565	5.66918	1.98758	3.88151
Hspe1	2.42063	1.35657	1.74175	9.77116	5.29356	3.14712	2.128	3.73056	3.27009	8.38125	4.17909	2.89325	1.114	2.45011	4.4871	9.59135	4.7181	2.20998	9.08029	3.49656	7.55468
Mob4	0.344352	0.304429	0.302307	0.667789	0.84351	1.1189	0.916652	0.899275	0.936882	0.864204	0.809305	0.922287	0.13146	0.922923	1.07832	0.435295	0.580678	1.06101	1.72335	1.10643	1.52573
Rftn2	0.0021339	0.00625154	0.000755305	0.00927225	0.0217399	0.00608555	0.00334907	0.00252329	0.0988958	0.166613	0.145358	0.0971356	0	0.0503434	0.586721	0.00532117	0.0137218	0.0664847	0.00324907	0	0.72586
Gm10561	0.00157805	0.000646378	0.000490014	0.00333094	0.00925687	0	7.38749e-05	0	0.0176127	0.031533	0.0084398	0.0171174	0	0.00482839	0.00483383	0	0	0.0148541	0.00186175	0	0
Mars2	0.0122712	0.0180087	0.0289637	0.0216197	0.0816332	0.0283097	0.0422637	0.0118292	0.024323	0.0374283	0.0243913	0.0332779	0.00298477	0.0488308	0.0770463	0.022784	0.0214226	0.0545499	0.0267031	0.0829653	0
Boll	0	0.000475697	0	0	0.0168241	0	0.00175096	0	0	0.00554107	0	0	0	0	0.00126989	0	0	0	0	0.00441113	0
Plcl1	0.118563	0.0879015	0.11228	0.00769546	0.181391	0.233433	0.381648	0.510744	0.264625	0.274268	0.156696	0.346321	0.0453292	0.116658	0.132319	0.0538398	0.0777546	0.906824	0.0365507	0.060831	0.0699182
Satb2	0.00136706	0.00156603	0.000779166	0.000915425	0	0	0.00286553	0.0207275	0.012439	0.0127714	0.0103735	0.00658941	0	0.00149158	0.00474474	0.00635238	0.00668466	0	0	0	0.039314
9130024F11Rik	0.000159146	3.62536e-05	0.00276584	0.00290279	0.0040658	0.00106883	0.000219644	0	0.0029664	0.00790909	0.00153956	0.00186731	0	0	0.0015989	0.00222915	0.00335571	0.00208434	0.00326894	0	0
4930558J18Rik	0.00792528	0.0119198	0.00446816	0.00348875	0.0140336	0	0	0	0.000203218	0	0.000329533	0	0	0.000325389	0	0	0	0	0.00100485	0	0
1700066M21Rik	0.0428832	0.0589523	0.0207548	0.0303747	0.0443859	0.0445754	0.00719108	0.0252805	0.00681024	0.0122227	0.0150768	0.0204479	0	0.0184093	0.00149075	0.0163095	0.0109167	0.0127856	0.0142817	0.0158939	0.0864105
Tyw5	0.0244674	0.0207206	0.0219277	0.0388555	0.0933032	0.101895	0.121634	0.143402	0.110223	0.118168	0.0737345	0.151431	0.0145599	0.0650259	0.102957	0.0423193	0.0790263	0.0832477	0.174582	0.218226	0.0768328
Maip1	0.112694	0.107975	0.100027	0.189812	0.283586	0.217399	0.264308	0.216005	0.195697	0.22278	0.205997	0.203047	0.0150645	0.169113	0.336094	0.204307	0.135575	0.250151	0.192319	0.207372	0.19196
Spats2l	0.0121043	0.0062158	0.013957	0.008328	0.0534398	0.0662346	0.124509	0.0932451	0.284504	0.324655	0.350722	0.245029	0.0107282	0.103494	0.273484	0.0320763	0.0295387	0.164473	0.00513144	0.0025619	0.278054
Kctd18	0.0202973	0.0132965	0.0203545	0.0480761	0.0734808	0.0252768	0.0633937	0.0802031	0.0400162	0.0560872	0.0397347	0.0477562	0.00272287	0.0619842	0.0962075	0.0611976	0.0567187	0.0390624	0.097025	0.274014	0.0331908
Sgo2a	0.00190805	0.00165956	0.0011081	0	0.0275115	0	0.01004	0.00245436	0.00340943	0.00558005	0.00162177	0.00923646	0	0.0182454	0.00845937	0.013428	0.00402414	0.00316039	0.0132581	0.0151347	0
Aox1	0.00586214	0.00192422	0.00305142	0.00243063	0.0257793	0.018011	0.0643591	0.0481246	0.0272179	0.0258974	0.0795196	0.0555052	0	0.0122137	0.0910865	0.000548805	0.0203304	0.00897611	0	0	0
Aox3	0.00192557	0.00171445	0.00735477	0.00195814	0.00119751	0.00187083	0.00049045	0	0.085325	0.0847369	0.468394	0.0189328	0.00553615	0.000992351	0	0.0107751	0.00666014	0	0.00197371	0	0
Aox2	0	0	6.96517e-05	0.0049186	0	0.00266285	0.000254289	0	0	0	0	0	0	0	0.00758446	0	0	0.00882192	0	0	0
Bzw1	0.619924	0.54707	0.481469	1.05729	1.87488	1.68713	2.51402	1.23928	1.86298	1.42711	1.79662	1.41295	0.412316	2.17757	2.39934	1.41671	1.5781	1.73248	2.22258	2.41292	1.84234
Clk1	0.649622	0.446281	0.882749	0.826836	1.58977	1.31557	1.50803	2.35681	1.75525	1.99297	1.2588	1.56838	0.153512	1.87123	2.40028	1.17117	1.2016	3.13549	3.42417	2.7917	1.9153
Ppil3	0.101503	0.0963348	0.0978979	0.123254	0.178792	0.276859	0.0985233	0.179136	0.113384	0.219433	0.113406	0.159193	0.0683808	0.0929954	0.0821049	0.0937147	0.108488	0.14442	0.206724	0.16377	0.378232
Nif3l1	0.0371203	0.033005	0.0331894	0.0618834	0.0790158	0.0849188	0.0420332	0.0616914	0.0516512	0.0446095	0.0557845	0.0493404	0.00415456	0.0719673	0.0098514	0.0299838	0.0586978	0.0375254	0.109636	0.196591	0.0321324
Orc2	0.0803916	0.0758277	0.0968797	0.238384	0.175293	0.175457	0.129147	0.130308	0.175959	0.131679	0.198891	0.159259	0.00173218	0.0969465	0.0767287	0.096468	0.141012	0.162499	0.196564	0.211345	0.264622
Gm15834	0.00566225	0.00383027	0.00526716	0.0067625	0.0132596	0	0.000490655	0.00280288	0.00322466	0.00495768	0	0.00513052	0	0.00166736	0	0.00676998	0	0	0	0.00522018	0
Fam126b	0.0836343	0.0809317	0.05892	0.204871	0.147818	0.112051	0.266078	0.179845	0.165046	0.189108	0.10342	0.243485	0.0100535	0.190922	0.18207	0.04746	0.0727281	0.199395	0.169969	0.109587	0.245145
Ndufb3	0.680183	0.71366	0.702291	1.36659	1.15899	1.72886	0.930404	1.17344	0.903899	0.998507	0.789463	1.58838	0.334656	0.853268	1.17627	0.674003	0.734584	1.2623	0.730282	0.850833	1.8564
Cflar	0.221418	0.192703	0.259972	0.578593	0.469138	0.401748	0.682513	0.525385	0.534541	0.563027	0.491467	0.486986	0.0359886	1.77711	0.688754	3.17806	2.46208	0.378098	0.468948	0.547689	0.902535
Casp8	0.100319	0.0790518	0.0862435	0.175443	0.214601	0.262581	0.194998	0.180975	0.102213	0.0958846	0.104498	0.0552033	0.0738913	0.940172	0.290252	0.322532	0.215606	0.107463	0.405363	0.441246	0.193115
Trak2	0.111694	0.175821	0.0924022	0.262425	0.292863	0.270712	0.155645	0.0991293	0.186087	0.193395	0.180578	0.228452	0.0171305	0.465596	0.293899	0.103417	0.185542	0.356426	0.259254	0.210176	0.152493
Stradb	0.102552	0.142272	0.0733233	0.114904	0.152117	0.116518	0.0494477	0.10032	0.0278902	0.0563307	0.0377705	0.0476749	0.013436	0.0358417	0.00439761	0.0534363	0.00775328	0.0746329	0.0445994	0.0633305	0.116976
Tmem237	0.0443387	0.0445012	0.0182297	0.0358986	0.0835773	0.102019	0.105011	0.167334	0.214768	0.271118	0.212259	0.185707	0.0884178	0.14336	0.198605	0.0372733	0.0672019	0.163472	0.0868509	0.0324475	0.625678
G730003C15Rik	0.00755486	0.0091207	0.00885963	0.0140564	0.00580906	0.009474	0.00459684	0.0130085	0.00411837	0.0118976	0.000620557	0.0125112	0	0.00718777	0.00852121	0.00475361	0.0236225	0.0130306	0.0106826	0.00527203	0.0356433
Als2	0.0204247	0.0128165	0.0164357	0.0272173	0.0652216	0.0877517	0.0496697	0.0629845	0.0183259	0.0425577	0.0181594	0.0496732	0	0.0547789	0.0782459	0.0310152	0.0709735	0.0386386	0.0449355	0.0775677	0.0359724
Cdk15	0.00205879	0.000310157	0	0	0.00690468	0	0.000756746	0.00553501	0.0150734	0.0108299	0.0145959	0.0557984	0	0.0011654	0	0.00122516	0	0.0742337	0	0	0.0120761
Fzd7	0.0153965	0.00982096	0.0366613	0.0628677	0.0434264	0.00535477	0.0386212	0.038278	0.163353	0.419669	0.137442	0.491193	0.003942	0.0289873	0.0109096	0.159981	0.0141921	0.204539	0.0376695	0.0235791	0.495166
Gm973	0.0271741	0.0236113	0.0460865	0.0338178	0.0132239	0.00260079	0.0120409	0.046837	0.02155	0.0149853	0.0339083	0.0578365	0.00503842	0.00845018	0.00487694	0.00187074	0.00198931	0.105097	0.00150091	0	0
Sumo1	0.989938	0.962475	0.855144	1.24246	2.17775	1.87094	2.71798	2.41864	3.59819	2.72915	2.08222	2.22021	0.566993	2.47485	2.24864	1.50527	1.75303	2.46825	2.76769	2.36312	1.39889
Nop58	0.384002	0.262208	0.502075	1.28518	1.46343	0.759518	2.43421	1.1508	4.15305	2.24605	2.23319	3.02837	0.299944	1.38732	0.69762	0.877554	0.759296	2.38051	0.983974	1.24016	1.95344
Bmpr2	0.327237	0.320105	0.317823	0.647536	0.501757	0.604301	0.926141	0.755891	1.45599	1.15772	1.45738	1.33065	0.105639	4.19397	1.88775	0.400167	0.314862	1.57119	0.215696	0.319402	1.11793
Fam117b	0.13969	0.106557	0.13927	0.290997	0.339074	0.451454	0.292199	0.218387	0.221493	0.328757	0.168493	0.272407	0.0633378	1.18763	0.330079	0.398251	0.760099	0.513879	0.613537	0.684947	0.395762
Ica1l	0.00130138	0.00504939	0.000754122	0.0028667	0.0103067	0.000432616	0.000999976	0.0037204	0.0122804	0.0216736	0.00564261	0.015306	0	0.00301178	0.00662604	0.00495291	0.0108328	0	0	0.0010175	0.0120995
Wdr12	0.104943	0.102498	0.0916085	0.110175	0.166014	0.111848	0.0853885	0.133814	0.133039	0.165385	0.115272	0.133501	0.0376526	0.10288	0.210909	0.0942545	0.0741975	0.0786855	0.0598661	0.130642	0.0543954
Carf	0.0143444	0.018512	0.0250346	0.0150217	0.0216547	0.0337836	0.0176071	0.0222904	0.0218643	0.0346378	0.0147853	0.0180126	0.00389172	0.0256549	0.0216752	0.0109516	0.0110864	0.00948442	0.00829616	0.0404795	0.0311732
Nbeal1	0.300103	0.232875	0.295858	0.682697	0.49291	1.45449	0.882382	0.918152	0.886958	0.840094	0.835834	1.14792	0.0733004	1.46499	0.825763	0.433504	0.302364	1.59009	0.38266	0.2177	1.28978
Cyp20a1	0.0939992	0.0995503	0.130207	0.313751	0.168739	0.26666	0.16779	0.123729	0.292206	0.280884	0.678246	0.242956	0.0665476	0.312921	0.831405	0.15903	0.0962033	0.534483	0.099901	0.0914005	0.262553
Abi2	0.115383	0.106699	0.160549	0.214909	0.172864	0.243458	0.487082	0.441779	0.314954	0.290522	0.347633	0.310261	0.026245	0.275375	0.420048	0.072984	0.102618	0.465422	0.153484	0.0781528	0.226064
Raph1	0.15554	0.134187	0.175308	0.408077	0.169805	0.371996	0.736897	0.318944	0.283514	0.119177	0.624094	0.151072	0.0278505	0.437709	1.06069	0.49254	0.385454	0.429343	0.180958	0.226662	0.139774
Cd28	0.00357249	0.00426461	0.0027646	0.00760555	0.0186844	0.00433737	0.00523986	0	0.00404613	0	0.0166415	0	0	0.000936832	0.00729395	0.0744961	0.00854315	0.00116719	1.02383	2.32667	0
Ctla4	0.000535704	0	0.000662871	0.00058353	0.057587	0	0.00317347	0	0.00540231	0	0.00556883	0	0	0.00806765	0.0213369	0	0.0320972	0	0.276662	2.09996	0
Icos	0.000170899	0.000381539	0.0040762	0	0.00615622	0	0.00684922	0	0.00993028	0.00176085	0.0282082	0	0	0.0127019	0.0043591	0.0198746	0.0186785	0.0132063	0.678032	6.26977	0
Pard3b	0.0555238	0.0339585	0.0869746	0.060892	0.139151	0.265494	0.106996	0.110138	0.486598	0.424671	0.253809	0.619788	0.0335277	0.113412	0.34744	0.0273045	0.0182203	0.279838	0.0309055	0.0170603	0.236374
Gm29084	0	4.59161e-05	0.000107697	0.0015078	0	0	0	0	0.000662167	0.00239366	0	0	0	0	0	0	0	0.00145144	0	0	0
Nrp2	0.035301	0.0281128	0.0311111	0.0527952	0.220476	0.0391285	0.323573	0.234925	0.342814	0.289162	0.73665	1.16297	0.111352	3.39412	5.33869	1.17629	0.479604	0.653761	0.0764476	0.0279287	0.493842
Gm4208	0.00959292	0.00667803	0.000252741	0.00179905	0.00713258	0.0151273	0.0108362	0.0822326	0	0.00149657	0.00134998	0	0	0	0	0	0	0	0.0441913	0.0186983	0
Ino80d	0.1048	0.0623037	0.115173	0.196965	0.286493	0.507394	0.454427	0.398413	0.354441	0.334296	0.329821	0.31331	0.0334026	0.482366	0.620528	0.285757	0.288212	0.368322	0.351744	0.533149	0.571688
Ino80dos	0.00511962	0.0020048	0.00819791	0.0186875	0.00632203	0.00405587	0.0108405	0.0164494	0.0116998	0.0128872	0.00751348	0.0244909	0	0.0118737	0.00496367	0.00541079	0.0266558	0.0112746	0.0335835	0.0620263	0.025481
Gm20342	0.0063971	0.00437327	0.0103672	0.023661	0.0458011	0.0487764	0.0213428	0.0256367	0.027537	0.0260629	0.0229794	0.0375444	0	0.0282102	0.00494817	0.0600118	0.0434862	0.0318835	0.0413535	0.0780787	0.106643
Ndufs1	0.103466	0.0884824	0.110957	0.190602	0.293692	0.513542	0.181945	0.212219	0.219689	0.25984	0.199253	0.323109	0.0359187	0.228168	0.194782	0.157523	0.149008	0.371992	0.23488	0.25205	0.423658
Eef1b2	4.37908	4.33741	4.21703	9.07532	9.09355	5.25353	9.4017	8.61144	6.63576	6.95691	5.91022	5.64403	2.54182	7.33694	5.97651	5.4774	13.6619	4.04681	9.17121	11.766	2.7339
Gpr1	0	0.000120889	0	0	0	0	0.00370154	0	0	0	0.00564413	0	0	0.0498465	0	0	0	0	0	0	0.00241442
Zdbf2	0.00376469	0.00396875	0.00607203	0.00573556	0.0386026	0.00948478	0.149403	0.0605647	0.194558	0.0941104	0.122235	0.132882	0.00239879	0.0422907	0.00219609	0.0108888	0.00653328	0.110639	0.0821623	0.0259515	0.0827006
Adam23	0.00463501	0.0122566	0.0436506	0.00344034	0.0459383	0.0123675	0.00773258	0.00199444	0.26885	0.235981	1.94863	0.17657	0.0160519	0.00787554	0.00314924	0.0152617	0.277668	0.0156357	0.0322723	0.000630454	3.49656
Mdh1b	0.00490687	0.00224519	0	0	0	0	0.000923083	0	0.00264566	0	0.00108465	0	0	0	0	0	0	0	0	0	0
Fastkd2	0.0423391	0.0483955	0.0515605	0.0784413	0.0663185	0.0630889	0.0590565	0.0593848	0.0823088	0.0936269	0.0926407	0.0810287	0.0145105	0.0613187	0.0828529	0.094031	0.0414665	0.083333	0.0716251	0.0241549	0.0907913
Klf7	0.159647	0.0857581	0.118044	0.424305	0.444138	0.621857	0.693406	0.313438	1.15963	0.981063	1.07177	2.07297	0.0666171	5.64558	2.69267	0.689964	0.534777	1.43943	0.186361	0.371712	2.81524
Creb1	0.0621719	0.0642709	0.0763173	0.137823	0.23527	0.221419	0.239796	0.280298	0.232701	0.282573	0.20872	0.19647	0.0224781	0.377536	0.276762	0.278539	0.23538	0.307483	0.441358	0.265246	0.443925
Mettl21a	0.053816	0.0555304	0.0365726	0.0778843	0.0844989	0.107211	0.0447753	0.0799285	0.0656544	0.0630629	0.0803899	0.0896619	0.00677768	0.0215747	0.0247036	0.0547641	0.031059	0.0497951	0.0830218	0.0695372	0.308084
2810408I11Rik	0.00184993	0	0.00409398	0.031477	0.00501802	0.00157149	0.00250009	0.00787644	0.00347588	0.00359043	0	0	0	0.00273746	0	0.0485339	0.0216861	0.00200151	0.0211041	0.00950469	0.00127261
Ccnyl1	0.0205293	0.0125377	0.0269801	0.0756756	0.0440132	0.049481	0.107564	0.0343819	0.151688	0.0647787	0.132341	0.124813	0.00217638	0.453195	0.372693	0.0796144	0.0438715	0.0874346	0.0288184	0.0905559	0.0959851
Fzd5	0.0746788	0.0508483	0.143173	0.124988	0.0621381	0.160158	0.154763	0.0795438	0.0841192	0.103694	0.0900157	0.108257	0.0392567	0.225872	0.0944168	0.0836647	0.0244474	0.176221	0.172314	0.0880088	0.064673
Plekhm3	0.0182774	0.0171029	0.0261417	0.075772	0.160539	0.0489957	0.0408498	0.0245691	0.0714288	0.076785	0.0716675	0.0720257	0	0.0394483	0.0517924	0.111581	0.19115	0.0333526	0.0958685	0.0874052	0.1538
Akr1cl	0.00016908	0	0.0262467	0.000511051	0	0	0.000820567	0	0	0.00273752	0.000417132	0	0	0.000982377	0	0	0	0	0	0	0
Crygd	0	0	0	0	0	0	0	0	0	0.00368386	0.0205746	0	0	0	0	0	0	0	0	0	0
Crygc	0.004359	0	0.30108	0.00446889	0	0	0.00871443	0	0	0	0.00250279	0.00420461	0	0	0	0.00352927	0	0	0.00786541	0	0
D630023F18Rik	0.000404828	0.000238765	0.00245551	0.00175964	0.00794686	0	0.00685102	0.00600038	0	0	0.000460461	0	0	0	0	0.00148514	0	0	0	0	0
Idh1	0.114935	0.10553	0.159733	0.550785	0.250151	0.189999	0.134181	0.278664	0.151317	0.275523	0.253473	0.16111	0.0558137	0.0835175	0.0609521	0.186593	0.0447732	0.103547	0.0235407	0.0111894	0.494849
Pikfyve	0.122364	0.103622	0.107124	0.150824	0.195674	0.204553	0.133603	0.169932	0.189816	0.223429	0.184848	0.163928	0.0472739	0.255714	0.195274	0.223838	0.125329	0.150692	0.164655	0.122543	0.136812
Map2	0.00856798	0.0127865	0.0201761	0.028125	0.0434094	0.0773972	0.066106	0.0654915	0.353183	0.401909	0.020489	0.0944619	0	0.196426	0	0.0846473	0.025254	0.336227	0.0133404	0	0.891993
Unc80	0.000756651	0.000222176	0.00278395	0.00134051	0.000797992	0.000813974	0.00152384	0.00237401	0.000668429	0.000512079	0	0	0	0	0	0.00188384	0	0	0.000463704	0	0.537502
Rpe	0.0818765	0.0864178	0.0871168	0.20921	0.123748	0.128648	0.0848997	0.199695	0.0499331	0.126656	0.0880252	0.0864073	0.0221175	0.0877205	0.159635	0.089857	0.147324	0.0431443	0.161704	0.152502	0.162874
Kansl1l	0.0388224	0.0317199	0.0494158	0.169937	0.16831	0.25097	0.22417	0.262948	0.153752	0.151571	0.113394	0.20144	0.00174275	0.105196	0.339005	0.196438	0.0408943	0.120387	0.127594	0.131626	0.345124
Acadl	0.246882	0.23736	0.16893	0.794711	0.721208	0.621926	1.00026	0.946616	0.568974	0.530697	0.428593	0.655246	0.0795668	0.624724	0.765386	0.445075	0.458563	0.604976	0.693263	0.39707	1.16057
Myl1	0.000498013	0.0448892	0.00119324	0.00751588	0.213373	0	9.66258e-05	0	0.010722	0	0	0.000914409	0	0.0012167	0	0.00142649	0	0.00803156	0.00384556	0	0.0940056
Lancl1	0.0730958	0.108181	0.0952496	0.164836	0.129441	0.0999512	0.419656	0.491043	0.220886	0.228428	0.19388	0.265286	0.0170762	0.0848531	0.0932102	0.0959577	0.0838236	0.215532	0.138553	0.11657	0.174761
Erbb4	0.00305851	0.000137077	0.00483603	0.0207307	0	0.00842758	0.00556041	0	0	0	0	0	0	0.00229135	0	0.000244698	0	0	0	0	0
Gm28497	0	0	0.000483359	0	0	0	0.0102733	0.00237611	0	0	0	0.000786122	0	0	0	0	0	0	0	0	0
Ikzf2	0.061211	0.0617439	0.135513	0.142722	0.0625975	0.267731	0.201517	0.309085	0.101478	0.0806552	0.0662823	0.0917309	0.00327698	0.0189396	0.0156862	0.0503294	0.110499	0.0557549	1.73831	1.89154	0.05958
Gm28112	0.00174312	0	0.000309843	0	0	0	0.00191205	0	0.000464541	0.00102385	0	0	0	0	0	0.00109504	0	0	0.0289802	0.0180167	0
Spag16	0.0227898	0.00557786	0	0	0.0215303	0	0	0.00131967	0.000968045	0	0.0012534	0.0026716	0	0.000817794	0	0	0	0	0	0.00470158	0
Bard1	0.00146485	0.000629824	0.000684922	0.00198591	0.0223935	0	0.00497535	0.0069446	0.00625826	0	0.00467372	0	0	0.0136948	0.0019013	0.0095531	0.00786241	0.00762945	0.00168728	0.0483115	0
Atic	0.085755	0.080358	0.0482703	0.124499	0.200086	0.190328	0.172769	0.325594	0.151534	0.22364	0.188339	0.166977	0.00826853	0.115647	0.180655	0.0906426	0.131408	0.107578	0.144108	0.197755	0.280517
Fn1	0.0546742	0.0470744	0.0420858	0.0162516	0.228434	0.66079	1.19694	0.621352	0.923387	0.949648	1.36332	2.44789	0.0384153	0.340861	1.3116	0.55134	1.17026	0.378967	0.0614283	0.0610774	0.00350453
Apol7d	0.000364699	0.000817278	0.000909931	0	0.00226625	0.00354714	0.00503858	0.0292514	0.00364976	0.00379721	0.00623731	0.0225469	0	0.000748839	0	0.000245513	0	0.00563985	0.00455001	0	0
Mreg	0.00227094	0	0.0030573	0.0130367	0.0619987	0.0366342	0.0886235	0.0789148	0.00775404	0.00611338	0.00180961	0.00244267	0	0.00783873	0.00909198	0.0119781	0.0822905	0.0114652	0.0262444	0	0.00241442
Pecr	0.099558	0.0968681	0.107338	0.1412	0.0745041	0.0575725	0.0568849	0.0852326	0.0836149	0.102459	0.10104	0.140647	0.0800069	0.0198431	0.0327291	0.0565217	0.00503086	0.0200031	0.0325214	0.0299832	0.0282893
Xrcc5	0.0862642	0.0832511	0.0678043	0.134952	0.168981	0.138658	0.195256	0.314833	0.106582	0.130838	0.102121	0.168021	0.0282874	0.0551627	0.0148537	0.0506396	0.00320702	0.0541209	0.0938616	0.124866	0.232306
2023-03-04	0.000388638	0.00119979	0.000389871	0	0.000873474	0	0.00570177	0.0087935	0	0	0	0	0	0	0	0.00675095	0	0	0	0	0.00254521
Smarcal1	0.0203572	0.0140805	0.0328006	0.0631162	0.0474857	0.043735	0.0511824	0.107189	0.0517113	0.0643016	0.0468825	0.0812326	0.00174275	0.0814411	0.0761937	0.0314349	0.0830989	0.0425172	0.0643226	0.0141276	0.211884
Rpl37a	7.88579	6.89064	10.6187	36.6516	31.2517	17.0836	22.2796	21.3659	21.3851	24.1343	21.9632	20.2078	5.20789	19.3902	25.1841	27.0144	37.0024	13.1514	40.9471	51.449	16.6935
Igfbp2	0.170695	0.0742232	0.0656875	0.0375755	1.02356	0.241485	1.62889	1.62645	4.48255	4.20742	0.312276	11.0137	0.0939095	0.120636	0.0286306	0.0899786	0.199642	0.298101	0.242275	0.0652526	0.224284
Igfbp5	0.330259	0.299894	0.780853	0.627544	1.70212	0.397585	2.26084	3.45763	16.9869	19.6443	5.21729	2.30363	1.35391	0.39965	15.8629	0.271287	0.189171	11.1639	0.91428	0.196728	1.14474
1700027A15Rik	0.000201036	0.0332227	5.68961e-05	0.00162292	0.012761	0	0.000765548	0.0178537	0.00145207	0.0025604	0	0	0	0.00700101	0.0487318	0	0	0	0	0	0
Tnp1	0.000787034	0.0743733	0.00160374	0	0	0	0.00482523	0.101766	0.000612857	0	0.0121957	0.00547171	0	0.00102837	0	0	0	0.00889272	0.00848314	0	0
C530043A13Rik	9.38225e-05	0	0	0	0	0	0.00104663	0.00546376	0.000324774	0	0.00165448	0	0	0	0	0	0	0.00363504	0	0	0
6030407O03Rik	0.00131752	0.00221729	0.00200931	0.0189226	0.0108541	0.00153799	8.92137e-05	0	0.00474563	0.00391962	0.00794166	0	0	0	0	0.000325185	0	0.00586261	0	0	0
Gm29183	0.000924095	0.000569334	0.00487072	0.0270308	0.00520541	0.00263607	0.00010615	0	0.00225741	0.000699486	0.000383732	0	0	0	0	0.000719056	0	0	0	0	0
Tns1	0.155553	0.134592	0.0816214	0.274176	0.528379	0.40112	0.479456	0.5667	1.32301	1.57256	1.26772	5.51307	0.0531984	1.69889	3.8899	0.394445	0.0773656	2.74798	0.108169	0.0668281	0.800929
Rufy4	0.000424742	0	0.00302227	0.01226	0	0.00511208	0.00503506	0.00190022	0.00197031	0.00357645	0.00272594	0.00389596	0	0.00164747	0	0.00383366	0.00241692	0.00299231	0	0	0.0185817
Cxcr2	0.000356838	0	3.97769e-05	0.000788805	0.0508815	0.000262577	0.00273469	0	0.000435275	0	0	0	0	0	0	0.00508875	0.0465216	0.00233861	0.0026381	0	0.00127261
Arpc2	1.89145	2.20391	0.984355	2.47927	4.54538	3.57713	6.07074	3.8332	2.86197	2.22109	2.32342	2.95057	0.513311	4.81197	3.46577	5.01102	8.37474	3.19155	6.31266	8.72426	1.8265
Gpbar1	0.0189469	0.0123288	0.00679347	0.00505848	0.00455468	0.0297988	0.0104906	0	0.000753478	0.000951372	0.00477046	0.00122058	0	0.000836905	0	0	0.00282137	0	0	0	0
Aamp	0.802189	0.748996	0.59843	1.19236	1.04156	1.28388	1.06382	1.13327	1.16646	1.18226	0.865917	1.18292	0.185216	0.885264	0.715365	0.637942	0.848987	1.18201	0.994377	0.863113	0.880154
Pnkd	0.539377	0.525828	0.497765	1.05234	0.650887	1.42402	0.535778	1.03981	0.568731	0.874115	0.442423	1.34033	0.263422	0.586031	0.455012	0.234081	0.183098	0.756682	0.423961	0.420027	0.805159
Tmbim1	0.211933	0.155145	0.212229	0.497572	0.351283	0.600715	1.13029	0.773927	1.85116	1.14239	1.24366	1.53707	0.193531	1.91183	0.900698	0.961405	0.652408	1.58327	0.309669	0.246577	0.953456
Gm29358	0.00266964	0.00110812	0.0108017	0.00684904	0	0.00163195	0.00221486	0	0.000248864	0.00092978	0.00178756	0	0	0	0.00240863	0.00863666	0.00151443	0	0.00167667	0.0046373	0.0322892
Catip	0.0147296	0.00172166	0.00104065	0.00218857	0.0165587	0	0.00310678	0.0354584	0.00686115	0.0329681	0.0123521	0.00681109	0	0.00886823	0.000743068	0.0817477	0.00593466	0.128683	0.00109873	0.00448403	0
Slc11a1	0.000923051	0.000200688	0.00138362	0.000787606	0.0812516	0.00430617	0.0018987	0	0.00528546	0.0013308	0.00720162	0.0105833	0	0.00450739	0.0102571	1.36035	0.392815	0.561351	0.0101595	0.0131009	0
Ctdsp1	0.0797523	0.0880182	0.113092	0.188773	0.163359	0.26233	0.291018	0.375488	0.252548	0.311407	0.303563	0.342988	0.0997139	0.399608	0.354292	0.194805	0.302038	0.451203	0.214825	0.239811	0.590573
Vil1	0.00194317	0.00150789	0.000476465	0.00209179	0.0583884	0.0032926	0.000861355	0.00302608	0	0.00242007	0.00136261	0	0	0.0244933	0	0	0.00220052	0	0	0	0
Usp37	0.0972108	0.0573053	0.0797451	0.137643	0.206955	0.348722	0.38348	0.299011	0.641438	0.309827	0.467813	0.460625	0.105578	0.387665	0.147105	0.241065	0.281058	1.18641	0.472303	0.271744	0.157924
Cnot9	0.0319541	0.0287042	0.0355424	0.047079	0.0622991	0.0178808	0.0715072	0.101746	0.0613948	0.0451928	0.0604845	0.0476858	0.00976299	0.0396489	0.186898	0.0509696	0.0656723	0.0802069	0.103722	0.114748	0.167624
Plcd4	0.00585602	0.00160435	0.00458646	0	0.00738761	0.00115822	0.000947735	0	0.00265261	0.000699774	0.00250697	0.00567682	0	0.000488277	0	0.000892263	0	0	0.0011544	0	0
Zfp142	0.0692757	0.0411982	0.0361837	0.0741138	0.0944666	0.0930358	0.0581136	0.0665516	0.112905	0.120556	0.0963205	0.116517	0	0.12767	0.107505	0.0612523	0.0367885	0.127667	0.0849035	0.141307	0.131681
Bcs1l	0.0435082	0.0543111	0.0358034	0.0509241	0.0488034	0.0880718	0.0352014	0.0491819	0.0346943	0.0931884	0.076155	0.0566161	0.0026776	0.0552326	0.0816059	0.0360876	0.0146932	0.0603061	0.0263958	0.024188	0.0485088
Rnf25	0.0725368	0.0669207	0.0722715	0.10205	0.0885542	0.137809	0.0986444	0.105284	0.0959126	0.113806	0.101865	0.135555	0.0420088	0.0840324	0.0535604	0.0512934	0.0383042	0.0557003	0.069967	0.0415029	0.163854
Stk36	0.0105775	0.00620123	0.0042603	0.00336593	0.00540394	0.0209553	0.00406111	0.019128	0.0212682	0.0160167	0.00788826	0.0120894	0	0.0141885	0	0.00273229	0.00360646	0.0213963	0	0.00575944	0.0363875
Ttll4	0.024181	0.0166413	0.0623116	0.0567787	0.0407281	0.0424087	0.0418567	0.0534393	0.0437991	0.0566103	0.0299355	0.0444998	0.00294928	0.0310659	0.0746363	0.0392804	0.0432945	0.0389125	0.0334045	0.0350873	0.11157
Cyp27a1	0.049831	0.0249783	0.0816573	0.0119389	0.183399	0.0249637	0.0340235	0.0297993	1.64519	2.07135	0.695795	1.18338	0.119216	0.035163	0.0702394	0.453701	0.276459	0.184864	0.0583338	0.0262801	0.0625356
Prkag3	0.00210945	0.00152509	5.36364e-05	0	0.00097279	0	0.00322927	0.00508161	0.0561494	0.0761985	0.00113856	0.0559879	0	0.000325389	0	0	0.00384061	0.00519338	0	0	0
Wnt6	0.0570139	0.02756	0.0606686	0.00757626	0.103598	0.079914	0.294741	0.332956	1.52076	3.31925	0.136807	0.570821	0.0290109	0.0364975	0.0176047	0.0276781	0.0344625	0.0753247	0.0504669	0.0344586	0.566331
Wnt10a	0.0138263	0.00121617	0.0330203	0.00951704	0.0344596	0.28895	0.476929	0.274527	0.453966	1.18429	0.0201392	0.0300768	0.00286226	0.00847148	0	0.00849692	0.010681	0.0264499	0.0288177	0.0132936	0
Cdk5r2	0.000104717	0	0	0	0	0	0.00147286	0	0.00338951	0.00343875	0	0.000627113	0	0	0	0	0	0	0	0	0.0121512
Cryba2	0.00489659	0	0.000553966	0	0.00221762	0	0	0.00289778	0	0.00620475	0	0	0	0	0	0.00134688	0	0.000738492	0	0	0
Cfap65	0.0163552	0.00239509	0	0	0.0188181	0.0131173	0.000234705	0	0.000484023	0	0	0	0	0.00332119	0	0	0	0	0	0	0
Ihh	0.0767792	0.0363261	0.0333144	0.0589446	0.125155	0.0466692	0.00219257	0	0.0117033	0.0141749	0.00129521	0.0136465	0	0.0043763	0.000743068	0.00662597	0	0	0.00249184	0.0265145	0
Nhej1	0.0207246	0.01978	0.0206573	0.0162393	0.035924	0.0199894	0.0107188	0.00968694	0.0245379	0.052025	0.0188307	0.0301841	0.012135	0.0293463	0.00854675	0.0109727	0.0165442	0.0283515	0	0.0207214	0.0783939
Slc23a3	0.0152738	0.00496296	0.00217417	0.00695665	0.00686568	0.00178809	0.00527988	0.00596197	0.00150465	0.00108598	0.000566825	0.00213663	0	0.00191614	0	0.000277615	0	0.000802109	0	0	0
Cnppd1	0.155815	0.119279	0.129846	0.263559	0.195751	0.21421	0.142357	0.22062	0.140883	0.222565	0.171989	0.148816	0.0436614	0.30125	0.203965	0.286458	0.263594	0.184779	0.736885	0.493404	0.241165
Retreg2	0.228836	0.189176	0.208254	0.339465	0.340967	0.495876	0.285681	0.45015	0.219684	0.391502	0.293332	0.168563	0.0456691	0.380979	0.279318	0.227642	0.187321	0.334678	0.303235	0.454396	0.277731
Zfand2b	0.150711	0.124975	0.15534	0.245342	0.286694	0.179494	0.235608	0.286801	0.136268	0.208493	0.121113	0.111582	0.0596707	0.15604	0.232419	0.153121	0.135754	0.20465	0.336713	0.359822	0.455577
Abcb6	0.0261614	0.0317512	0.0357669	0.0790871	0.028829	0.027519	0.0181671	0.0213289	0.0326368	0.0269483	0.0491349	0.026199	0.0146565	0.0102076	0.0275164	0.00908556	0.00247142	0.0483037	0.00218634	0.0149508	0.0168403
Atg9a	0.04008	0.0472244	0.0618798	0.111242	0.0682625	0.103841	0.0745415	0.126507	0.100178	0.10742	0.121433	0.0869731	0.00560741	0.151273	0.0430776	0.0620774	0.0532768	0.116033	0.115441	0.0867349	0.0241276
Ankzf1	0.0461304	0.0390897	0.0919213	0.0618342	0.040926	0.0621152	0.0315247	0.120179	0.0283184	0.0855754	0.0242893	0.0647493	0.0177172	0.0549744	0.0260677	0.032572	0.0281034	0.0553442	0.0687901	0.0227514	0.00241442
Glb1l	0.01865	0.0132074	0.0206295	0.0212905	0.0175779	0.0103754	0.0396456	0.0561668	0.104142	0.108673	0.0840632	0.1055	0.0038177	0.0503451	0.00282699	0.026903	0.00343754	0.0514391	0.0256974	0.0120847	0.0714403
Stk16	0.224031	0.259704	0.290009	0.4357	0.372977	0.472875	0.377073	0.448376	0.594534	0.520262	0.455079	0.440885	0.164674	0.3366	0.445148	0.1904	0.288191	0.596033	0.399871	0.421965	0.778649
Tuba4a	0.372135	0.251484	0.238761	0.695589	0.584776	0.571039	0.634101	0.440019	0.341695	0.220686	0.130433	0.293214	0.091365	0.228497	0.122752	0.148733	0.274033	0.739359	0.909513	0.881434	0.0100501
Dnajb2	0.170685	0.119672	0.212484	0.523654	0.306013	0.468742	0.4135	0.263216	0.374282	0.288112	0.225674	0.279961	0.0680696	0.244836	0.175202	0.32379	0.188055	0.355017	0.304783	0.301749	0.423693
Ptprn	0.0031486	0.00495267	0.004725	0.00685012	0.00320712	0.0121197	0.00269197	0	0.00376534	0.00920123	0.0014529	0.00905643	0	0.00155419	0	0.00083418	0	0.0176018	0	0	0.0696049
Dnpep	0.204104	0.206366	0.1898	0.222238	0.24638	0.369513	0.176227	0.204062	0.155247	0.239626	0.229084	0.209642	0.0749574	0.294828	0.324027	0.104002	0.0792662	0.308588	0.134938	0.136283	0.202331
Des	0.231108	0.158468	0.0733011	0.0459952	1.37967	0.126842	0.151901	0.286025	6.21574	4.83326	1.18915	26.329	0.222408	0.218597	0.0379705	0.151643	0.267314	10.4191	0.163413	0.0772008	0.575427
Speg	0.00686834	0.00551868	0.00871751	0	0.0550453	0.00879809	0.00662508	0.00721444	0.179315	0.257422	0.0764576	0.630728	0.00239879	0.0075763	0	0.0343147	0.00958774	0.353888	0.0278472	0.00949457	0.151374
Gmppa	0.188482	0.176821	0.222864	0.312706	0.228729	0.187568	0.156559	0.223445	0.296766	0.371528	0.325826	0.84943	0.0901194	0.107523	0.0240968	0.114361	0.118611	0.308705	0.135039	0.184119	0.174248
Asic4	0	0	0	0.000787208	0	0	0	0	0.00105127	0.00316593	0	0.0178466	0	0	0	0	0	0.0037535	0	0	0.0363412
Chpf	0.0824063	0.0577227	0.0799098	0.117348	0.114306	0.155613	0.127024	0.144224	0.589563	0.71973	0.80243	0.3344	0.0937293	0.0248556	0.00148614	0.028786	0.0402511	0.605621	0.19762	0.158091	0.604273
Obsl1	0.0389291	0.0229921	0.012471	0.0167459	0.028837	0.015075	0.0469597	0.0945832	0.0833904	0.126655	0.141566	0.185505	0.0116352	0.00360392	0.0507852	0.0157279	0.00590286	0.0998208	0.00468649	0.0215557	0.018478
Tmem198	0.00277645	0.00297822	0.00556455	0.00162236	0.0009197	0	0.005938	0.00247682	0.024839	0.0161243	0.0163947	0.0206045	0	0.00109356	0	0.00177963	0	0.238672	0.0093163	0.0130351	0.00350453
Inha	0.0180788	0.0237911	0.0076301	0.00608714	0.0215328	0.0241243	0.0442002	0.0622458	0.0252262	0.0340684	0.025406	0.0463339	0	0.0037566	0	0	0	0.0331238	0.0230931	0	0.00127261
Stk11ip	0.0200284	0.0151862	0.0155987	0.0172264	0.0214773	0.0565592	0.0374972	0.0578644	0.0378462	0.0324207	0.0378691	0.0521228	0.00111102	0.0334849	0.0272154	0.0491752	0.0448494	0.0594316	0.0538434	0.0864537	0.00350453
Slc4a3	0.0150852	0.013611	0.00427091	0.00150291	0.0883557	0.0290524	0.047529	0.0736329	0.26746	0.268552	0.15583	0.673897	0.00410792	0.0289191	0.00264605	0.00483781	0.018583	1.01418	0.0496067	0.00245971	0.170614
Epha4	0.0595321	0.0567985	0.0239532	0.00873855	0.0911996	0.0470848	0.217954	0.140263	0.290663	0.275916	0.191843	0.349298	0.0220327	0.499859	0.0895768	0.0158601	0.0135538	0.296007	0.0280561	0.00637932	0
Sgpp2	0.00277197	0	0.000241305	0	0.00649521	0.0079574	0	0	0	0	0	0	0	0.0983295	0	0	0	0	0	0	0.0317038
Farsb	0.0950783	0.103737	0.0928369	0.452134	0.246808	0.1276	0.143862	0.124124	0.107624	0.109936	0.117908	0.138398	0.0278785	0.14876	0.193127	0.0813607	0.0434965	0.129948	0.054986	0.0813583	0.241145
Mogat1	0.00339371	0.00493646	0.00397127	0.0246872	0.0028521	0.0141005	0	0	0	0.00361543	0	0	0.00507023	0	0	0.0111947	0.00170321	0	0.0272422	0.0226434	0.0279196
5730419F03Rik	0.000895649	0.000155576	0.00108566	0.0138556	0	0	0.00249212	0	0	0.00344438	0	0	0	0	0	0.00141189	0	0	0	0	0
Acsl3	0.257012	0.161844	0.247546	3.49423	0.403157	1.92972	0.539988	0.46755	0.812637	0.795992	0.500421	0.766182	0.0990011	0.13148	0.162114	0.338141	0.0677178	0.647086	0.200434	0.129354	0.519462
Utp14b	0.100598	0.0534205	0.125745	0.286647	0.0811467	0.459313	0.231673	0.135411	0.193817	0.154764	0.0799583	0.136099	0.0154635	0.0654785	0.0447555	0.203863	0.0594826	0.166382	0.132968	0.0422351	0.0256986
Kcne4	0.0414561	0.0406025	0.0220312	0.00760554	0.112096	0.00315809	0.0454763	0.0461137	1.051	0.82589	0.828828	1.48094	0.0540574	0.0421106	0	0.0223948	0.0324459	1.28723	0.0335598	0.0132228	0.025481
Scg2	0	0.00109345	3.9687e-05	0.0021921	0.0135659	0	0	0	0	0.0168986	0.00450144	0	0	0	0	0	0	0	0	0	0.0534749
Ap1s3	0.0787948	0.0871986	0.13899	0.146662	0.0577225	0.843628	0.113815	0.0809862	0.0128857	0.00387299	0.0140909	0.00810021	0.0181054	0.0182884	0	0.0145528	0.200681	0.019252	0.046923	0.0946602	0
Wdfy1	0.295716	0.197762	0.243709	0.256045	0.412247	0.833668	0.545138	0.369367	0.430783	0.372235	0.368584	0.390019	0.119315	0.882259	0.415173	0.258353	0.387987	0.621087	0.321526	0.322478	0.817094
Mrpl44	0.125252	0.137513	0.0833342	0.226197	0.185028	0.397293	0.124603	0.197468	0.0704424	0.0345502	0.0532697	0.0508945	0.0189028	0.0870242	0.107786	0.0946333	0.0627113	0.0683334	0.20209	0.183022	0.210957
Serpine2	2.27789	2.06237	4.3953	1.59769	0.783734	0.468002	1.00351	0.837759	1.11257	0.998747	1.73783	1.03773	1.81878	0.57594	3.26871	0.36001	0.279719	3.75005	0.311714	0.328627	1.41926
Fam124b	0	0	0	0	0	0	0	0	0	0	0	0.0014647	0	0.00367135	0.0238649	0.00309274	0	0	0.00171624	0.0333542	0
Cul3	0.247647	0.215577	0.274249	0.826844	0.541286	0.881467	0.930242	0.500849	0.660974	0.586814	0.678035	0.573499	0.0940004	0.847115	0.970561	0.549757	0.508812	0.539984	0.765313	0.790002	0.751602
Dock10	0.00512066	0.00408919	0.00134429	0.00210085	0.348848	0	0.00258775	0	0.0169561	0.0207574	0.0846598	0.00238777	0	0.0123912	0.00949214	0.648744	0.997403	0.158912	1.74733	1.24643	0.137376
Nyap2	0.000372533	0	0.00494916	0	0	0	0	0	0.000689609	0.00300307	0	0.00426831	0	0	0	0	0	0	0	0	0.00623224
Irs1	0.0274393	0.0288676	0.123883	0.175088	0.0336909	0.0166457	0.0169169	0.0494171	0.0530592	0.102777	0.0780938	0.073229	0	0.0145675	0.000787542	0.0129436	0.00642491	0.0673481	0.0033451	0.0125043	0.16275
Rhbdd1	0.0486756	0.0379045	0.0896489	0.140312	0.100636	0.113376	0.15093	0.129213	0.0488264	0.0843665	0.0397575	0.0704599	0.026497	0.085256	0.0583526	0.043418	0.067357	0.092212	0.0557894	0.028232	0.126402
Col4a4	0.0613951	0.0745537	0.0432807	0.0255125	0.289663	0.135107	0.756921	1.17347	2.2063	2.40735	0.772493	1.93079	0.134698	0.110352	0.0074882	0.0376183	0.0712678	0.887744	0.0787516	0.0397957	0.0174049
Col4a3	0.0206988	0.0296478	0.0134917	0.0135628	0.0944396	0.0475896	0.365662	0.511301	0.485581	0.542322	0.131626	0.402327	0.00372411	0.172293	0	0.0135013	0	0.158341	0.0373728	0.0397259	0
C430014B12Rik	0.000145817	0.000983098	0.00133014	0.0102262	0	0.00301257	0.00348997	0.00234912	0.00385958	0.00230132	0.00488607	0.00382123	0	0	0.00346699	0.00259721	0	0	0.00807559	0.00998337	0
Mff	0.269922	0.242173	0.258157	0.4009	0.536018	0.707465	0.481119	0.556651	0.5083	0.621413	0.515996	0.641594	0.0692624	0.512218	0.462095	0.37566	0.520773	0.526101	0.586091	0.666175	0.814363
Gm28941	0	0	0.00383631	0	0	0	0	0	0.000844409	0.00194793	0.00106053	0	0	0.000793377	0	0.00147196	0	0.00196321	0	0	0
Agfg1	0.133526	0.120655	0.134945	0.29938	0.27439	0.495055	0.660216	0.383463	0.565238	0.375995	0.565546	0.454542	0.0515966	0.721834	1.27877	0.414404	0.381454	0.408745	0.984989	0.815137	1.14262
A030005L19Rik	0.00131105	0.00219749	0.000176025	0.000829814	0.00162237	0.00430617	0.00461706	0.00412718	0.00577727	0.000789277	0.00267162	0	0	0.00231546	0.00241163	0.00152555	0	0.00455981	0.00947957	0	0
Slc19a3	0.00591257	0.00352443	0.00157777	0.00179905	0.00792428	0	0.00279566	0.00454452	0.00897743	0.00427153	0.00503203	0.00373807	0	0.0375811	0.0666009	0.000248862	0	0.0173848	0	0	0
Krtap28-13	0	0	0	0	0	0	0.000973443	0	0.00247456	0	0.00284004	0.00211276	0	0	0	0	0.00185292	0.0154591	0.00159406	0	0
Ccl20	0	0	0.000556895	0	0	0	0.0345214	0	0.00192095	0	0	0	0	0	0	0	0	0.00126661	0	0	0
Sphkap	0	0.00167633	5.70855e-05	0.00170343	0.00272381	0.00621965	0	0	0.175281	0.204503	0.0438055	0.0214469	0.062644	0.0057006	0	0.00487626	0	0.00689626	0.00508816	0	0.0560755
Pid1	0.06256	0.0313584	0.0765534	0.290405	0.132431	0.130708	0.0878585	0.165991	1.46677	1.65301	1.04003	0.863532	0.108557	0.0611043	0.0613859	1.24288	0.86859	0.309577	0.0660604	0.0157839	0.0246489
Dner	0.00790216	0.0103277	0.014117	0.0065806	0.0293744	0.00543431	0.00447057	0.023638	0.532509	0.565384	0.529948	0.428281	0.121233	0.0156105	0.00314924	0.00887489	0.00944751	0.014529	0.0332315	0.00795488	0.0491375
Trip12	0.342366	0.295557	0.326636	0.587704	0.662179	0.930355	1.00962	0.871389	0.656217	0.663624	0.66539	0.676576	0.0980256	0.846421	1.03766	0.775184	0.79966	0.625562	0.808017	0.745342	0.625633
Fbxo36	0.15072	0.13942	0.0788751	0.0731284	0.147318	0.269308	0.0634959	0.105819	0.0354337	0.057246	0.0518635	0.017825	0.0250889	0.0360157	0.0151656	0.0127636	0.0125226	0.0297635	0.00550204	0.00354221	0.028123
C130026I21Rik	0.0193601	0.00444735	0.00228123	0.0316919	0.833969	0.00437349	0.00287427	0.0010621	0.00172662	0.00373876	0.0278643	0	0	0.00601393	0.00858555	0.20124	0.130788	0.00170205	0.00837581	0.00707889	0
A530032D15Rik	0.0239386	0.00587002	0.000803084	0.000460302	0.886701	0	0.000661351	0	0.00427595	0.00541008	0.00644685	0	0	0.00456415	0	0.225958	0.523411	0.00198075	0.0020505	0.00143918	0
Gm10553	0	0.000452097	0	0	0.0446645	0	0	0	0.00277581	0	0	0	0	0	0	0.0131201	0.0177106	0	0	0	0
A530040E14Rik	0.00238779	0.000746962	0.000310905	0	0.144916	0	0.00154033	0	0.00124749	0	0.00288219	0	0.00971234	0.000779672	0.00341902	0.0813417	0.118891	0	0	0	0
Gm16028	0.00199083	0	0.000213401	0	0.016403	0	0	0	0	0	0.000618581	0	0	0	0	0.00740208	0.00264291	0	0	0	0
Sp110	0.0184855	0.0187184	0.00808581	0.033999	0.239564	0.00806875	0.0150025	0.017578	0.00568059	0.00538734	0.0548157	0.000700591	0	0.229374	0.0183343	0.365939	0.642529	0.0206626	0.426024	0.276031	0.0331457
Gm16094	0.000604968	0	0	0	0.0128417	0	0	0	0.00230536	0	0.00060852	0	0	0	0	0.0217262	0.0274437	0	0.00102525	0	0
Sp140	0.0386433	0.0230355	0.00719201	0.0586259	1.07932	0.0734672	0.0777625	0.137691	0.0263711	0.0396761	0.0570039	0.0263155	0.00219621	0.198756	0.0628682	0.815561	1.48834	0.0117869	0.273454	0.200537	0.028133
Sp100	0.0251219	0.00460239	0.00480622	0.045152	0.347035	0.144914	0.0446835	0.0719832	0.0359903	0.00995495	0.208022	0.00930439	0.0149796	0.951884	0.0475629	0.456357	0.588523	0.134475	1.14718	0.460619	0.0440723
A630001G21Rik	0.00826607	0.00463945	0.000613138	0.000787208	0.244953	0.0610654	0.00124307	0	0.0010405	0	0.00353153	0	0	0.0117731	0.012865	0.16129	0.137751	0.00200151	0.0624453	0.0730813	0
Cab39	0.273378	0.325169	0.335218	0.888917	0.673523	1.21894	0.720511	0.536805	0.378989	0.337006	0.36536	0.505141	0.0754751	0.774875	0.606217	0.457767	0.651452	0.587814	1.0793	0.768039	0.233285
Itm2c	0.832527	0.989379	0.667343	1.6108	1.53819	2.54526	3.02063	4.09755	1.83476	1.92054	2.05253	1.50321	0.417161	1.45501	1.61747	1.9398	1.74347	1.54822	1.41651	0.747978	2.06935
4933407L21Rik	0.00369597	0.00122141	0	0	0	0	0.000234705	0.00335882	0.000488811	0.00121393	0	0.00079839	0	0	0	0	0	0	0	0	0
Gpr55	0.000807555	0	0	0	0.0213109	0	0	0	0.00052639	0	0	0	0	0	0	0.00111871	0.0140144	0.00094526	0.0123184	0.0232105	0
Spata3	0.178253	0.249102	0.0511163	0.0168713	0.134698	0.0274679	0.00789867	0.0359358	0.0131848	0.00286752	0.010816	0.0115906	0	0.00693112	0.00337464	0.00274125	0.00285409	0.00342046	0.00219129	0.0023517	0
2810459M11Rik	0.0805397	0.127575	0.0316625	0.0112076	0.124493	0.0392063	0.012196	0.0122008	0.00501719	0.00484991	0.00274557	0.00225406	0	0.00700674	0.0434454	0.00459619	0	0.00115789	0.00223272	0.00698724	0
Psmd1	0.271781	0.253119	0.21956	0.689831	0.542781	0.928576	0.7126	0.611266	0.665615	0.609097	0.658631	0.781115	0.110241	0.673527	0.793013	0.331746	0.400291	0.621581	0.450279	0.470176	0.398734
Htr2b	0	0	0	0	0	0	0.000736254	0	0.00336937	0.000597786	0.0157779	0.00202201	0	0.0120448	0.213436	0.000771742	0	0.00312122	0	0	0
Armc9	0.0242022	0.016891	0.0309362	0.0298992	0.0226339	0.0305634	0.0487953	0.0378035	0.0385754	0.0701514	0.04613	0.0681822	0	0.011193	0.124793	0.0133408	0.0233054	0.0432565	0.0145358	0.0117535	0.009239
B3gnt7	0.0578361	0.0397168	0.0890136	0.316387	0.0501629	0.0188614	0.0646836	0.025702	0.00400617	0.00116756	0.0111127	0.00167781	0.0192789	0.00703831	0.00148614	0.0103207	0.00219389	0	0.0170682	0.0116168	0.030589
Gm28626	0.0204945	0.0102259	0.0158319	0.0125673	0.00569482	0.00501554	0.00267809	0.000959148	0.000242428	0	0.00111007	0	0	0.00130011	0	0.00143753	0	0.00353508	0.00204428	0.00262017	0
Ncl	1.81614	1.49057	1.42258	3.00079	5.18947	3.64721	6.26694	4.34859	4.46705	3.66889	3.31316	4.64694	0.48447	4.6596	4.30815	3.18661	3.06049	5.25854	5.29578	5.37148	3.88975
C130036L24Rik	0.0018523	0.00401664	0.0221819	0.0229576	0.0355065	0.00214484	0.00235347	0.00502775	0.00349527	0.00979346	0.00632729	0.0136494	0	0.00153513	0.038246	0.0127285	0.0206349	0.00580328	0.0477612	0.032962	0.0630496
Ptma	9.34078	6.87283	7.91375	16.6631	26.2064	32.5312	34.9906	40.1704	31.4393	33.177	25.7597	25.4931	5.24998	46.3154	34.7853	21.3299	25.3516	33.9477	29.8335	28.6625	28.4381
Pde6d	0.0475404	0.044711	0.0476023	0.0628126	0.118859	0.573667	0.0875574	0.102682	0.132401	0.268665	0.193607	0.24736	0.0318488	0.129149	0.261925	0.0803984	0.0495449	0.16586	0.0817888	0.127052	0.391105
Cops7b	0.0215963	0.0268945	0.0355925	0.0430122	0.0655037	0.011483	0.0310469	0.0645766	0.0394487	0.0344851	0.0216246	0.0225237	0.00154229	0.0471172	0.0740592	0.0192665	0.0706324	0.0303525	0.0385732	0.100636	0.00127261
Nppc	0.0197298	0.0351256	0.0470107	0.0738599	0.10011	0.0124795	0.0567368	0.0912837	1.80333	0.636363	3.22124	0.195167	0.332288	0.0131266	1.3391	0.0285165	0.224984	0.0151927	0.0402345	0.00224945	0.914036
Dis3l2	0.0482141	0.0364889	0.0673761	0.0689233	0.0864986	0.0896855	0.100823	0.111394	0.0541261	0.0899548	0.0519601	0.066497	0.0140116	0.0958825	0.12797	0.0521046	0.0679859	0.0761325	0.0924507	0.059377	0.318447
Alppl2	0.0108687	0.0287763	0.0456335	0	0.00273967	0.0057693	0.00236044	0.000807178	0.000225281	0.00168745	0.00149662	0.00668838	0	0.00487085	0	0.00109437	0	0	0	0	0
Ecel1	0.00143953	0.00420494	0.000231824	0	0.0161329	0	0.0304892	0.00336723	0.00180648	0.00238778	0.00289447	0	0	0	0	0.00185207	0	0.00437612	0	0	0.123533
Prss56	0.00108164	0.00426978	0.00219195	0.00125313	0.155356	0	0.00357934	0	0.00869177	0.0146156	0.0134273	0.00129661	0	0.00142082	0	0	0.00283738	0	0	0	0
Eif4e2	0.348852	0.332875	0.364737	0.595262	0.686218	0.698193	0.940887	0.702569	0.528427	0.539776	0.597571	0.422561	0.337882	0.706799	0.659884	0.584946	0.822979	0.50796	0.98607	0.988122	0.852766
Efhd1	0.0164645	0.0125998	0.00479111	0.0180632	0.0601006	0.539967	0.0131654	0.0148259	0.0364896	0.0406182	0.0839316	0.0579508	0	0.98142	0.00219609	0.0140354	0.0158657	0.254192	0.0259574	0	0.495279
Gigyf2	0.169032	0.142014	0.203094	0.327991	0.325532	0.297487	0.211887	0.375205	0.244014	0.277118	0.201108	0.213152	0.0501875	0.329014	0.32912	0.199321	0.202132	0.244138	0.242681	0.218085	0.359447
Kcnj13	0	0	8.18003e-05	0.000943869	0.00713472	0	0.000815351	0	0.00268846	0.00258767	0.00154774	0.00244896	0	0	0	0	0.000880766	0	0	0.00298606	0
Ngef	0.0244937	0.013194	0.00549584	0.00836496	0.0238183	0.0255717	0.00298597	0.00221217	0.0181774	0.0382064	0.0313327	0.0537865	0.0294928	0.00188877	0	0.000747207	0.00464981	0.0846242	0.00418259	0.00262017	0.00241442
Neu2	0.00735952	0.00288805	0.0013466	0.00373276	0	0	0.00162662	0.00242323	0.0014424	0.00213715	0	0	0	0.000488857	0	0.000443156	0	0.000619567	0.00342665	0	0
Inpp5d	0.0905344	0.21082	0.0387085	0.00514685	0.595834	0.00792436	0.0100496	0.0113317	0.0037924	0.0111051	0.0231058	0.0154282	0.0114551	0.360107	0.123693	0.797113	0.994902	0.0133979	0.803574	0.716031	0
Atg16l1	0.0589343	0.0529065	0.0983704	0.125949	0.238778	0.108421	0.116256	0.124928	0.118002	0.117653	0.066383	0.0892729	0.0158085	0.158352	0.178779	0.116058	0.127992	0.386455	0.12446	0.327158	0.295298
Sag	0.00318786	0.00343889	0.00788071	0.00429785	0.0270135	0.0138807	0.013704	0	0.00855438	0.014201	0.00957172	0	0	0.0208689	0.00504383	0.0384644	0.0469834	0.0306449	0.0178773	0.0140998	0
Dgkd	0.0452683	0.0284902	0.0617984	0.0652761	0.424766	0.0909641	0.179482	0.121564	0.10795	0.144078	0.131387	0.162173	0.0134036	0.238149	0.0523713	0.426187	0.208776	0.345147	0.49577	0.293359	0.11973
Usp40	0.0345707	0.0278457	0.0428664	0.0384635	0.062373	0.0457688	0.0402576	0.0740074	0.0428205	0.0417854	0.0319612	0.0504475	0.00395889	0.0382495	0.166304	0.0451958	0.0298655	0.018945	0.0592598	0.0126822	0.0291922
Ugt1a7c	0.00108112	0.00155349	0.00218584	0	0.00434282	0.00725718	0.0118419	0.0190773	0.0072137	0	0.0157121	0	0	0	0.0034791	0.0266006	0.0146406	0.00367728	0	0.00473807	0
Ugt1a6b	0.00302988	0.00703989	0.000573257	0	0.000699316	0.00393147	0.0246465	0.0389639	0.0080903	0.00284109	0.00866173	0	0	0	0	0	0	0.000436165	0	0	0
Ugt1a6a	0.00239979	0.00218221	0	0	0.00107623	0.00163195	0.00574308	0.0182021	0	0.00363658	0.0107528	0.00160327	0	0.00228525	0	0.00527808	0.0228124	0	0	0	0
Dnajb3	0.00905503	0.0603039	0.00361874	0.00567391	0.00811101	0.0101992	0.00463135	0.0239617	0.0083354	0.00417979	0.0175055	0.0176131	0	0.0111372	0.0234161	0.00287399	0	0.0126818	0.00365669	0	0.00241442
Mroh2a	0.0469704	0.153834	0.0150966	0.0021642	0.105607	0.0162646	0.00456533	0.0096024	0.00402912	0.010733	0.0246891	0.00738533	0.00414154	0.00971699	0.028894	0.0015725	0.00284705	0.00781205	0	0	0
Hjurp	0.0257112	0.0408163	0.0330341	0.0265235	0.074955	0.0704644	0.0560293	0.019743	0.0465347	0.0520381	0.0544488	0.0306063	0	0.0496108	0.44157	0.0392567	0.0343137	0.0206378	0.0653837	0.122943	0.0363276
Gm29538	0.0257332	0.0141832	0.0020183	0	0.0123565	0.0120454	0.000234705	0	0	0	0.000818608	0	0	0.00369118	0	0	0	0.000683802	0	0.00223381	0
Glrp1	0.00664636	0.00210976	0.0190856	0.00819628	0.00288402	0	0.00595626	0.00731346	0.00328239	0	0.0051364	0	0	0.00043314	0.0177229	0.00429922	0.00147997	0	0.00329859	0	0
Gm19589	0.00124606	0.00115751	0.00109694	0.00319707	0.000874237	0	0.00183303	0	0.00172142	0.00179525	0	0	0	0	0	0	0	0	0	0	0.00350453
Gm29336	0	0	0	0	0	0	0	0	0	0	0	0	0	0	0	0.0228905	0.00533927	0	0	0.00414742	0
Arl4c	0.57695	0.493477	0.408131	0.227727	0.656848	0.592841	1.38418	2.00119	0.333804	0.176577	0.279855	0.211698	0.0194615	0.201438	0.202233	4.46632	3.24932	0.108341	1.32495	2.09298	0.0824255
Platr5	0	0.00113831	0.000738313	0.00212229	0	0.00163195	0	0	0.000518037	0	0	0	0	0	0	0	0	0	0	0	0
1700067G17Rik	0.000364238	0.00492949	0.00293205	0.000532956	0	0	8.92026e-05	0	0	0.00175178	0.000148992	0	0	0	0	0.00142952	0	0	0	0	0
Sh3bp4	0.122523	0.0679562	0.219792	0.158117	0.104718	0.877523	0.450347	0.29334	0.0801319	0.110839	0.193497	0.161664	0.0278555	0.50039	0.195455	0.117297	0.117548	0.101864	0.0308105	0.0132656	0.0977844
Agap1	0.191376	0.130512	0.207821	0.306677	0.182406	0.970775	0.382801	0.411873	0.406696	0.443099	0.235872	0.426305	0.0437681	0.283726	0.498264	0.0825987	0.0653293	0.50716	0.0546992	0.0392758	1.89399
Gm28499	0	0	0.000313582	0.000654208	0	0	0.000212641	0	0.000828475	0	0	0	0	0	0.000937527	0	0	0.0125054	0	0	0
Asb18	0.0488671	0.0902488	0.00831574	0.0155816	0.0690478	0.0103404	0.00179812	0.00590679	0.00466193	0.00915835	0.00598412	0.00303397	0.00410792	0.000533056	0	0.00388273	0	0.00168329	0	0	0
Iqca	0.00496295	0.000628631	0	0	0.00258057	0	0.00067296	0	0.00234472	0.00317183	0	0.00269243	0	0.00278408	0	0	0	0	0	0	0
Ackr3	0.0470962	0.0317724	0.0560431	0.105897	0.169985	0.0728452	0.317335	0.746608	1.09299	1.14684	1.90734	0.325321	0.0808035	2.79798	3.64284	0.0486461	0.0404518	0.500961	0.0310183	0.0397768	0.0757004
Gm28721	0.000873035	0.000506793	0	0.00293474	0	0	6.65528e-05	0	0	0	0.000399638	0	0	0.00474768	0	0.00146973	0	0	0	0	0
Gm28723	9.02112e-05	0	0.000741721	0.000929825	0	0.00031762	0.0010757	0	0.00157834	0	0	0	0	0.000365085	0.0124575	0	0	0.000870548	0	0	0
Cops8	0.157599	0.136717	0.155868	0.323439	0.440037	0.430473	0.499656	0.435769	0.798219	0.634678	0.618745	0.751124	0.181052	0.720703	0.70652	0.3003	0.363384	0.635963	0.630049	0.917134	0.833253
Col6a3	0.0371976	0.0360634	0.0370785	0.0285713	0.131721	0.022871	0.060148	0.0625466	0.712627	0.687897	8.3334	1.09678	0.248094	0.130863	0.0165453	0.0433241	0.072643	1.74768	0.0509557	0.0802548	1.35387
Mlph	0.219444	0.137763	0.288208	0.615774	0.301272	1.17577	0.334219	0.825878	0.0463753	0.0590221	0.0762257	0.039672	0.0126319	0.0351397	0.0277037	0.0220129	0.0150546	0.039467	0.0176137	0.0132591	0.568592
Prlh	6.25079e-05	0.000506161	0.000803194	0.00267754	0	0	0.00142114	0	0.000422597	0	0	0	0	0	0	0	0	0	0	0	0
Rab17	0.0231783	0.0179223	0.0800805	0.02975	0.0807443	0.235521	0.0612435	0.119947	0.00317481	0.00070705	0.0019716	0.00648541	0.00692009	0.00241916	0.000743068	0.00494681	0.00709398	0.0118076	0.0317749	0.00334338	0
Lrrfip1	0.155351	0.118675	0.176511	0.3232	0.624552	0.368935	2.08205	0.632829	0.341232	0.354395	0.404559	1.11498	0.0393606	3.16367	2.2526	1.5166	2.84416	1.28138	1.60842	1.86849	0.7196
Rbm44	0	0.000391606	0.00013617	0.000584602	0	0.00218764	0.00226923	0	0.000170235	0.00175449	0.000449945	0	0	0.00504158	0	0.00215871	0	0.002647	0.00480612	0	0
Ramp1	0.30446	0.359841	1.33452	0.482753	0.609559	0.407812	0.465664	0.57264	1.57859	1.48569	1.22497	2.362	0.227791	0.086241	0.0420512	0.589692	0.666245	2.70388	0.625964	5.59231	0.0651706
Ube2f	0.215954	0.217423	0.212396	0.486965	0.512777	0.791157	1.21911	0.583603	1.08828	0.665279	0.879817	0.777534	0.170005	0.752449	0.834731	1.26639	1.13423	0.68449	0.548548	0.457137	0.246282
Scly	0.0321841	0.0240938	0.0428481	0.0828219	0.0581643	0.107889	0.0366811	0.049359	0.0779073	0.0499887	0.0354426	0.0629813	0.00858525	0.0857888	0.129356	0.102804	0.0456293	0.106843	0.163161	0.116261	0.0376061
Klhl30	0.00179745	0	0	0	0	0	0	0	0.00331536	0.00718627	0	0.00649688	0	0.00126873	0	0	0	0.0924542	0	0	0.0858356
Erfe	0	0.000662897	0.000323608	0.00134051	0.00704168	0	0.00133335	0	0.00485681	0.0005959	0.00363611	0	0	0	0	0	0	0	0.00637064	0	0.0679152
Ilkap	0.203168	0.180782	0.207777	0.441802	0.501365	0.416203	0.484555	0.70824	0.437516	0.612284	0.445763	0.497401	0.0952774	0.420513	0.506693	0.307314	0.219736	0.423336	0.443044	0.364696	0.755229
Hes6	0.131911	0.114449	0.122202	0.211118	0.218876	0.329919	0.0403698	0.150091	0.0400367	0.0954523	0.0799152	0.0559157	0.0142108	0.0635223	0.0658263	0.0795906	0.0788789	0.0479956	0.253635	0.166759	0.10717
Per2	0.0258412	0.0191873	0.0661276	0.0656513	0.145199	0.233902	0.373018	0.282721	0.263618	0.225125	0.247158	0.168654	0.0123838	0.286203	0.0431937	0.105396	0.0655742	0.192328	0.0540991	0.0100842	0.160477
Traf3ip1	0.0440966	0.027604	0.0361262	0.0452974	0.0527385	0.0853088	0.0635216	0.0657126	0.0413754	0.0618092	0.0198426	0.0633476	0.00472092	0.0507906	0.0709808	0.0379208	0.0235522	0.026396	0.0549036	0.0404665	0.119344
Asb1	0.0204881	0.0227052	0.0154934	0.0246567	0.0471742	0.057468	0.0131937	0.0387487	0.059456	0.0380207	0.0950061	0.0620618	0.00111102	0.0134939	0.0114503	0.0227188	0.0273048	0.0512166	0.103158	0.0651417	0.155025
Gm29100	0	0	0	0	0	0	0.000277018	0	0.0034993	0.00187092	0.00139429	0.0137405	0	0	0	0	0	0	0.00916422	0	0
Twist2	0.0165782	0.00294572	0.0130273	0	0.0816337	0.0190782	0.00694792	0.00560695	0.624823	1.00998	0.491049	0.248015	0.0397843	0.0119886	0.0503782	0.0184016	0.0240252	0.0129861	0.0473664	0	0
Gm29101	0	0	0	0	0	0	0.000138539	0	0.00653829	0.00229788	0.00213237	0.00109008	0	0.000779672	0	0	0.00227015	0	0	0	0
Hdac4	0.0546646	0.0318999	0.0496215	0.100386	0.102286	0.407423	0.352508	0.243902	0.276859	0.237434	0.257632	0.184458	0.0357344	0.1844	0.159938	0.0989337	0.133858	0.283725	0.208146	0.266561	0.304664
Ndufa10	0.516854	0.554396	0.388665	0.647608	0.922766	1.40195	0.719345	0.83624	0.650852	0.64561	0.571671	0.935726	0.134808	0.672855	0.949273	0.435319	0.664622	0.943804	0.875114	0.811872	0.668123
Olfr1414	0.000930287	0.00374117	0	0	0.0035901	0	0.000352524	0	0	0	0	0	0	0	0	0	0	0	0	0	0
Cops9	0.901591	1.08869	0.80134	2.70578	1.24389	1.31474	0.702634	0.695385	0.934945	1.03621	0.782778	1.28624	0.407236	0.552133	1.0143	0.843286	0.814491	0.872326	0.875957	1.02439	2.22313
Otos	0	0	0.00232443	0	0	0	0.00413445	0.00136087	0.0024605	0.000626997	0.000498265	0	0	0.0435581	0.20508	0	0	0	0	0	0
Gm29483	0.00697085	0.00255698	0.00169744	0	0.00117035	0.00393147	0.0121372	0.024719	0	0	0.00207284	0	0	0	0	0.000859903	0	0	0	0	0
Gpc1	0.113692	0.0883305	0.063174	0.026463	0.182308	0.635607	0.638877	0.988289	1.31565	1.56768	0.210424	0.219077	0.15704	0.0371276	0.00648485	0.0293156	0.0530919	0.185313	0.238386	0.109779	0.253478
Gm29480	0	9.67324e-05	0.00549003	0	0.00324816	0	0.004322	0	0.00199145	0.00545779	0	0	0	0	0	0	0	0	0	0.00374885	0
Ankmy1	0.00556905	0.0184735	0.003546	0	0.0135254	0.0185568	0.0337391	0.0339225	0.0305562	0.03319	0.016194	0.0156059	0.0215991	0.0179683	0	0.00372388	0	0.0044884	0.00338405	0	0.117006
Dusp28	0.165374	0.208481	0.0980433	0.10921	0.150336	0.146173	0.0444006	0.0772637	0.0819785	0.106737	0.0431533	0.137526	0.0257555	0.0473484	0.018289	0.0359809	0.0239391	0.0378432	0.0939695	0.0359116	0.043011
5033417F24Rik	0.00517346	0.00821904	0.0114914	0.00673588	0.00302885	0.0175797	0.0031474	0.00240301	0.0067838	0.00267782	0.00254011	0.00713911	0.00428107	0.0018753	0	0.00105735	0	0.00354635	0	0.00872608	0.00241442
Rnpepl1	0.129585	0.127037	0.147117	0.224772	0.149069	0.252607	0.150693	0.317476	0.0890733	0.0970869	0.110605	0.137276	0.0156865	0.271756	0.265149	0.128359	0.149777	0.236246	0.18322	0.258364	0.406349
9430060I03Rik	0.00470365	0.00193946	0.00735777	0.00426447	0.00933783	0.00254669	0.00452691	0.00346117	0.0187408	0.0135534	0.00162966	0.00788105	0	0.0139534	0	0.0205564	0.0219314	0	0.0588218	0.028391	0.0133357
Capn10	0.15822	0.167522	0.0842961	0.0906409	0.149604	0.108151	0.0349131	0.109518	0.0453943	0.065252	0.0530215	0.0635404	0.0095645	0.0366467	0.025879	0.0335562	0.0427867	0.0310618	0.0571627	0.122512	0.0371421
Gpr35	0.000272958	0.000285359	0.000283501	0.00272588	0.0255435	0	0.000160787	0	0.00300089	0.00291863	0.00423298	0	0	0	0	0.0764932	0.371774	0	0	0.00773115	0
Kif1a	0.00343748	0.00023748	0.00409842	0.000759543	0.0129798	0.109789	0.00263169	0	0.111758	0.09968	0.0140745	0.108536	0	0.00153751	0	0.0643619	0.085997	0.0207369	0.00684497	0	0.445169
Mab21l4	0	0	5.41784e-05	0	0	0.0118123	0.00032615	0	0	0	0	0	0	0	0	0	0	0	0.000463704	0	0
Crocc2	0.00933682	0.000429376	0	0	0.0030024	0.00274243	0.00702576	0.00616625	0	0	0.000383732	0	0	0.000488277	0	0	0	0	0	0	0
Sned1	0.0124176	0.00589644	0.0227759	0.00880472	0.0226056	0.0603299	0.132545	0.165819	0.114172	0.0839283	0.13163	0.0319412	0.0312075	0.287309	1.22684	0.0264257	0.00504745	0.070045	0.022692	0.00989123	0
Mterf4	0.0502399	0.0541454	0.042298	0.0452712	0.0752861	0.0799177	0.0663382	0.141944	0.0626753	0.0734504	0.0457625	0.0654728	0.0201281	0.033982	0.0263934	0.0479839	0.0526596	0.0497552	0.0974111	0.0685982	0.243292
Gm28535	0.00588811	0.0176325	0.00218502	0.00824123	0.00563831	0	0.000654286	0.00285773	0.00322245	0	0.00414883	0.00221543	0	0.000533932	0	0	0	0	0	0	0
Pask	0.00388449	0.00585205	0.00725013	0.00474031	0.0164575	0	0.0102207	0.0149255	0.000766873	0.00188861	0	0.0099255	0	0.011891	0.00325121	0	0	0.0070431	0.00505763	0	0.00127261
Ppp1r7	0.13934	0.131382	0.0919331	0.296936	0.257475	0.324	0.162552	0.280666	0.164945	0.20778	0.189318	0.306811	0.0595648	0.219855	0.452767	0.163349	0.240462	0.314719	0.266999	0.268143	0.152793
Hdlbp	2.14446	1.7232	2.60608	6.61554	1.80262	2.91137	2.48071	1.8114	2.96165	2.26539	2.69596	2.2044	0.737677	1.83477	1.75605	1.28305	1.2474	1.89802	1.3981	1.27184	1.84455
2023-09-02	0.0458082	0.0339553	0.0804268	0.117957	0.105418	0.117223	0.11377	0.0627382	0.116885	0.115897	0.0939106	0.0682541	0.00617665	0.0803683	0.128002	0.080831	0.0782102	0.0879111	0.144029	0.121774	0.0890723
Farp2	0.0277456	0.0138458	0.0433022	0.0559343	0.0307181	0.0508853	0.0251637	0.0246116	0.042155	0.0512619	0.032909	0.0338527	0	0.0330126	0.0295734	0.0162866	0.0454263	0.0392431	0.0202383	0.0138891	0.240555
Stk25	0.126515	0.119954	0.3054	0.450584	0.191807	0.167457	0.136106	0.156079	0.166018	0.185744	0.167759	0.220156	0.0617603	0.227475	0.213353	0.155637	0.130369	0.194962	0.184384	0.206535	0.321226
Gm28536	0.000289764	0.00132041	0.0114187	0.00377257	0.00131417	0.00655136	0.000325477	0	0	0	0	0	0	0	0	0	0	0	0.00186175	0	0
Bok	0.085333	0.0272509	0.0566454	0.0915505	0.21731	0.0840253	0.14912	0.112561	1.20901	1.55447	0.225509	2.15849	0.0582441	0.419081	0.775623	0.033107	0.0504818	0.600825	0.0314335	0.0429909	0.0162823
Thap4	0.0448617	0.0450816	0.0414951	0.102082	0.0397096	0.136073	0.061141	0.0958679	0.0280237	0.0739967	0.0562158	0.06222	0.0120623	0.0545093	0.0361275	0.0234331	0.0177421	0.0145837	0.0320023	0.0166904	0.0343644
Atg4b	0.0868368	0.0869524	0.092636	0.163836	0.188929	0.26879	0.209796	0.195607	0.168122	0.185813	0.195039	0.185218	0.0461483	0.186537	0.12191	0.106169	0.192172	0.178214	0.315603	0.186825	0.172241
Dtymk	0.279465	0.314916	0.284166	0.563641	0.678792	0.451945	0.505258	0.708486	0.420359	0.653821	0.514947	0.637214	0.17028	0.335297	0.188125	0.204726	0.216664	0.43954	0.426049	0.325571	0.806185
Ing5	0.0985256	0.0751919	0.0723572	0.22528	0.206529	0.189862	0.398023	0.256797	0.225374	0.251421	0.189868	0.188219	0.00989523	0.229082	0.269622	0.172645	0.157105	0.245333	0.324585	0.475528	0.328988
D2hgdh	0.0126819	0.00707592	0.0205885	0.0295848	0.0153553	0.0245776	0.0100169	0.0362477	0.00530954	0.011847	0.0105068	0.015254	0.0134416	0.0144447	0.0109034	0.0224805	0.0221992	0.00316581	0.0218301	0.0287032	0.00350453
Pdcd1	0	0	0.00495383	0	0	0	0.00476891	0	0.00367592	0	0.0142732	0	0	0.00157973	0.0098825	0.0303075	0.0109496	0.00094526	0.295829	2.03398	0
Fam174a	0.436872	0.465649	0.389609	0.398846	0.66782	0.540315	0.324202	0.585865	0.569432	0.819202	0.555654	0.775278	0.176184	0.63439	0.625811	0.912587	0.82671	1.17228	0.814334	0.568635	1.20082
St8sia4	0.0133757	0.00258563	0.00917503	0.00726527	0.516565	0.00031762	0.0088777	0	0.00666253	0.00925315	0.0211741	0.00934027	0	0.585318	0.130199	1.39941	2.90032	0.155826	1.7259	0.589926	0.0106961
Slco4c1	0.253708	0.365135	0.189043	0.286965	0.260109	0.0624106	0.0570895	0.11629	0.012603	0.0180037	0.0158815	0.0107763	0.0497441	0.0176778	0.00337464	0.0123007	0.00561465	0.0100704	0.0106972	0.0208198	0.00386784
Panct2	0.0369235	0.0322176	0.124046	0.122036	0.0112876	0.0289737	0.00963788	0.0299621	0.0021826	0.00422593	0.00226872	0.000318216	0.00580639	0.000453729	0.00652984	0.0072649	0	0.0007913	0.00169544	0.00707971	0
Slco6c1	0	0.00416553	0	0	0	0	0	0	0.00122366	0	0	0	0	0	0	0	0	0.00222765	0	0	0
D1Ertd622e	0.075235	0.0941888	0.0675133	0.117617	0.294522	0.127189	0.240771	0.165191	0.0781646	0.116671	0.0616561	0.114379	0.0477077	0.202471	0.209766	0.396917	0.379982	0.136642	0.11519	0.157139	0.123235
Ppip5k2	0.0478403	0.0573435	0.0493971	0.14424	0.089995	0.165723	0.0819098	0.116093	0.0457878	0.0644667	0.0543165	0.0593948	0.00555853	0.0677892	0.18092	0.0976254	0.119238	0.0799139	0.207179	0.281745	0.9814
Gin1	0.0552436	0.0713206	0.0554259	0.0449821	0.0703819	0.1015	0.0505608	0.103757	0.0514961	0.0987613	0.0526791	0.100211	0.0146372	0.0394967	0.0754189	0.0454466	0.0770159	0.07499	0.0635507	0.10177	0.186263
Pam	0.114801	0.11831	0.067605	0.165887	0.4331	0.947973	0.357949	0.406334	3.18422	3.00473	2.99421	4.48371	0.332923	1.31649	0.943939	0.123721	0.125105	1.1252	0.280973	0.0275397	1.68144
B230216N24Rik	0.000480341	0.00207502	8.67731e-05	0.0108205	0.00319197	0.00163195	0.00650536	0	0.0354583	0.0151011	0.0118942	0.0144962	0.0061816	0.00276487	0.0106455	0.0192292	0.00675139	0.00791794	0	0	0.143334
1810006J02Rik	0	0.000620659	0	0	0	0	0.000221274	0	0	0	0	0	0	0.0164027	0	0	0	0	0.0289224	0	0
Gm7967	0.000565337	0.00021992	2.98037e-05	0.00770584	0.00802727	0	0.00145838	0	0.00419884	0.00378918	0.00330763	0.00543988	0	0	0	0.0142561	0.0173996	0	0.0570495	0.00414742	0
Gm28187	0.00029034	0.00010747	3.79276e-05	0	0.0160521	0	0	0	0	0	0.000335912	0.00286559	0	0.000763945	0	0.014405	0	0	0	0.0202153	0
Cdh20	0	0.000508703	0.00207196	0	0	0.0147608	0.00294566	0	0	0	0	0	0	0	0	0	0	0	0	0	0.0395138
Rnf152	0.0158468	0.00694155	0.00786119	0.0209368	0.0160334	1.09293	0.0183305	0.0245925	0.010344	0.00497625	0.0038697	0.00928431	0	0.0434004	0.0835743	0.00886402	0	0.225153	0.0061204	0.00760367	0.0339268
Gm17634	0.00258865	0.000523873	0.000768042	0.000787208	0	0.0668532	0.000442981	0.00829191	0	0	0.0013886	0	0	0	0.00241163	0	0	0.00438651	0	0	0
Pign	0.0580577	0.0492463	0.0582631	0.083764	0.135508	0.152723	0.122811	0.108386	0.096263	0.0826421	0.109382	0.0331836	0.0094024	0.0869461	0.167014	0.107313	0.0635077	0.0321557	0.0669401	0.0636506	0.271069
Relch	0.0158565	0.0114214	0.115844	0.256688	0.12398	0.0277413	0.0336418	0.0238816	0.0516834	0.0571484	0.0308183	0.0268863	0.0116802	0.0323558	0.0727796	0.187697	0.0790974	0.026924	0.299329	0.323521	0.134148
Tnfrsf11a	0.0053117	0.00202807	0.00698167	0.021121	0.0155092	0.179774	0.02777	0.0201178	0.01099	0.00298123	0.00267629	0.0819277	0	0.385531	0.442496	0.428707	0.238381	0.0627206	0.00816374	0.0687268	0
Gm7160	0.00480756	0.00436933	0.0142225	0.0227115	0.0119934	0.0035874	0.00900669	0.0301179	0.000863851	0.0121145	0.005545	0.00843318	0	0.0492578	0.0361299	0.0858869	0.0319775	0.0108811	0.0590703	0.0249839	0
Zcchc2	0.035556	0.0366913	0.0625417	0.126948	0.0524218	0.0955686	0.131414	0.0606019	0.0799323	0.0668254	0.0574974	0.0879417	0.00359567	0.248689	0.172547	0.317667	0.233401	0.0588341	0.183016	0.230001	0.0105803
Phlpp1	0.0528086	0.0335902	0.0509158	0.163253	0.117614	0.147974	0.117845	0.0872237	0.0720398	0.0903043	0.0574918	0.0993187	0.00196787	0.34854	0.152804	0.112886	0.644585	0.194863	0.0751309	0.0950369	0.301745
Bcl2	0.0598798	0.0531927	0.0494858	0.0390971	0.482136	1.93792	0.200747	0.378414	0.509905	0.687009	0.376046	0.509408	0.0324624	0.175298	0.090764	0.337214	0.16613	0.154073	2.65125	1.4962	0.661006
Kdsr	0.20094	0.223922	0.291697	0.252689	0.226778	0.409937	0.251486	0.306272	0.261957	0.32007	0.34454	0.247125	0.0516973	0.353913	0.0859271	0.161475	0.084795	0.174427	0.241116	0.191774	0.425015
Vps4b	0.244551	0.210108	0.293985	0.646099	0.523374	0.534893	0.757317	0.487907	0.401502	0.355486	0.465587	0.326552	0.0687273	0.579516	0.432436	0.616726	0.609589	0.410002	0.582316	0.368816	0.469567
Serpinb5	0.0148688	0.0129885	0.0306061	0.0990016	0.162931	0.39257	2.44818	1.94587	0.0123985	0.0027978	0.0308559	0.00999757	0.000456688	0.0451257	0.00311183	0.0249411	0.0350713	0.0976055	0.0201237	0.00441911	0.164057
Serpinb12	0.000931876	0.00429278	0.00481898	0	0	0.00525042	0.00232979	0	0	0	0	0	0	0	0	0.00184509	0	0	0	0	0
Serpinb2	0	0.00412132	0.000517071	0.0234846	0	0.00898585	0.168127	0.00915212	0.00141834	0	0.00667636	0	0	0.00110448	0	0.0647621	0.166818	0	0	0.00695842	0
Serpinb8	0.0327145	0.0143776	0.00963566	0.194511	0.0301177	0.0392554	0.0357735	0.020029	0.0327106	0.0337911	0.0170924	0.00419555	0	0.0146141	0.000743068	0.708962	0.156466	0.00107305	0.00251344	0.000617228	0.0228915
D830032E09Rik	0.00161986	0.000475793	0.00591115	0	0	0.0108436	0	0	0.000205272	0	0	0	0	0	0	0	0	0.00277286	0	0	0
Cdh19	0	0	0	0	0.00410943	0	0.00164158	0.00337123	0	0.00221749	0	0	0	0.00105639	0	0.00713352	0.00929949	0.00927813	0.0107627	0	7.97304
Dsel	0.0332305	0.0511376	0.0422778	0.0788871	0.112001	0.108094	0.171778	0.209438	0.31251	0.421923	1.10005	0.413073	0.0389405	0.127289	0.21666	0.0517542	0.030916	0.277275	0.0371882	0.085126	0.340171
Tsn	0.429885	0.417971	0.33966	0.617739	0.868588	1.09983	0.612719	0.792479	0.925874	0.914032	0.952795	0.927457	0.135095	0.854845	0.638798	0.610667	0.739396	0.771851	1.07271	1.34958	1.10763
Nifk	0.176758	0.144256	0.164323	0.372246	0.369641	0.324707	0.398166	0.251858	0.38524	0.184312	0.411526	0.201812	0.0308274	0.394203	0.232968	0.170885	0.261698	0.455896	0.242553	0.346591	0.586817
Clasp1	0.0964819	0.077049	0.135579	0.310601	0.192175	0.561601	0.182756	0.228666	0.225059	0.274709	0.178328	0.28009	0.00263553	0.231118	0.234493	0.0910215	0.165381	0.322739	0.158503	0.166161	0.286309
2900060B14Rik	0.0162212	0.00912018	0.0343103	0.082644	0.120634	0.0547049	0.0640266	0.0477943	0.0476453	0.0630268	0.0395442	0.0491666	0	0.0362062	0.0354948	0.143697	0.0906466	0.0342015	0.12896	0.171802	0.0507084
Tfcp2l1	0.134481	0.0532511	0.0970541	0.101267	0.102273	6.41477	0.182465	0.18828	0.0133952	0.0121902	0.0210271	0.0323282	0.00390283	0.0235752	0.016216	0.0118608	0.0435291	0.0248141	0.0243089	0.0350621	0
Gli2	0.00155986	0.000228083	0.000445164	0	0.0154404	0	0.00164696	0.00304408	0.043324	0.0650151	0.0668887	0.126987	0.0038177	0.00126824	0	0	0	0.0489097	0	0	0.0472362
Inhbb	0.0302694	0.0954667	0.0165596	0.0251338	0.108735	0.00734693	0.0149917	0.0258162	0.211128	0.35776	0.50912	0.443049	0.0388799	1.66872	0.0508181	0.00660245	0.00984239	0.0214216	0.0245984	0.00161872	0
Ralb	0.128462	0.125839	0.111305	0.274443	0.190996	0.375222	0.538682	0.300259	0.302361	0.339142	0.371999	0.277975	0.0311003	2.46604	0.858048	0.538862	0.476332	0.549082	0.0785734	0.0820505	0.217126
Gm27184	0.00364755	0.00162341	0.00316825	0.00290906	0.00632861	0.0219161	0.000708333	0.00341705	0.00362935	0.00124687	0.00685139	0.00339782	0.00180913	0.00268532	0	0	0	0.00205648	0	0.00941172	0
Tmem185b	0.025123	0.0328779	0.035097	0.0750616	0.0444835	0.0439244	0.125238	0.0795549	0.0900612	0.0915629	0.13286	0.0338253	0	0.286271	0.0257753	0.126249	0.0693233	0.0792711	0.0316284	0.0701978	0.267373
Epb41l5	0.110563	0.0944313	0.134237	0.270024	0.103042	0.467477	0.305835	0.143176	0.125474	0.13861	0.0896272	0.0782665	0.0147682	0.033746	0.00829512	0.0225037	0.00454625	0.0811582	0.0192472	0.0200666	0.0738753
Ptpn4	0.0497845	0.037114	0.0439484	0.129403	0.122201	0.187089	0.136247	0.0971579	0.171309	0.132594	0.073837	0.155151	0.0241968	0.136669	0.224712	0.0315943	0.163028	0.0849106	0.206757	0.165961	0.357241
Tmem177	0.00476706	0.00485065	0.00855098	0.0059074	0.014899	0.0128985	0.00747103	0.0106299	0.00612963	0.0140648	0.00740114	0.00327547	0.0025236	0.00938324	0.0135156	0.00547875	0	0.001923	0.0329493	0.00568375	0.0250001
Sctr	0	0	0.000218946	0	0.00966831	0	0.000958544	0	0	0	0.0108394	0.00100034	0	0	0	0.0029621	0	0.0444212	0	0	0
Tmem37	0.377222	0.524015	0.108332	0.0696524	1.16241	0.543302	0.164521	0.205318	0.537504	0.654905	0.512206	0.559359	0.0249662	0.14305	0.0974816	1.0104	0.100909	0.569688	0.229693	0.0654706	0.0831358
Dbi	3.50118	4.42015	2.44459	2.44103	6.88661	3.25822	4.65627	5.10973	4.054	3.07418	7.00909	2.71897	1.31253	1.61379	2.27694	1.54124	2.10842	2.70816	1.38791	0.848283	35.6458
3110009E18Rik	0.0257253	0.0313238	0.0154537	0.0345923	0.0537899	0.105194	0.0488449	0.121453	0.0385113	0.0568573	0.0460606	0.0490374	0.00886845	0.0242833	0.0344539	0.0389831	0.0255111	0.0496386	0.0451898	0.0408392	0.370698
Steap3	0.0104714	0.00395409	0.0138759	0.00427713	0.0893743	0.00106883	0.0305325	0.0587672	0.580611	0.318149	0.882906	0.131945	0.107194	0.0473156	0.0207176	0.0218227	0.0367949	0.0557335	0.0703635	0.00457133	0
Marco	0.000119277	0	0.00123057	0.000400252	0	0.00166337	0	0	0.00238041	0	0	0	0	0	0	0.0238531	0.0154291	0	0	0	0
En1	0	0	0	0	0	0	0	0	0.00222619	0.00510888	0.0142619	0	0	0	0	0	0	0	0.0108096	0.00638599	0
Insig2	0.122552	0.125901	0.107341	0.275369	0.258763	0.871207	0.301248	0.333511	0.404895	0.368979	0.368406	0.349768	0.0384858	0.237656	0.317078	0.137218	0.0926586	0.488035	0.194717	0.242916	0.294628
Ccdc93	0.0231726	0.0404627	0.04369	0.0417253	0.0622257	0.0681069	0.0241606	0.0677829	0.0347057	0.0598894	0.070639	0.054103	0.0296908	0.0323613	0.139561	0.104106	0.0804197	0.037749	0.107187	0.0869118	0.105158
Htr5b	0.00562149	0.0118911	0.00123855	0	0.0159641	0.00220523	0	0	0	0	0.000443438	0	0	0.000892161	0	0.00109437	0	0	0	0	0
Ddx18	0.131157	0.130456	0.125389	0.245257	0.394077	0.236382	0.255185	0.298337	0.157602	0.244659	0.250725	0.222355	0.00372587	0.265508	0.321204	0.17393	0.166348	0.152416	0.451976	0.562463	0.205929
1700121L03Rik	0	0.00118668	0.00218465	0	0	0	0	0	0	0	0	0	0	0.00481006	0	0	0	0	0	0	0
Actr3	0.504214	0.420084	0.49633	1.22099	1.82399	1.7872	3.66583	1.46257	1.36928	1.21351	1.21739	1.92808	0.213539	2.89259	1.56205	3.92428	5.71862	2.02542	3.02475	3.51594	0.791989
Slc35f5	0.107537	0.0961028	0.144432	0.422763	0.104109	0.412657	0.194053	0.177998	0.223102	0.23433	0.32939	0.174211	0.107044	0.242267	0.149473	0.186344	0.0669491	0.207139	0.0649055	0.0342618	0.564041
Gpr39	0.0114938	0.0122411	0.0312953	0.0263485	0.0140371	0.0258663	0.0174809	0.00517062	0.000599721	0	0.0107137	0.00109494	0	0.00128057	0.000393771	0	0.000772089	0	0.00266613	0.000748346	0
Lypd1	6.60199e-05	0.000255633	0.00180437	0.00221108	0.000621007	0.00170868	2.79179e-05	0	0.00382091	0.00137594	0.000256675	0.00995251	0	0.00753485	0	0	0	0	0.0181567	0	0
Nckap5	0.002591	0.00229796	0.0141983	0.00846475	0.0255522	0.0235905	0.012046	0.0284836	0.0223412	0.0391817	0.0424435	0.0180191	0	0.0206664	0	0.00216498	0	0.062693	0	0	0
Mgat5	0.0265079	0.011698	0.016136	0.0461073	0.0604046	0.0858012	0.0760365	0.0378944	0.0807832	0.0532825	0.0992263	0.093936	0	0.0857645	0.174968	0.233536	0.0595832	0.06156	0.319231	0.798338	0.0406965
Tmem163	0.00674202	0.00114569	0.0039237	0	0.102457	0.126098	0.000568304	0	0.000504018	0	0.00104834	0	0	0.00272057	0.00629848	0.000932132	0.00481556	0	0.117068	0.00912483	0
2900009J06Rik	0.00263396	0.00276878	0.0047885	0.0276303	0.000994751	0.00402224	0.0111111	0.0302357	0.0223759	0.0159887	0.0171939	0.0154401	0.00502022	8.45668e-05	0.00127505	0.000393229	0	0.0061705	0	0	0.00127261
Ccnt2	0.150345	0.096163	0.226683	0.285571	0.269746	0.352444	0.354766	0.32414	0.266232	0.276542	0.196695	0.161284	0.0407918	0.369108	0.378386	0.310219	0.287934	0.237436	0.551783	0.383269	0.382744
Map3k19	0.00459893	0	8.11699e-05	0	0	0	0	0	0.000484023	0	0.0013157	0	0	0	0	0.000957164	0	0	0	0	0
Rab3gap1	0.233252	0.189078	0.239753	0.438202	0.395544	0.51034	0.426692	0.380533	0.369487	0.29684	0.279473	0.310641	0.0238281	0.350115	0.341168	0.177535	0.1687	0.35725	0.460755	0.533907	0.436844
Zranb3	0.0148185	0.00996024	0.0289951	0.0150792	0.0533488	0.0333987	0.0446359	0.0812233	0.00901062	0.00963816	0.0181628	0.0217807	0	0.00468274	0.0617353	0.0171898	0.0179864	0.00334975	0.0161473	0.003848	0.0341015
Gm28800	0	0	0	0.00184466	0.00450293	0	0.00371416	0.0148754	0	0.000393224	0	0	0	0	0	0	0	0	0	0	0
R3hdm1	0.241033	0.239523	0.336626	0.503616	0.52545	0.488636	0.441711	0.553443	0.360668	0.413939	0.351377	0.369016	0.0676	0.606679	0.721468	0.286934	0.4734	0.496663	0.567491	0.515541	0.949158
Ubxn4	0.912502	0.781854	0.808678	2.34639	1.55963	1.90854	2.50429	1.6436	1.76628	1.21369	1.35944	1.3494	0.254367	1.85832	1.50757	1.52027	1.63664	1.60198	1.60673	1.84135	1.70381
Lct	0.000889313	0	0.000866894	0.0306208	0.015357	0.000432616	0.000789051	0.00251391	0.0042812	0.0115017	0	0.0576151	0	0	0	0	0	0	0	0	0
Mcm6	0.00834279	0.00878022	0.00722514	0.0246003	0.131074	0.0222233	0.061303	0.0758607	0.0107311	0.00984112	0.0149553	0.0221037	0.0061816	0.0701186	0.0537873	0.0806432	0.124374	0.0181452	0.297035	0.339648	0
Dars	0.135685	0.113232	0.0941521	0.407335	0.223563	0.352366	0.223179	0.218222	0.173135	0.181442	0.14774	0.225346	0.0977842	0.172875	0.353485	0.186067	0.0873553	0.240737	0.144662	0.187732	0.12364
Cxcr4	0.00854096	0.00353118	0.0165879	0.0136615	0.165265	0.0020942	0.0178073	0.024609	0.00295375	0.0147049	0.0109551	0.00405711	0	0.0714448	0.00905814	1.07407	0.602006	0.0375353	0.45461	0.815641	0.009239
Thsd7b	0.00109412	0.00033614	5.23361e-05	0	0	0	0.000629458	0	0.00929139	0.0269798	0.0024639	0.0250818	0	0.000710566	0	0.00559569	0	0	0	0.0347892	0
Cd55b	0.000135359	0.00495462	0	0	0.00792684	0	0	0.00178537	0.000869966	0.000968167	0	0	0	0	0	0	0	0.00381817	0	0	0
Gm15675	0.00347124	0	3.81627e-05	0.00842589	0.0198151	0.00499309	0.000308858	0	0.0112801	0.00620511	0.00454096	0	0	0	0.009294	0.000827638	0	0	0	0.00429325	0
Cd55	0.0704488	0.0473801	0.0810527	0.53326	0.909852	0.232305	0.06831	0.0561414	0.514384	0.246366	1.14389	0.00997675	0.108392	0.104738	0.931342	0.194769	0.00940596	0.0137003	0.170505	0.302475	0.0504894
Gm16083	0.000186905	0.00153701	0.000112402	0.00220638	0.00502258	0	0	0	0.000475463	0	0.00121559	0	0	0	0.0114503	0	0	0	0	0.00478074	0
C4bp	0.937683	1.22431	0.896278	0.0947257	0.701575	0.204886	0.0341927	0.0391734	0.0401781	0.02203	0.0553433	0.041988	0.0281556	0.0753814	0.0245559	0.0411041	0.0298437	0.0592839	0.0382623	0.00633409	0.22955
Pfkfb2	0.0444415	0.0251949	0.0890359	0.101107	0.0249652	0.0765712	0.0513944	0.0484179	0.0403756	0.0423033	0.0184741	0.0212652	0.00263208	0.00565681	0.00418319	0.00882989	0.00537796	0.03849	0.0257107	0.00940402	0.00127261
Yod1	0.101152	0.0598184	0.125232	0.163713	0.0976082	0.213094	0.166776	0.153358	0.723287	0.404744	0.352116	0.544346	0.0446993	0.160838	0.19116	0.0612456	0.120334	0.426006	0.137692	0.143923	0.0369579
AA986860	0.0281098	0.0164386	0.0648418	0.193593	0.0480587	0.151415	0.109334	0.041087	0.12416	0.036481	0.0303554	0.0849797	0	0.0129411	0.00487358	0.0105897	0.00504869	0.0520837	0.00676091	0.0126482	0
Gm28857	0.000287497	0.000289824	0.000245525	0.00179077	0	0	0.000737955	0	0	0	0	0	0	0	0	0	0	0	0.00100485	0	0
Gm28856	0.000181617	0.000983098	0.00194297	0.00455466	0	0	1.80381e-05	0	0	0	0	0	0	0.00147357	0	0	0	0	0.00102757	0	0
Fcamr	0.000394849	0	0	0.0102235	0	0	0.00154227	0	0	0	0	0.00706063	0	0	0	0	0	0	0	0	0
Gm15848	0.00284329	0.000151848	0.00288148	0.0314019	0.0306065	0.00448968	0.000233278	0	0	0	0.000335912	0	0	0	0	0	0.00284242	0	0.00032773	0	0
Pigr	0.013278	0.00520006	0.00507255	0.345932	0.0260602	0.0707744	0.00355913	0.0036607	0.00269242	0	0.000981073	0	0	0.000415655	0.000743068	0.00936791	0.0107167	0.00306764	0	0.013427	0
Fcmr	0.0464222	0.0928577	0.0108916	0.0021642	0.954167	0.00166337	0.0174284	0.0082756	0.00386317	0.00120191	0.00515211	0.00450274	0.0319505	0.00445876	0	0.00977583	0.000880766	0	0.00251617	0	0
Il24	0.0114312	0.00609246	0.00466671	0.00660369	0.00755061	0.0187259	0.10509	0.0328517	0.0013966	0	0.00215042	0	0	0	0	0	0.00852424	0.00954525	0	0	0
Il19	0.000346908	0	0.000864088	0	0	0	0.00133714	0	0.000586308	0.00400301	0.00811617	0.00464665	0	0.00163996	0	0.00125927	0	0	0	0	0
Il10	0.00708961	0.0055122	0.00797945	0.000721028	0.0639149	0	0.00218836	0.00176158	0.00528376	0.00304001	0.0203367	0	0	0.00120291	0.00683804	1.12585	0.0752605	0.0064848	0.0383409	0.191928	0
Mapkapk2	0.335239	0.210094	0.342645	0.565484	0.81226	1.54122	1.10442	0.709398	0.978337	0.648445	0.861048	0.886976	0.0925484	0.677349	0.727913	2.84099	1.93742	0.90181	0.767138	1.19451	0.286751
Dyrk3	0.103011	0.0794	0.0809574	0.0570361	0.09982	0.0646629	0.115528	0.147029	0.0176565	0.0112976	0.0325423	0.0309482	0.000228344	0.0246254	0.0159495	0.0117435	0.0108868	0.0145501	0.013897	0.0699459	0
Eif2d	0.0908166	0.0819555	0.112162	0.167952	0.0897202	0.132066	0.117703	0.198257	0.0760859	0.106594	0.049809	0.135221	0.0408369	0.144966	0.192095	0.0610351	0.0430642	0.151797	0.110972	0.233893	0.10698
Rassf5	0.0229081	0.018145	0.054262	0.0265353	0.115293	0.0505174	0.280663	0.335268	0.465605	0.286228	0.257636	0.0448659	0.0650191	0.00762716	0.0544315	0.178504	0.321589	0.0711648	0.687525	0.888021	0.0267064
Ikbke	0.0169599	0.0161086	0.0478052	0.0475865	0.0337893	0.039516	0.0524984	0.077357	0.0387824	0.0623941	0.0265883	0.00841759	0.00484011	0.000864801	0	0.0698297	0.0621219	0.035771	0.0274004	0.0715617	0.0233763
Gm28913	0.000747284	0.000516083	0.000287804	0	0	0	0.00146085	0	0.0213991	0.0104818	0.00784624	0	0.0099993	0	0	0	0	0	0	0	0
Srgap2	0.0960955	0.0856931	0.104829	0.114198	0.143602	0.344183	0.347778	0.320308	0.199858	0.192204	0.307186	0.175526	0.0168504	0.68716	0.707715	0.699538	0.125402	0.172013	0.293846	0.154658	0.692459
Gm29488	5.40796e-05	0	0.00560544	0.00189018	0	0.00536386	0.000558936	0.00133541	0.000310963	0.00519659	0.00209051	0.000909892	0	0	0	0.0311534	0.00151443	0.00237033	0.00521589	0.0110742	0.0299255
Fam72a	0.0101977	0.00540663	0.0128686	0.0147386	0.00868784	0.00703073	0.0118035	0.0142099	0.0105025	0.017611	0.0161698	0.0153646	0.00267226	0.0211522	0.0034791	0.0222218	0.0210244	0.0129245	0.00494878	0	0.00477714
Ctse	0.0100271	0.00755913	0.00749557	0.00653956	0.115764	0.110472	0.00235425	0.00275397	0.00426938	0.00210126	0.0068142	0.00177591	0	0.00140236	0.0056081	0.114086	0.156788	0.00094526	0.267722	0.550349	0
Rab7b	0.00924437	0.000478136	0.00800536	0.0107147	0.0314133	0.0367421	0.0921046	0.0948619	0.16567	0.13838	0.277817	0.0437149	0.00196787	0.0173635	0.0106666	1.53615	1.20357	0.0878993	0.0218333	0.00677715	0.162748
Slc26a9	0.000414736	0	0	0	0.00130118	0	0.0030714	0	0	0	0.0010861	0.0033128	0	0.00346444	0	0.00670947	0	0	0	0	0
Pm20d1	0.00532214	0.00798414	0.00390457	0.0071025	0.0223131	0.00352022	0.0987041	0.158691	0.00368998	0.00307711	0.0123452	0.0033425	0	0.00180618	0	0.000735867	0.00211444	0.00494939	0	0	0.030075
Slc41a1	0.144309	0.137391	0.0963461	0.194485	0.386363	0.28285	0.416264	0.224926	0.65273	0.516174	0.504104	0.552807	0.0309762	0.675381	1.84278	0.132164	0.347442	0.510768	0.159719	0.304926	0.761755
Rab29	0.0191953	0.0163357	0.0218454	0.0355072	0.0240616	0.0227441	0.013513	0.0471401	0.028503	0.0336769	0.0541436	0.0619659	0	0.0549231	0.0613323	0.0851056	0.05945	0.0849605	0.0347754	0.0587536	0.0308598
Nucks1	0.550975	0.514185	0.476248	1.0589	1.2791	1.15559	1.23529	1.35357	1.29886	1.19191	1.18073	1.07945	0.143326	0.994787	1.28566	0.723949	0.839775	1.81013	1.12262	1.17707	1.33634
Slc45a3	0.0386834	0.0920002	0.0334517	0.3284	0.090312	0.0719425	0.12522	0.141213	0.0237904	0.0204806	0.0267263	0.0143669	0.00239879	0.00313715	1.48215	0.0100075	0.0189439	0.0321498	0.00382033	0.00365132	0
Elk4	0.150932	0.143972	0.135348	0.273348	0.437007	0.324347	0.693869	0.544149	0.459586	0.324983	0.365589	0.300404	0.0491315	0.870103	0.933692	0.254812	0.246982	0.487114	0.658255	0.805834	0.954362
Mfsd4a	0.0261666	0.0100056	0.00904752	0.0326176	0.0548372	0.057823	0.0859958	0.0979677	0.0448422	0.0274655	0.013243	0.0314461	0.00239879	0.0564086	0.721048	0.0270871	0.00700332	0.0473267	0.0601255	0.0707292	0.0947429
Cdk18	0.111584	0.0741263	0.190364	0.227022	0.0386321	0.121394	0.226918	0.202287	0.0333129	0.0104878	0.0124362	0.00509754	0.0501156	0.0285038	0.0183161	0.0511705	0.0261252	0.0756113	0.0224849	0.0265229	0.0285453
Gm29629	0.000595729	0.000289319	0.00019164	0.0034726	0.00118574	0	0.000680856	0	0.000550151	0	0	0	0	0	0	0	0	0	0	0	0
Lemd1	0.00149267	0.00246556	4.14014e-05	0	0.000699316	0	0.00388021	0.0190801	0.0182939	0.0600866	0	0.0117093	0	0.00202638	0.00127505	0	0.00191182	0	0	0	0
Klhdc8a	0.00160779	0.000379427	6.42004e-05	0.00189899	0	0.0397724	0.0039116	0	0.00351347	0.00449756	0.00270114	0.00248133	0	0	0	0	0	0	0	0	0
Nuak2	0.0185053	0.0131068	0.0145488	0.0672969	0.187449	0.0102135	0.0921311	0.182604	0.113655	0.128085	0.326544	0.0122926	0.0312075	0.074385	0.0176206	0.304414	0.602882	0.0273049	0.05024	0.0568783	0.009239
Tmcc2	0.00714677	0.00214073	0.0166577	0.0226309	0.00615756	0.00583214	0.0126588	0.0278632	0.0562307	0.0866585	0.10965	0.0751591	0	0.0868132	0.120218	0.0164055	0.00530208	0.111154	0.00566628	0.00203908	0.218557
Dstyk	0.0536416	0.0597631	0.0555669	0.125814	0.144721	0.112604	0.0729737	0.11831	0.128917	0.172357	0.129041	0.109166	0.0105564	0.196577	0.187954	0.0732954	0.107242	0.0987936	0.128709	0.0797555	0.369691
6030442K20Rik	0	0	0.000129397	0.000682135	0	0	0.000135036	0	0	0.000626997	0	0	0	0	0.0033691	0.00476473	0	0.00155623	0.00102525	0	0
Rbbp5	0.032318	0.0229734	0.0406264	0.0657909	0.0475739	0.0528544	0.0541961	0.0679247	0.0403313	0.0837119	0.0255962	0.038742	0.0291851	0.0593416	0.0164044	0.0271021	0.0233568	0.0431284	0.204844	0.177359	0.135136
Tmem81	0.0044892	0.00388179	0.00221206	0.00629785	0.011753	0.0020942	0.00173176	0.0152588	0.0036951	0.0141518	0.00347384	0.00106822	0	0.0160374	0.0187598	0.00620617	0.000999438	0	0.00639235	0	0
Cntn2	0.00415278	0.000251114	0.000427278	0.00244727	0.0122825	0.0381059	0.0135953	0.0219475	0.000377328	0	0.0013727	0.0014302	0	0.00141655	0	0	0	0	0	0.0168182	0.00495963
Nfasc	0.0037653	0.000498516	0.000356372	0	0.00398835	0.00785403	0.0223645	0.0163798	0.0218314	0.0121065	0.174601	0.013481	0.0380045	0.00848663	0	0.00196643	0	0.00179351	0.0037365	0	0.196316
Lrrn2	0.00383999	0.00890399	0.00142992	0.00167271	0.0153208	0.0125193	0.0949087	0.317637	0.0990232	0.134839	0.154827	0.113063	0.00527278	0.00627881	0.0511706	0.0105729	0	0.00662863	0.0158496	0.0173006	0.475994
Mdm4	0.150869	0.126488	0.237656	0.365302	0.475111	0.455639	0.343908	0.508808	0.347593	0.405849	0.306411	0.291487	0.0233644	0.382917	0.279132	0.363177	0.345641	0.346908	0.777814	0.81387	0.351842
Pik3c2b	0.0461057	0.0320337	0.0945396	0.0954503	0.0737612	0.0121583	0.00200165	0.0143775	0.00997671	0.0127161	0.0210387	0.0617865	0.0116352	0.189743	0.00129784	0.0038632	0.00772444	0.0288722	0.00922073	0.0112587	0
Ppp1r15b	0.310112	0.212911	0.430134	0.736954	0.512623	0.581998	0.624436	0.292958	0.699568	0.447984	0.516517	0.362924	0.0843026	0.700054	0.451457	0.651549	0.863206	0.699573	0.358135	0.553414	0.379048
Plekha6	0.111802	0.0895134	0.215404	0.324555	0.14866	0.329007	0.117443	0.195696	0.0161543	0.00533543	0.21583	0.00810076	0.00570445	0.0199218	0.00337464	0.0152987	0.00824808	0.0371866	0.0280529	0.0331906	0.0294324
Gm19461	0.0108138	0.0083383	0.0260166	0.0619372	0.00447475	0.00840517	0.000616301	0.00136849	0.000846817	0	0.00778809	0	0.0129664	0.0046538	0.000393771	0.00197245	0.000999438	0	0.000772218	0	0.00439526
Kiss1	0.000792412	0	0.000920763	0.0162802	0	0	0.000130757	0	0.000248864	0	0	0	0	0	0	0	0	0	0.00160277	0	0
Ren1	0.750528	0.0734459	0.112518	14.6477	0.0849413	0.209473	0.0563267	0.00668129	0.00712294	0.0135433	0.0690523	0.011004	0	0.00255009	0.0261155	0.125444	0.0137549	0.00452482	0.0299849	0.103126	0.009239
Etnk2	0.038875	0.0312052	0.0581627	0.11317	0.0694371	0.233263	0.0192729	0.0389102	0.0118225	0.00975209	0.0118085	0.000523089	0.0141548	0.0286188	0	0.00589889	0.0334644	0.0322535	0.0219097	0.00247417	0.0282893
Sox13	0.0304727	0.0460492	0.0244833	0.0249566	0.057887	0.153326	0.0148122	0.0216601	0.0772649	0.0973351	0.043228	0.0418885	0.00299258	0.251976	0.0620537	0.00287588	0.00690603	0.264788	0.00734873	0.229863	0.0872746
Snrpe	0.742811	0.787557	0.719683	1.76484	2.32573	1.95971	1.7668	1.92934	1.52167	1.60539	1.5262	1.34543	0.64457	1.64671	1.49123	1.47788	2.46428	1.27008	2.64439	3.07471	1.46296
Zc3h11a	0.0195235	0.0112836	0.0268353	0.0384351	0.0210503	0.0181571	0.0456086	0.0622955	0.0347767	0.0365006	0.0562292	0.0361279	0.00263553	0.0368697	0.0448804	0.024371	0.0249344	0.0673456	0.0610229	0.0579801	0.27945
Gm38394	0.0073409	0.00269312	0.00856608	0.0203628	0.0241023	0.0195722	0.0104578	0.012163	0.0217831	0.0319321	0.0293611	0.0223212	0	0.00513924	0.0395233	0.00517986	0	0.0136285	0.0194771	0.0362348	0.0898578
Lax1	0.007024	0.00209075	0.00380903	0.00140894	0.0564579	0	0.000933228	0	0.0130556	0.0187816	0.0177415	0.0200434	0	0.00972161	0.0954744	0.0122334	0.00416065	0.00541091	0.407881	0.446699	0
Atp2b4	0.688743	0.484615	0.35925	0.105055	0.466448	0.175203	0.0384284	0.0398516	1.0394	1.14587	0.762166	1.81735	0.168956	0.543842	0.731894	0.0976502	0.300954	1.75162	0.578685	1.05781	0.508443
Optc	0.0107304	0.0113049	0.0142609	0.00755223	0.028508	0	0.0403092	0.0266187	0.0607911	0.071815	0.0292979	0.464073	0	0.00183929	0	0.000365435	0	0.0857497	0	0	0
Prelp	0.0426554	0.0283574	0.0475929	0.0300819	0.128439	0.00450095	0.120301	0.122083	1.01442	1.07357	1.85711	0.994517	0.157048	0.0538493	3.73169	0.0193938	0.0296986	0.29425	0.0562095	0.0273854	0.14164
Fmod	0.0183199	0.0260101	0.0467169	0.104517	0.149997	0.119396	1.47838	1.74403	0.27086	0.408569	6.01557	1.18269	0.0937014	0.0649754	0.0652201	0.0526531	0.049774	0.121087	0.0786268	0.037191	0
Btg2	4.85131	2.68171	6.64396	7.96596	5.96209	10.4962	6.85546	28.3773	6.7321	15.6558	7.0978	14.8983	0.738443	9.95362	8.46563	6.42169	5.52304	12.2334	7.40171	6.10602	16.2716
Chit1	0.001216	0.000712066	0.00045928	0.00191281	0	0	0.00734518	0	0.000698997	0.00565758	0.00169725	0	0.0121547	0	0	0	0	0	0.0013488	0.0006091	0
Chil1	0.00416368	0.0089592	0.00351092	0.00115491	0.0748535	0.0333761	0.0253895	0.00682786	0.0121128	0.0126162	0.0207934	0.00169267	0	0	0.0434454	0.00574481	0.0543459	0.00570862	0	0.00556265	0
Mybph	0.00018261	0	0.00260239	0	0	0	0.000602162	0.00358092	0.00279517	0	0	0	0	0	0	0.0046862	0.00168705	0.00533735	0	0	0
Adora1	0.0302708	0.0155388	0.0669142	0.00601897	0.0308731	0.526128	0.0280524	0.0582239	0.0107695	0.0023573	0.00270274	0.00301531	0	0.00582189	0	0.00605429	0	0.0135229	0.00399986	0.0158025	0.00127261
Ppfia4	0.0142984	0.0156187	0.00702131	0.0080941	0.0340633	0.00584726	0.00358174	0.0031964	0.00707291	0.0150891	0.00115218	0.0136197	0	0.00591075	0.00476759	0.389602	0.369938	0.0048428	0.004566	0	0.00127261
Tmem183a	0.210348	0.204503	0.259705	0.904095	0.366149	0.487582	0.449401	0.380677	0.257203	0.272628	0.225414	0.292637	0.0621069	0.404719	0.209429	0.15758	0.245827	0.363207	0.422672	0.457771	0.334851
Cyb5r1	0.0679787	0.0654331	0.0768382	0.207314	0.120268	0.152168	0.0807472	0.126545	0.0479247	0.0826175	0.0768868	0.0647265	0.0107711	0.198918	0.168202	0.107643	0.153015	0.0746516	0.0602172	0.0373513	0.158877
Adipor1	0.544691	0.574644	0.569521	1.63939	0.831228	0.929599	1.17132	0.999865	0.447493	0.504205	0.521541	0.460486	0.18594	1.94767	1.20887	0.884522	0.699728	0.61743	0.989376	0.93463	1.49806
Klhl12	0.0709884	0.0613778	0.0812492	0.13688	0.12682	0.10177	0.117933	0.0770585	0.0757128	0.0914854	0.0735272	0.0675594	0	0.0601944	0.0843137	0.025233	0.0318632	0.0601776	0.221366	0.129328	0.0390048
Rabif	0.0492386	0.0545441	0.0513258	0.104371	0.097288	0.0806494	0.137099	0.120352	0.155135	0.239941	0.112189	0.108359	0.0346138	0.156949	0.0463462	0.0640338	0.0277371	0.231533	0.183762	0.303686	0.131113
Kdm5b	0.344637	0.252147	0.357683	0.523774	0.396951	0.928405	0.829823	0.575324	0.467303	0.623142	0.329601	0.626085	0.126659	0.387293	0.151191	0.141114	0.108683	0.316889	0.557274	0.474428	0.384533
Syt2	0.000644512	0.000294864	0.000196623	0	0.0042723	0	0.00680252	0.00160169	0.00590309	0.00421644	0.00275375	0.00385487	0	0.0020364	0	0	0	0.0591917	0	0	0.00482884
Ppp1r12b	0.07487	0.0480547	0.0880372	0.0935501	0.216078	0.19424	0.219501	0.207946	0.602297	0.823724	0.253714	2.49325	0.0534732	0.0699089	0.0493253	0.0499961	0.112496	1.42781	0.0437547	0.0497397	0.715289
Ube2t	0.0136071	0.018668	0.0088967	0.0216932	0.0748216	0.0156476	0.00654722	0.0113286	0.0170454	0.0137389	0.00663953	0.0187994	0	0.0132437	0.0255971	0.0154259	0.0298078	0.0301164	0.0530917	0.0975161	0.0541129
Lgr6	0	3.62536e-05	0	0.00198591	0.00119608	0	0	0.00203907	0	0.00124732	0.00209436	0.00785339	0	0	0	0	0	0.0364532	0	0	0
Ptpn7	9.86974e-05	0	0.00016625	0.000454255	0.0811621	0	0.000920396	0.00123689	0.000483842	0.00176085	0.000226346	0	0	0.000596145	0.00346975	0.0332733	0.04747	0	0.32273	0.320682	0
Arl8a	0.131852	0.0824138	0.131331	0.463358	0.304007	0.580455	0.521952	0.336188	0.394328	0.513953	0.542036	0.422405	0.0954506	0.43283	0.433105	0.843645	0.210812	0.282537	0.278068	0.282137	1.48804
Gm15445	0.000432355	0.000259287	0.000349852	0.00249586	0.00159091	0.00900187	0.000547978	0	0.00101377	0	0.00160374	0	0	0	0	0.00699787	0.00587199	0	0.00904835	0	0
Gpr37l1	0.00862852	0	0.000634599	0.0450403	0.0112573	0.00635027	0.000967462	0.00436845	0	0.00203605	0.0011793	0	0	0	0	0.00297355	0.00188791	0.00548006	0.00358757	0	3.45604
Elf3	0.511214	0.284526	0.605257	0.25225	0.498581	2.32314	0.625247	0.742169	0.0220268	0.0110337	0.0333008	0.0305956	0.0370892	0.0394284	0.00693409	0.0409875	0.0406009	0.0350781	0.0343585	0.0338477	0.114775
Rnpep	0.624744	0.535656	0.810599	0.494591	0.280555	0.348297	0.430055	0.63284	0.0806575	0.141226	0.172732	0.145844	0.332707	0.309611	0.392118	0.433474	0.337034	0.128252	0.134893	0.0995677	0.149017
Timm17a	0.492208	0.441722	0.457541	1.01138	0.93492	1.34603	1.48508	0.985731	0.824757	0.810125	0.81299	1.10466	0.27824	0.914754	0.861723	0.456872	0.493644	0.952138	0.766178	0.863137	0.989518
Lmod1	0.0284968	0.0119405	0.0201318	0.0119821	0.182146	0.0314056	0.118746	0.0940606	0.576309	0.798062	0.0997804	2.48906	0.0307389	0.025931	0.00448317	0.0121519	0.0305053	1.72833	0.0226246	0.0203317	0.0306456
Shisa4	1.31387	1.31482	2.05981	0.350715	0.257184	0.560442	0.183957	0.157396	0.176181	0.254657	0.207316	0.200671	1.66027	0.113682	0.0723192	0.127964	0.0790166	0.186337	0.141645	0.150879	1.32295
Ipo9	0.0665256	0.0574401	0.152436	0.135977	0.0747163	0.105682	0.0760939	0.0992427	0.124823	0.155464	0.108	0.196717	0.0181747	0.146058	0.174488	0.106995	0.0825943	0.0869244	0.0856469	0.154437	0.113958
Nav1	0.0303598	0.0191678	0.0350288	0.018746	0.103933	0.361477	0.116293	0.0616918	0.757588	0.435503	0.755123	0.456251	0.0753642	1.51459	0.119036	0.231927	0.373372	0.133256	0.0418048	0.0219998	0.392484
Csrp1	1.19029	0.502606	1.30852	3.224	4.08175	5.15557	8.09038	5.6126	18.8091	15.8775	4.50784	48.7508	1.11212	2.43003	1.2153	0.74836	1.34838	12.5507	1.20281	0.891308	7.27008
Phlda3	0.0620686	0.0449609	0.0873838	0.0835788	0.217814	0.276022	1.17693	1.27364	0.43581	1.08065	0.510698	0.757435	0.0587379	0.454033	0.155094	0.0311727	0.0475891	0.616212	0.0672238	0.00909696	1.33473
Tnni1	0.00173291	0.000395811	0.000579214	0.00357562	0	0	0.00440722	0.00255936	0.0108462	0.00860067	0.00514728	0.00790389	0	0.0092173	0	0	0.00185292	0.0172967	0.00581307	0	0.0314908
Lad1	0.167304	0.125714	0.133208	0.201989	0.114668	0.195986	0.306623	0.127754	0.00729342	0.0098629	0.0121553	0.0110333	0.0375465	0.019161	0.00176603	0.0220022	0.0115883	0.0125492	0.0204103	0.0205176	0
Tnnt2	0.083983	0.0395947	0.0307656	0.0208735	0.382211	0.0713774	0.0575918	0.0861312	0.886462	0.993981	0.0548264	6.67547	0	0.0439771	0	0.0108122	0.111027	0.0969856	0.0367851	0.00637932	0.0105136
Pkp1	0.0026186	0.00597647	0.0051128	0.0287533	0.0197781	0.0178967	0.317	0.266124	0.00324315	0.00267444	0.00585746	0.00537227	0	0.00984404	0.0068643	0.00459875	0.00241692	0.0239921	0.00370858	0	0
Igfn1	0.000481622	0	0	0	0.0176738	0	8.02479e-05	0	0.0015572	0.00902775	0.000593812	0	0	0	0	0	0	0.00193307	0	0	0
Tmem9	0.137356	0.140357	0.0774815	0.208928	0.282694	0.459122	0.197888	0.386505	0.28109	0.393684	0.326503	0.240318	0.0233147	0.136609	0.204857	0.0787638	0.0241836	0.160342	0.101545	0.108132	0.244724
Cacna1s	0.00669289	0.00172511	0	0	0.158311	0	6.56364e-05	0	0.00107566	0	0.00455026	0.0109187	0	8.45668e-05	0	0.00375539	0.391395	0	0.00541448	0.0273043	0
Kif21b	0.00334713	0.000219599	0.000727715	0.00347957	0.0688651	0.0143741	0.0137492	0.00123993	0.00214771	0.0143378	0.00620731	0.000648078	0	0.00219222	0.00721503	0.144976	0.318515	0.00357314	0.29364	0.204428	0.112244
Mroh3	0.000175881	0	0	0	0	0	0.00983622	0.00892244	0	0	0	0	0	0	0	0	0	0	0.00273082	0	0
Inava	3.93106e-05	0	0.00877266	0.0166837	0.00119751	0.0265195	0.0443465	0.00726858	0.000147491	0.00539326	0.00391801	0	0	0.000365085	0	0.00553148	0	0.00132575	0.00300504	0.0136417	0.0458306
Camsap2	0.0612614	0.0509327	0.0931769	0.198953	0.191358	0.306637	0.286758	0.27171	0.301851	0.261318	0.21243	0.313691	0.0320575	0.59917	0.554501	0.117953	0.130586	0.296959	0.091666	0.26194	0.818609
9230116N13Rik	0.0012987	0	0.000698352	0.00368735	0.0137755	0.00215792	0.00259459	0.00185285	0.00352593	0.00203244	0.0020319	0.00378407	0	0.00222666	0.00129784	0.0355732	0	0	0.0162372	0	0.0393729
Ddx59	0.0156525	0.017339	0.013473	0.0120279	0.0280257	0.0145136	0.0190333	0.0619226	0.0335208	0.0463376	0.0204635	0.02314	0	0.0279367	0.0122264	0.0369889	0.0150056	0.0320002	0.0162518	0.0291732	0.009239
Kif14	0.000217002	0.00255223	0	0.00104637	0.00453089	0	6.56364e-05	0.00413938	0	0	0.000261011	0.00163651	0	0.000415655	0	0.000883613	0.00295858	0.00437958	0.000824871	0.00152395	0
Zfp281	0.0436762	0.0292777	0.0672013	0.102873	0.162379	0.124396	0.789229	0.265551	0.245535	0.194718	0.281534	0.23201	0.00354419	0.41646	0.168479	0.263773	0.247708	0.244021	0.21551	0.390314	0.613675
Gm19705	0.00144271	0.00402951	0.00407592	0.00385725	0.0013113	0	0.00596804	0	0.00826461	0.026189	0.0225123	0.00357365	0.00203965	0.00942837	0.0487564	0.00981149	0	0.0211135	0	0.0183349	0
Nr5a2	0.00162217	0	0	0	0	0	0.00537181	0	0	0	0	0	0	0.239317	0.0152186	0	0	0.00114372	0.003688	0	0
Gm4258	0.00104423	0	0.00378521	0.00562501	0.0227898	0	0.00386301	0.000764337	0.00149636	0.00896503	0	0.00572813	0	0.00392102	0.00939355	0.00884826	0.0139332	0	0.0207956	0.0205059	0.0497927
Ptprc	0.0322815	0.00834817	0.0175	0.0178512	1.00304	0.0179769	0.025553	0.0112251	0.0205488	0.0215067	0.0574752	0.0132289	0	0.0298901	0.0912453	3.73185	4.27149	0.0239128	9.88674	5.97578	0.009239
Atp6v1g3	0.37647	0.12755	0.122978	0.117112	0.541872	27.8388	0.0740817	0.130711	0.0497593	0.0193594	0.0455462	0.0367152	0	0.0319225	0.0437179	0.0235226	0.00464981	0.0558358	0.0691471	0.29175	0
Nek7	0.164008	0.138183	0.180228	0.455129	0.431438	0.878741	0.384149	0.561627	0.391029	0.501957	0.431793	0.779559	0.0741519	0.577399	0.610805	0.384511	0.210481	0.883595	0.651575	0.584601	0.64583
2310009B15Rik	0.138251	0.184015	0.180572	0.343922	0.306242	0.343835	0.251441	0.38849	0.257053	0.261423	0.22766	0.209715	0.0721375	0.223839	0.253778	0.19781	0.270718	0.191971	0.153768	0.130712	0.070146
Dennd1b	0.113876	0.110371	0.144092	0.283024	0.199311	0.218045	0.15311	0.104387	0.0502795	0.041537	0.13597	0.106572	0.00523577	0.148217	0.306646	0.325865	0.275147	0.0563917	0.413734	0.435628	0.13762
Zbtb41	0.0571899	0.0610986	0.0518309	0.171299	0.107178	0.173484	0.131033	0.10926	0.152914	0.160615	0.132039	0.199296	0.0278352	0.220717	0.231276	0.0837264	0.0523729	0.207174	0.17154	0.19201	0.355618
Aspm	0.000766411	0	0.00060391	0.00186269	0.0410505	0	0.00315973	0.0140649	0.0102663	0.00711575	0.00879053	0	0	0.0121156	0.0665199	0.00772251	0.0333955	0.0084712	0.0167301	0.0251305	0
Cfh	0.0545122	0.0837949	0.0552808	0.0483814	0.245522	0.0503009	0.103604	0.0961578	1.23846	1.62141	7.60832	1.65661	0.353471	0.316873	2.05207	1.61174	0.468869	4.60111	0.139965	0.0717672	0.39301
Kcnt2	0.00620358	0.00374819	5.1732e-05	0.00181396	0.00122958	0	0.000717078	0	0.0525316	0.0628117	0.164592	0.078964	0.0528466	0.00248494	0.00897309	0.0026846	0.00638723	0.151567	0	0.00660715	0
Cdc73	0.187055	0.154042	0.294578	0.650114	0.416542	0.568629	0.503596	0.427971	0.479068	0.467773	0.370909	0.514741	0.0541401	0.414556	0.700519	0.290714	0.288101	0.460832	0.449695	0.547058	0.628338
B3galt2	0.00746369	0.00267401	0.0364161	0	0.0101135	0.0142908	0.00400502	0.00438527	0.000430553	0.0029567	0	0	0	0.00168612	0	0.00862521	0	0.00607119	0.0160289	0.00758386	0.00350453
Glrx2	0.327097	0.306485	0.310529	0.718379	0.426173	0.424903	0.351534	0.448147	0.407952	0.597368	0.464623	0.729314	0.2024	0.386917	0.473199	0.269813	0.391411	0.425269	0.392331	0.451303	0.648662
Ro60	0.00433573	0.00341335	0.0221621	0.230935	0.0130478	0.0919129	0.0270139	0.0203922	0.0871963	0.0933591	0.0896277	0.0742149	0.0217978	0.0730815	0.204419	0.0488805	0.0199304	0.0362458	0.0393965	0.0244	0.626962
Uchl5	0.142777	0.136815	0.125806	0.319507	0.348799	0.290909	0.231405	0.354621	0.198559	0.173581	0.118864	0.395612	0.0693345	0.208876	0.377025	0.223407	0.186807	0.279087	0.319572	0.301335	0.323185
Gm29170	0.000374239	0	0.0110157	0.0121876	0.0167338	0	0.00230766	0.00322497	0.00475905	0.00451554	0.0063657	0.00902712	0	0.00159097	0.00688359	0.0346175	0.0131435	0.0027413	0.0549741	0.0490077	0.0670719
Rgs2	0.251328	0.170861	0.242132	0.283792	0.796056	0.409639	0.344008	0.532125	5.81626	5.05358	1.35251	9.99826	0.288215	0.410473	0.344685	3.56123	2.7197	2.51544	7.43796	6.34159	0.142728
Rgs13	0.00308562	0.000458658	0.00535371	0	0.0193747	0.125494	0.00709907	0	0.00763738	0.00185601	0.00130422	0.0288725	0	0	0	0	0.185089	0.00260943	0	0	0
Rgs1	0.0579795	0.0214393	0.0701587	0.0403897	0.482397	0.020158	0.0427513	0.0157585	0.038813	0.059779	0.201439	0.0852893	0	0.0830864	0.327462	17.3563	13.2765	0.0649822	26.812	13.0225	0.237951
Rgs18	0.00149535	0.0039833	3.9687e-05	0	0.0371621	0	0	0	0.00246382	0.00264149	0.00115027	0.00374459	0	0.00628796	0	0.137254	0.102211	0	0.0497955	0	0
Brinp3	0.00292986	0.000944962	0	0	0.025968	0.0113063	0.0004431	0	0.0602698	0.122019	0.000979655	0.147569	0.0271552	0.00167226	0	0.0020637	0	0.00406028	0	0	0
Pla2g4a	0.0804043	0.0836087	0.11696	0.00631321	0.139789	0.119928	0.451436	0.506342	0.555784	0.647596	0.500251	0.78327	0.0607423	0.0412178	0.00241163	0.134214	0.0680842	0.0996106	0.0604638	0.0125479	0
Ptgs2os	0	0	0.000683797	0	0	0	0.00392724	0	0.0560838	0.0277478	0.0682852	0.0113472	0.010416	0	0.00532039	0.0125099	0.0669547	0.00574356	0.0037	0.00766377	0
Ptgs2	0.126409	0.141533	0.563562	0.123521	0.664358	0.131303	3.8306	0.659093	9.14777	3.07883	8.3912	3.78889	1.15621	0.474114	0.20339	2.76076	2.69239	1.1688	0.316967	0.376679	0.0939701
Ptgs2os2	0.00012149	0.000921375	0.00465139	0	0.00522443	0	0.00106031	0	0.0242673	0.0298806	0.0484231	0.00976851	0.0312075	0	0	0.0588984	0.128189	0	0.000924437	0	0
Odr4	0.0283282	0.0148772	0.114689	0.748351	0.0959179	0.0463423	0.0236509	0.00968072	0.0849123	0.107874	0.0675605	0.083531	0.0267012	0.0507032	0.1701	0.167923	0.0559077	0.0351636	0.0929296	0.0653641	0.428846
Tpr	0.710932	0.642051	0.61657	1.0056	1.95621	1.75951	1.35059	1.50373	1.18509	1.24998	1.04573	1.36106	0.279048	1.66014	1.77034	1.47492	1.3482	1.2862	3.02942	3.18282	1.3838
Prg4	0.00096468	0.000214775	0.00105574	0	0.00344223	0	0	0	0.00504793	0.00554062	0.181506	0.00266258	0	0.00186997	0.00200168	0.145038	0	0	0	0.000939882	0
Hmcn1	0.00298536	0.00838641	0.00504618	0.00439098	0.00124163	0	0.00142948	0.00081181	0.0697939	0.104265	0.122518	0.0333963	0	0.182077	0.584792	0.00363596	0.000724572	0.0070561	0.0163433	0.00697715	0
Gm8947	0.000550833	0	0.00220374	0	0	0	0	0	0	0	0	0	0	0	0	0	0	0	0	0	0
Gm10138	0.0624494	0.06227	0.0597952	0.061189	0.0974117	0.0367929	0.0375784	0.0334126	0.0114848	0.0225588	0.0363588	0.00803784	0	0.0575573	0.051455	0.175496	0.059067	0.00382985	0.0540446	0.0773257	0.0207733
Ivns1abp	0.954121	0.864572	0.774791	0.975796	1.47816	0.995279	0.935101	0.651239	0.3028	0.335302	0.426098	0.175432	0.135619	2.02227	0.970102	0.714618	0.87055	0.297042	1.15219	1.63745	1.52029
Swt1	0.292513	0.214555	0.299154	0.825009	0.392147	0.382383	0.274054	0.464753	0.276923	0.371127	0.227144	0.229351	0.074086	0.407657	0.500283	0.512441	0.357593	0.314783	1.35966	0.720806	0.744636
Trmt1l	0.044732	0.0403156	0.0637495	0.0701536	0.0923549	0.151314	0.0433868	0.118353	0.0428669	0.0684159	0.0340397	0.0288074	0.0104288	0.120434	0.0510018	0.114217	0.0839046	0.101133	0.241829	0.141657	0.126832
Rnf2	0.154295	0.140057	0.149745	0.238604	0.296821	0.281968	0.430208	0.353116	0.444455	0.430005	0.327218	0.299897	0.0231114	0.291611	0.55533	0.377117	0.182747	0.789785	0.418357	0.519858	0.457566
Fam129a	0.0384608	0.0284434	0.114136	0.0277816	0.118174	0.456139	0.331108	0.322295	0.148542	0.132908	0.60379	0.13508	0.0196384	0.488023	0.456306	0.847367	1.10458	1.26244	0.399045	1.18979	1.83856
2810414N06Rik	0.00719018	0.00720374	0.00569806	0.010111	0.00798749	0	0	0.000676724	0	0.00125423	0.000936035	0.00219415	0.00252716	0	0.000393771	0.00330693	0	0	0	0.00127155	0
Edem3	0.130616	0.135401	0.293627	0.293382	0.118911	0.120467	0.0973687	0.124977	0.123535	0.120569	0.122047	0.152543	0.063643	0.0941247	0.151607	0.0797607	0.0559164	0.172365	0.106955	0.11752	0.167744
1700025G04Rik	0.0232286	0.038583	0.0325115	0.0273875	0.0845728	0.309897	0.41704	0.500669	0.139324	0.211408	0.187595	0.102116	0.0586419	0.57316	0.911439	0.125685	0.327941	0.459672	0.552602	0.106857	0.687789
Tsen15	0.0962106	0.0828552	0.0863965	0.121435	0.238725	0.130173	0.154808	0.288284	0.202388	0.252086	0.173552	0.252555	0.0909927	0.244626	0.274575	0.0909806	0.0471325	0.166212	0.165317	0.215101	0.190777
Colgalt2	0.0030093	0.000237306	0.000943071	0	0	0.00274243	0.000942492	0	0.0252635	0.0115203	0.165383	0.00840378	0.00196787	0.335879	0.0826374	0.00192374	0	0.00879263	0	0.0341234	0.00591896
Rgl1	0.0136136	0.00617415	0.00848643	0.0175497	0.0610175	0.0057845	0.0126365	0.0301594	0.211145	0.215193	0.332068	0.20177	0.0515911	1.22459	0.755157	2.00843	0.338025	0.153641	0.0861292	0.0384148	1.02376
Arpc5	0.636008	0.635205	0.530906	1.4136	1.52466	1.5193	2.09398	1.30282	1.01051	1.02418	0.909067	0.606769	0.256905	2.19274	2.26955	2.07763	3.91844	1.40812	3.3793	3.23103	2.41316
Ncf2	0.438721	0.480374	0.0827258	0.0726033	0.61743	0.059335	0.0140874	0.0455587	0.103953	0.0909322	0.0446961	0.0198187	0.0113043	0.0354504	0.717042	1.54792	1.19572	0.540938	0.0874069	0.0622146	0
Smg7	0.196733	0.190226	0.169086	0.285355	0.356067	0.361396	0.518197	0.295971	0.499123	0.477091	0.34413	0.403683	0.0430581	0.657764	0.548312	0.205507	0.214188	0.60268	0.794093	0.731388	0.344564
Gm28791	0.000573816	0	0.00204478	0.0192399	0.0145672	0.00241182	0.00322726	0	0.00935113	0.00535589	0.00535219	0.00377059	0	0.00651741	0.00344309	0.0405254	0.0210678	0.000656029	0.0544499	0.0372533	0
Nmnat2	0.000782966	0.000215993	0.00018635	0	0	0	0.000775329	0	0.00901699	0.0208234	0.00456697	0.0114397	0	0.00538381	0.00448317	0.000932132	0.00587934	0.0401741	0.0599034	0.0213194	0.03051
Lamc2	0.0846395	0.0484382	0.368766	0.407442	0.238209	1.01713	3.54021	0.889908	0.0509506	0.0409609	0.234078	0.0804809	0.0226372	0.11785	0.072386	0.082884	0.0183262	0.137237	0.0550971	0.0354584	0.0747561
Lamc1	0.0669671	0.0478313	0.123843	0.271254	0.219073	0.233786	1.01448	0.604532	0.888019	0.748189	1.95474	0.914295	0.0635195	1.23	1.67074	0.153317	0.0774328	1.53222	0.338387	0.513718	1.58607
E330020D12Rik	0.00717218	0.000534543	0.00259855	0.00883428	0.245482	0	0.000211711	0.00143471	0.000314386	0.00513887	0.0160641	0	0	0.00114406	0	0.217014	0.0627443	0	0.0444718	0.0767915	0
Shcbp1l	0.000117449	0.00877943	0	0	0.0040658	0	0.00136454	0	0.0015165	0	0	0	0	0	0	0.000690637	0	0	0	0	0
Dhx9	0.354909	0.254185	0.348957	0.596712	0.8228	1.14751	0.737067	0.864614	0.713313	0.8168	0.564019	0.824905	0.0861754	0.886622	0.830899	0.58218	0.420042	0.755592	1.07293	0.898717	0.876948
Npl	0.144484	0.131579	0.0463126	0.0381059	0.347263	1.68876	0.645107	0.604247	0.242642	0.128975	0.0953934	0.168753	0.00111102	0.126521	0.252429	0.570462	0.0438193	0.105375	0.0248153	0.11681	0.0234841
C230024C17Rik	0	0	0	0	0	0	0	0	0	0	0.000728919	0	0	0	0	0	0	0.00121815	0.0328268	0.0321511	0
Rgs16	0.159044	0.0432869	0.0467539	0.0364126	0.266425	0.0471149	0.3768	0.738013	1.0366	2.88613	0.826316	2.08207	0.0621409	2.8631	5.89875	0.0845641	0.12977	3.50493	0.811162	0.525009	3.0326
Rnasel	0.0735257	0.100411	0.0353981	0.0850449	0.146976	0.158016	0.0350003	0.0256737	0.0813831	0.0462266	0.104991	0.0928184	0	0.052129	0.0288165	0.582934	0.160265	0.0389109	0.116589	0.15603	0.0120761
Rgsl1	0.000686823	0.000315375	0	0.000845086	0.00211313	0	0.000143403	0	0.00180801	0.000720993	0.00158074	0	0	0	0.00311183	0	0	0	0	0	0
Teddm2	0.93504	4.05795	0.51643	0.0347594	2.39348	0.450439	0.0730973	0.141522	0.0920265	0.041335	0.0383356	0.0298839	0.189384	0.100756	0	0.0836163	0.0662642	0.0732616	0.0482232	0	0
Teddm1b	1.06476	0.721471	0.18786	0.0973247	0.320604	0.125996	0.0148087	0.0326627	0.0249343	0.0101467	0.0580577	0.0301988	0.00871378	0.0530877	0.0794738	0.0164591	0.0294715	0.0188124	0.0484762	0.0342572	0
Teddm1a	13.0292	29.4043	2.86073	0.303883	23.9468	1.84742	0.543323	1.14051	0.621713	0.344558	0.850729	0.425563	0.637415	0.948499	0.268117	0.545519	0.0671854	0.57433	0.202667	0.267678	0.102834
Glul	7.16163	5.61104	4.10896	3.51717	6.07121	5.29442	4.87889	9.32203	3.37065	3.39384	3.55456	4.79434	1.58481	5.29662	0.589389	3.23933	0.57951	2.19122	1.15793	0.855184	1.30638
Gm29291	0.00496466	0.00134273	0.00982116	0.02326	0	0.00354714	0.00596591	0.0273301	0.00226658	0	0.00174063	0	0	0	0	0.0447333	0	0	0.000452532	0	0
Gm28286	0.000256287	0.000517553	0.000944038	0	0	0.000432616	0	0.00719756	0	0	0	0	0	0	0	0	0	0	0	0	0
A830008E24Rik	0.0709794	0.0533928	0.154674	0.123273	0.00995724	0.030042	0.0708875	0.202286	0.00713396	0.00137759	0.0164422	0.00955588	0.010587	0.013672	0.0034791	0.0319809	0.0106674	0.00286908	0.00769972	0.0158447	0
Zfp648	0.0153726	0.0143511	0.00645953	0.00315264	0.0122575	0.00254669	0	0.00150936	0.00242442	0.00245402	0.00269719	0	0	0.000696752	0	0	0	0.000802109	0.00131733	0.00223381	0
Cacna1e	0.00871475	0.00315791	0.000769558	0	0.0873602	0.0274811	0.00597359	0.00563962	0.00356218	0.00115379	0.00818676	0.000989853	0	0.00477687	0.0674114	0.00250609	0.00687783	0.001384	0.00185984	0.00298606	0.00254521
Gm9530	0.00502234	0.00209929	0.00249293	0.00488997	0.0132487	0.00974583	0.0017893	0.00561596	0.00503406	0.00432972	0.0017925	0.00400664	0	0.00548597	0	0.00505593	0.120085	0.00420346	0	0	0
Ier5	0.605995	0.242529	0.351865	0.594694	2.20677	1.61893	2.6969	2.16289	4.09651	4.26817	4.01338	5.14245	0.137851	4.13833	1.71333	4.24788	2.61505	3.35964	2.07598	1.61704	1.5779
Mr1	0.0491925	0.039148	0.0503551	0.229995	0.0628374	0.247467	0.252507	0.556647	0.318216	0.348711	0.136594	0.450167	0.0502892	0.0951492	0.185223	0.0543743	0.0125408	0.165721	0.0576451	0.0243643	0.0692121
Stx6	0.0980393	0.0886413	0.0955888	0.192033	0.288705	0.60261	0.738104	0.682554	0.42144	0.258571	0.250396	0.402381	0.0525678	0.564467	0.320022	0.397415	0.420005	0.150987	0.405208	0.610551	0.704888
BC034090	0.0154361	0.0136268	0.0062774	0.00113834	0.0396557	0.033902	0.121083	0.222938	0.0157719	0.0383058	0.0326947	0.0221361	0	0.00371311	0.0375449	0.0026228	0.00488251	0.0336163	0.00375777	0	0.158062
Xpr1	0.126942	0.103595	0.0892675	0.172928	0.29437	0.300377	0.888107	0.790956	0.225263	0.236688	0.360083	0.245638	0.0710007	0.419352	0.513785	0.270744	0.236412	0.258576	0.453817	0.432472	0.592471
Gm5532	0.00738016	0.00271523	0.00163481	0	0.00561246	0.0106307	0.011191	0.0123029	0.00625307	0.00430136	0.00895492	0.0127391	0	0	0	0	0	0	0	0	0
Acbd6	0.530061	0.561273	0.415356	0.724746	0.930802	0.729496	1.04844	1.05834	0.454866	0.590958	0.529466	0.55607	0.185306	0.514661	0.951535	0.390447	0.480672	0.363074	0.833151	0.733985	0.628657
Lhx4	0.00440487	0.00381766	0.00382488	0	0.00224503	0	0	0	0.000171916	0.00514403	0.00936941	0.00627113	0	0.00196103	0	0	0	0	0	0	0
Qsox1	1.55603	1.50538	3.09756	0.598707	0.469122	0.35873	0.411271	0.507629	0.551432	0.523736	0.691557	0.76387	1.3923	0.611181	0.225579	0.778853	0.362631	0.567043	0.267963	0.298365	0.499793
Cep350	0.138528	0.109367	0.2117	0.308364	0.337907	0.442338	0.277862	0.277366	0.273705	0.28056	0.180445	0.247415	0.0289744	0.307846	0.376743	0.372419	0.39671	0.308763	0.457996	0.47499	0.280565
Tor1aip1	0.299279	0.281454	0.301658	0.676884	0.75854	0.766104	0.898579	0.715192	1.25231	1.14488	0.942165	1.00924	0.0597524	1.58648	0.870504	0.973259	0.89677	1.64135	0.587718	0.742479	0.947608
Tor1aip2	0.402485	0.260706	0.331898	0.577432	0.62151	1.38272	1.20216	0.809036	1.1592	0.826448	0.758102	1.09719	0.172382	0.866268	0.547064	0.313043	0.469943	1.47198	0.560973	0.549546	0.403326
Tdrd5	0.0265092	0.0639131	0.0113718	0	0.0675902	0.0130619	0.00165894	0.00161436	0.00491266	0.000439928	0	0.00332099	0	0.00517676	0	0.000960615	0	0.000619567	0.000463704	0	0
4930518J20Rik	0.000188992	0.013781	0	0.00438497	0	0	0.000355506	0.00357074	0.000480461	0.00266892	0.00433862	0.000522051	0	0	0	0	0	0	0	0	0
Axdnd1	0.000484994	0.00199491	0	0	0	0	0.00301369	0.000476514	0.000364319	0.000985852	0.00390268	0	0	0	0	0.00426815	0.00116482	0	0	0	0
Gm2000	0.106408	0.0861325	0.159426	0.413505	0.310523	0.165451	0.259074	0.216157	0.222584	0.257951	0.282752	0.191719	0.0649448	0.178525	0.271386	0.281926	0.371587	0.155832	0.271499	0.397441	0.203439
Soat1	0.0773108	0.0497979	0.0576746	0.124787	0.319547	0.799423	0.126403	0.0817752	0.434367	0.357458	0.406131	0.264744	0.0588791	0.0949834	0.185133	1.09487	0.998149	0.202644	0.330333	0.274884	0.395498
Abl2	0.0842036	0.0518656	0.0773021	0.146514	0.15354	0.33882	0.488985	0.152201	0.40149	0.21754	0.209737	0.237476	0.0376803	0.665098	0.136271	0.405406	0.203304	0.252058	0.130003	0.0832568	0.434575
Tor3a	0.129391	0.0563125	0.0420185	0.127531	0.185308	0.189466	0.317155	0.204104	0.308374	0.189559	0.214951	0.105425	0.00196787	0.244869	0.0713227	0.550142	0.255	0.101192	0.198051	0.123174	0.185942
Fam20b	0.223837	0.215408	0.207583	0.493742	0.367673	0.548592	0.790326	0.924034	0.172843	0.234522	0.216679	0.280672	0.00959804	0.178063	0.19108	0.130305	0.111669	0.231281	0.0868691	0.1211	0.402891
Ralgps2	0.116274	0.0650555	0.0902624	0.146987	0.576848	0.406887	0.194957	0.359449	0.904295	1.56251	0.303566	1.45992	0.0636137	0.180076	0.543822	0.335629	0.0602171	0.158906	0.184718	0.393283	0.11803
Angptl1	0.000434703	0.000352927	0.000491126	0	0.0211775	0.000668999	0.00105838	0	0.00928483	0.0170385	0.305404	0.0253315	0	0	0	0.0017097	0	0	0	0.00702128	0.0180598
4930439D14Rik	0.000207562	0.000294363	0	0	0.00112019	0.0075279	0	0.0102342	0.00230536	0	0	0	0	0	0	0.00170625	0	0	0	0.00420455	0
Tex35	0	0.0046419	0	0	0	0	0.000169616	0.00535611	0	0.000623319	0.000957348	0	0	0.00297835	0	0	0	0	0.00283559	0	0
Rasal2	0.0473358	0.0376951	0.0261979	0.068385	0.0562311	0.0710178	0.180177	0.112616	0.153875	0.108838	0.218693	0.119141	0.0313984	0.587253	0.253075	0.0737071	0.0459348	0.640499	0.0122419	0.0122614	0.544264
Cryzl2	0.0617279	0.0808818	0.0247069	0.00830094	0.117436	0.0779131	0.0372062	0.0499638	0.17036	0.245799	0.256855	0.110977	0.0330739	0.0545581	0.10068	0.142917	0.0286961	0.111909	0.0374134	0.0144706	0.0791412
Sec16b	0.00527112	0.0100171	0.00157661	0.00328827	0.0142172	0	0.00282108	0.00699386	0.0152361	0.0158732	0.0696043	0.00623709	0	0.000289636	0.0428576	0.00629572	0.00493522	0.0195836	0	0	0
Brinp2	0	0	0	0	0.00294039	0	0.000662903	0	0.00209891	0.00407698	0.0176299	0.000348638	0	0.0108249	0	0	0	0.0382912	0	0	0.00241442
Astn1	8.83638e-05	7.78804e-05	0	0	0.000797992	0	0	0.0011389	0	0.000655651	0.0267678	0.00336495	0	0.00925577	0	0	0	0.0738662	0	0	0.0182526
Pappa2	0.000930556	0.00786266	0.00371658	0	0.00318652	0	0.000981891	0.00554844	0.0647219	0.0700867	1.18101	0.321287	0.014127	0.00055912	0.0434996	0.00932503	0.00453194	0.0115788	0.011531	0	0.00241442
Cop1	0.154205	0.146621	0.16464	0.43099	0.297729	0.527571	0.36469	0.367051	0.324572	0.360011	0.586654	0.51272	0.0417688	0.271884	0.283784	0.292182	0.450322	0.485528	0.40467	0.257521	0.85308
Tnr	0.000740825	0	0.000269905	0.00119896	0	0.00471039	0.00657483	0.00791166	0.00041221	0	0.0013886	0	0	0.00545979	0	0	0	0.0100365	0	0.0032761	0.0160998
4930523C07Rik	0.131964	0.0589615	0.128051	0.663131	1.38015	1.43784	2.75348	2.50571	1.63976	0.741814	1.24985	2.29978	0.0789706	1.13258	0.775805	0.325392	1.01777	7.48658	1.92507	2.37195	0.255999
4930562F07Rik	0	0.000346682	0	0	0	0.00304904	0.00539859	0	0.00223219	0	0.00464499	0	0	0.00108385	0	0	0	0.0143921	0	0	0
Tnn	0.000144902	0	0	0	0	0	0	0	0.00830522	0.00940505	0.0120181	0.00895569	0	0.00133505	0.00692915	0.00149358	0	0	0	0	0
Mrps14	0.857456	0.934045	0.76862	1.96684	1.32241	1.5125	0.872557	1.14153	0.764539	1.01774	0.956089	1.20343	0.488781	0.74933	0.760983	0.661715	0.820294	0.993864	1.10647	1.09597	0.75042
Cacybp	0.47625	0.339489	0.340179	1.4613	1.12333	1.16947	0.603998	0.812095	0.644891	1.03349	0.779751	0.89978	0.159552	0.603159	0.922055	0.892244	0.764719	0.533933	1.90733	0.924674	1.05623
Rabgap1l	0.104033	0.0871783	0.157671	0.321542	0.426055	0.287105	0.289972	0.361938	0.504319	0.632509	0.249696	0.633705	0.0820388	0.195658	0.638802	0.0914926	0.196863	0.258358	0.753885	0.802886	0.240211
Gm37529	0	0.000681947	0.000502725	0.00331277	0.00576377	0	0.00197858	0	0	0	0.00169497	0	0	0	0	0	0.0114851	0	0.0159157	0	0.00127261
Gm37083	0.000751922	0.000433029	3.94935e-05	0	0.0010372	0.0108436	0.00896853	0	0	0	0	0	0	0.00197535	0	0	0.00320384	0	0.00335087	0	0
Rc3h1	0.130401	0.101085	0.179133	0.389632	0.313998	0.491085	0.508393	0.388988	0.428615	0.497661	0.366811	0.422034	0.0636266	0.670029	0.577576	0.365826	0.496516	0.419371	0.485533	0.473348	0.591923
Serpinc1	0.000319799	0.00046559	0.000876595	0.00190309	0	0.00402974	0.00207302	0.00928804	0.00395514	0.0112095	0.0070742	0.00260484	0	0.00814213	0	0.00534288	0	0	0.000652426	0.0187543	0
Zbtb37	0.027432	0.0332727	0.021354	0.0323561	0.0915777	0.108054	0.0594616	0.0606833	0.0395416	0.0779858	0.0374449	0.104943	0	0.0774408	0.0405054	0.0452607	0.0869201	0.0471371	0.0201665	0.0676113	0.0909804
Gas5	0.219973	0.0705473	0.424078	3.42638	1.97883	0.607505	0.64233	0.478539	1.55408	1.91973	1.46374	1.21001	0.0819806	0.638072	1.80638	1.5588	1.55073	0.443816	2.2852	2.72968	2.28066
Dars2	0.0117999	0.00928843	0.0124994	0.0261198	0.0218919	0.0222828	0.0133658	0.0389448	0.0155653	0.0119839	0.00614978	0.0121321	0.00442513	0.0231091	0.0121123	0.0320337	0.0172101	0.0237696	0.0256016	0.057848	0.0400423
Cenpl	0.0100469	0.00659094	0.0105406	0.0193854	0.0245904	0.0376513	0.0205645	0.0273404	0.0460548	0.0488073	0.0318768	0.083244	0.0363347	0.0306592	0.0541224	0.030795	0.0882195	0.192709	0.122826	0.217738	0
Klhl20	0.0136145	0.0183288	0.0170593	0.0164725	0.0671516	0.0700349	0.0228471	0.0474709	0.0482479	0.096801	0.0611324	0.0596778	0.00285566	0.0711346	0.0741166	0.0249754	0.0268974	0.0368494	0.0649299	0.0916933	0.0869215
Ankrd45	0.00535121	0.00754781	0.000859645	0.00437448	0.0110487	0.00161918	0.00147519	0.00294971	0.0076347	0.00977886	0.00605592	0.0202753	0	0	0	0	0	0.0123627	0	0	0.00368703
Prdx6	6.27437	5.23244	3.61215	58.2571	5.02384	6.43431	6.00005	6.59069	1.45104	1.37421	2.23674	1.34229	1.61935	1.57184	1.12879	1.55476	3.05081	1.69129	8.15097	10.7647	4.61776
Tnfsf4	0.00021398	0	0.000385437	0.00670314	0.0072844	0.00661475	6.99949e-05	0	0.00331597	0	0	0	0	0	0	0.000899871	0.062885	0.00233467	0.0180696	0.0240429	0
Tnfsf18	0	0	0	0	0	0	0.000613388	0	0.00241181	0	0	0.00512376	0	0.0005091	0	0.044629	0.0162138	0.00574706	0	0	0
Fasl	9.55058e-05	0.000318892	0.00258636	0	0.00105346	0	0.00285055	0.00247378	0.00597485	0.00861155	0.00401293	0.00129077	0	0.00165729	0.00629848	0.00789436	0.00125855	0.00902707	2.10388	0.50307	0.00816586
Suco	0.66471	0.490542	0.920056	1.58783	1.00233	1.40554	2.38768	0.83665	1.07778	0.848708	0.793049	1.36837	0.222986	0.87583	0.60491	0.732953	0.673928	0.811772	2.11286	2.2229	0.913881
4930558K02Rik	7.92641e-05	0.00134096	0.00156587	0	0	0	0.000186929	0	0	0.00513577	0.00179187	0.00310292	0	0	0	0.00123161	0	0	0.0027	0.0386553	0
Pigc	0.0653305	0.0677046	0.0969386	0.0594498	0.0577839	0.0743033	0.0221135	0.0694747	0.0448926	0.080458	0.0504524	0.0441008	0.0692672	0.0473766	0.0468288	0.0394752	0.0384309	0.0386058	0.0555252	0.148271	0.00350453
Dnm3	0.0199579	0.00988086	0.0214038	0.0379688	0.0341031	0.0150504	0.0538031	0.0630523	0.0837209	0.119069	0.114076	0.0548812	0.00372411	0.725755	0.113749	0.0112503	0.0148409	0.0124163	0.0179878	0	0.360653
2810442N19Rik	0	0	0	0	0	0	0.00061753	0	0.00306223	0.00192755	0.00671189	0.00138433	0	0.00206576	0.014118	0.0154985	0	0	0	0	0
Dnm3os	0.000442695	0.00365082	0.00469816	0	0	0	8.94841e-05	0.00203495	0.235781	0.234264	0.11011	0.0299745	0.0322085	0.00260231	0	0.0135093	0.00381878	0.027684	0.00246034	0	0
Eef1aknmt	0.000217905	0.00361311	0.00376585	0.0298114	0.0213637	0.00289393	0.00229897	0.00181192	0.00236337	0.00852966	0.00854886	0.00349204	0	0.00277329	0.0289055	0.0395888	0.00162684	0	0.0198985	0.0358964	0.125234
Vamp4	0.100428	0.107909	0.0937964	0.253824	0.221438	0.2257	0.15755	0.163753	0.26616	0.339186	0.397938	0.234023	0.107928	0.262516	0.349658	0.359705	0.504827	0.24743	0.777307	0.912401	0.245824
Myoc	0	0.000306998	0.00480363	0.00043732	0.00581977	0	0	0	0.0312262	0.0167942	2.54723	0.0172183	0.0771316	0.00289026	0.0678955	0.00579346	0	0	0.0436587	0	0
Prrc2c	0.795357	0.593253	0.829882	1.48987	2.05413	2.57135	3.25678	2.52743	3.40982	2.57441	1.89214	2.99056	0.29402	3.3251	2.26336	1.73084	1.9403	2.9246	4.09706	5.03972	2.54171
Fmo1	0.0210135	0.0175401	0.0226773	0.0063559	0.0843173	0.0121096	0.0370478	0.0539239	0.813504	1.20842	0.906287	0.431301	0.115441	0.191062	0.520154	0.0164255	0.0114363	0.254998	0.0639181	0.00323744	0.154076
Fmo2	0.0386501	0.0436595	0.0483784	0.263452	0.197453	0.281533	1.16463	1.86987	1.05008	1.35781	6.6682	0.676054	0.217469	1.87436	0.792658	0.0938513	0.0455571	0.123117	0.115573	0.0628892	0.00773568
Fmo6	0	0	0	0.0127252	0	0	0.00798684	0.00485216	0	0	0.0018868	0	0	0	0	0	0	0.00368117	0	0	0
Fmo3	0.0018431	0.000225045	0.0155142	0.00955846	0	0.0230273	0.0352333	0.0713964	0	0.00329797	0.0263319	0	0	0.00823981	0	0	0	0.00502432	0	0.0227799	0
Prrx1	0.325307	0.37553	0.107796	0.0221335	0.422805	0.0918778	0.0250456	0.0459129	1.10713	1.44824	1.27192	1.22934	0.142702	0.0704896	0.0189393	0.0294074	0.0204725	1.45377	0.0676397	0.0457726	0
Gorab	0.0886845	0.09572	0.0691038	0.0619246	0.123856	0.107496	0.0635951	0.118544	0.155092	0.148502	0.119784	0.124848	0.0398365	0.0636286	0.0960836	0.0255855	0.0499497	0.101073	0.189579	0.181461	0.00386784
Mettl11b	0.00374541	0.00558929	0	0	0.000651439	0	0	0	0	0	0	0	0	0	0	0	0	0	0	0	0
Kifap3	0.0829564	0.0591205	0.0604039	0.127794	0.102178	0.346343	0.146161	0.249475	0.291621	0.281425	0.289824	0.303842	0.0212814	0.128163	0.166236	0.119247	0.0907487	0.16959	0.049856	0.0434038	0.381298
Scyl3	0.0393858	0.0311979	0.0521697	0.138625	0.063731	0.0578232	0.0483253	0.0716813	0.024484	0.0276936	0.0456114	0.0455814	0.0108633	0.0362607	0.0756758	0.0788016	0.0918056	0.0571741	0.163195	0.25391	0.191264
BC055324	0.000565211	0.0012936	0.00251973	0.00388937	0.0150593	0.0385021	0.0034975	0.00473018	0.0060336	0.00130427	0.00116723	0	0	0.00840483	0	0.00204096	0.0176565	0	0.00247902	0.00117224	0
Mettl18	0.00752206	0.0117004	0.0116882	0.0178145	0.0515824	0.0155235	0.00694785	0.0206404	0.0100661	0.0160058	0.00712415	0.00598289	0.00415209	0.0172164	0.00931432	0.00960326	0.0101678	0.00664439	0.0379848	0.0246627	0.0572893
Sele	0.000779367	0.000208238	0.00148819	0.0117645	0.00596706	0.00238015	0.00205087	0	0.0309253	0.00146371	0.0798172	0.00553119	0	1.84938	0.537304	0.0527137	0.0254909	0.108223	0.0143941	0.0740713	0
Sell	0	0.00172251	0.00130077	0	0.110913	0	0	0	0.000280048	0.00216573	0	0.00283617	0	0	0	0.00894285	0.201233	0.00421305	0.108409	0.0892436	0
Selp	0.0186758	0.0141701	0.0132291	0.00435821	0.0390246	0.0142809	0.0266924	0	0.0079732	0.00203605	0.0795661	0	0	7.71358	2.92806	0.11194	0.0947646	0.0761597	0.0392021	0.0672472	0
Gm16587	0.000392413	0	0.00223851	0.00490618	0	0	0	0	0.00288503	0	0	0	0	0.00427726	0	0.000748558	0	0	0	0	0
Gm16548	0.000354778	0.000267914	0.000606993	0	0	0	0	0	0	0.000795369	0	0.00183185	0	0.0106538	0	0	0.00404347	0	0	0	0
F5	0.000597937	0.00243287	0.00410378	0.000395756	0.000676306	0.0153228	0.00417411	0	0.00567404	0.00540325	0.00355152	0.00488406	0	0.00446603	0.0096911	0.0545805	0.0167173	0.00571151	0	0	0
Slc19a2	0.0230744	0.00996085	0.0409466	0.0889368	0.0371999	0.04746	0.0950056	0.0714034	0.0258656	0.0841303	0.0422583	0.042251	0	0.0248233	0.129471	0.0214938	0	0.0227628	0.0498108	0.0466164	0.0773936
Ccdc181	0.064005	0.0472211	0.0370719	0.0702536	0.0627995	0.117669	0.0291302	0.055221	0.0237566	0.0694438	0.0234374	0.0777932	0.00306489	0.0460648	0.0366589	0.0395777	0.0181218	0.0246428	0.0477358	0.0183376	0.0467376
Blzf1	0.0772623	0.0653731	0.0867206	0.23427	0.126786	0.0973802	0.168568	0.168666	0.146789	0.15032	0.126499	0.142485	0.0316213	0.113383	0.0647011	0.0498725	0.0924928	0.11456	0.115277	0.0816845	0.2075
Nme7	0.0448891	0.0518918	0.0534665	0.0662323	0.135943	0.0878391	0.0689094	0.107079	0.049702	0.0766688	0.0759569	0.0616709	0.0199491	0.0330022	0.0669728	0.0229797	0.011442	0.0477916	0.0719429	0.0311358	0
Atp1b1	0.837986	0.615941	1.46219	4.62211	1.50509	5.04014	2.23543	3.21796	0.110054	0.121511	0.210934	0.190931	0.342429	0.163103	0.196912	0.178815	0.0856384	0.412941	0.850443	0.17737	0.340794
Gm26685	0.00445133	0.0019892	0.0226536	0.00547857	0	0.00414862	0.000889659	0.00143727	0	0	0.00026153	0	0.000228344	0.000221759	0	0	0	0	0.00157183	0	0
Gm36945	0.0101641	0.00674608	0.0096672	0.215027	0.00139076	0	0.00294752	0	0.000248864	0	0.00156277	0	0	0	0	0.00159032	0	0	0.00186175	0	0
Dpt	0.00796917	0.0124603	0.0528611	0.0322663	0.0511696	0	0.00640663	0.00776596	0.537261	0.374712	5.83134	0.0969942	0.287506	0.0189764	0.00904087	0.0208763	0.0637943	0.069289	0.101994	0.0165436	0
Xcl1	0.00323148	0.000319715	0.0108981	0.0175477	0.000185546	0	0.0218132	0.00360671	0.0184607	0.00840023	0.0396394	0.0073977	0	0.043367	0.0631196	0.105575	0.233733	0.0171085	20.438	0.993206	0.0853826
Sft2d2	0.313432	0.247049	0.404887	0.688812	0.261445	0.614534	0.682521	0.477719	0.126135	0.198752	0.130292	0.114609	0.0776161	0.238579	0.605579	0.300683	0.149189	0.120113	0.992245	0.290772	0.125062
Tiprl	0.370224	0.299728	0.355998	0.704657	0.573892	0.753707	0.58308	0.645653	0.620764	0.771735	0.524887	0.720601	0.165227	0.58138	0.443411	0.250339	0.303849	0.786234	2.64926	1.25657	0.708503
Gm38190	0.00315338	7.47211e-05	0.00817139	0.00275028	0.0350311	0	0.000915941	0	0.00184391	0.0053846	0	0	0	0.000837543	0.00129784	0.0148947	0.00882405	0.00507806	0.0424407	0.0310545	0
Gpr161	0.0054674	0.0102256	0.000424539	0.00116166	0.00179472	0.00544279	0.0207101	0.0248542	0.0409195	0.060913	0.0530171	0.058075	0.00379879	0.0178089	0.00179919	0.000802226	0	0.0581691	0.00774374	0	0.0267536
Dcaf6	0.0524501	0.0373756	0.0773833	0.120361	0.0747089	0.0763422	0.0588124	0.0662884	0.11513	0.099088	0.0805053	0.126854	0.00084464	0.0951878	0.0424011	0.0597142	0.0682433	0.085438	0.0473316	0.0728718	0.0290607
Mpc2	0.9919	1.01767	1.1975	1.47365	2.04004	1.97953	1.34554	1.72261	1.41959	1.67823	1.34873	1.90503	0.525683	0.776468	1.10772	0.734534	1.45503	1.35886	0.917336	1.14672	1.72052
Adcy10	0.000157398	0.000862088	0.00110589	0	0	0	6.83678e-05	0	0.00255791	0	0	0.00354612	0	0.00684453	0	0.00384713	0	0.00282517	0	0	0
Mpzl1	0.128524	0.164847	0.0635368	0.108982	0.282727	0.665188	0.291563	0.30614	0.705514	0.705865	0.433735	0.474387	0.0139832	1.39882	0.326757	0.0197584	0.0127271	0.273208	0.0335427	0.031892	0.315972
Rcsd1	0.0191954	0.0137888	0.00553029	0.000584602	0.279118	0.0333089	0.0160603	0.059921	0.0693122	0.128373	0.0430599	0.0717553	0.0107282	0.114338	0.457592	0.359601	0.280533	0.353424	0.427644	0.69915	0.119193
Creg1	1.1783	1.17327	0.571265	1.63128	1.10675	0.511354	0.456379	0.653499	0.699595	0.723581	0.809429	0.535267	0.291095	0.344509	0.476605	1.9371	1.27991	0.48581	0.600655	0.429551	0.511304
Gm16565	0	0	2.99526e-05	0.000646075	0	0	0.00021233	0	0.000711621	0.00118145	0	0	0	0.00284969	0	0.000611259	0	0	0.0399472	0.0371081	0
Cd247	0.000443469	0.000157688	0.00166172	0	0.0102025	0.00106883	0.00257577	0.00353087	0.000266572	0	0.00658688	0.0013472	0	0.00156036	0.00461836	0.0101601	0.00823099	0.00595717	0.421952	1.38098	0
Pou2f1	0.076462	0.0560513	0.0746529	0.13265	0.260886	0.179498	0.192722	0.160445	0.0680224	0.12187	0.104037	0.105604	0.00815758	0.218324	0.197584	0.143443	0.0668414	0.112168	0.199411	0.210589	0.144814
Dusp27	0.00847632	0.00345297	0.000350444	0.00618402	0.00472282	0	0	0	0.000155389	0	0	0	0	0	0	0.00118706	0	0	0	0	0
Gpa33	0.000919106	0.000367125	0.000505822	0	0.00092591	0.0105591	0.00140204	0	0	0	0	0	0	0	0.0453979	0	0	0.00543154	0	0	0
Mael	0.00053981	0.013121	0.000709052	0	0	0	0.00283458	0.00909836	0.0011848	0	0	0	0	0.00511219	0	0	0	0.00332543	0	0	0
Ildr2	0.066131	0.0206192	0.0497349	0.00585877	0.0928436	0.0735324	0.499109	0.875446	0.453083	0.488073	0.365449	0.231719	0.0510445	0.213001	0	0.0272066	0.0441417	0.137131	0.0274679	0.00957974	0.118259
Gm15853	0.000654145	0.000496151	0.00178884	0.00240405	0.000695381	0	0.000837846	0	0.00434315	0.00735393	0.00314891	0.00106268	0	0.00318809	0	0.018324	0.0159034	0.00219412	0.0213278	0.00522913	0.00816586
Tada1	0.0377771	0.0356129	0.0519645	0.0555718	0.0867442	0.0965955	0.0874253	0.104431	0.0739805	0.0984252	0.0533331	0.0596992	0.00866438	0.117142	0.0500911	0.100418	0.100876	0.0403122	0.154035	0.108157	0.0560372
Pogk	0.0720409	0.0518543	0.069704	0.108907	0.164541	0.292507	0.198798	0.21457	0.126582	0.127016	0.135357	0.131249	0.0280402	0.190209	0.0693891	0.194534	0.0934496	0.0886932	0.109785	0.0393964	0.123394
Gm4846	0.549557	1.84892	0.179312	0.00865679	1.6395	0.144436	0.0439327	0.108745	0.027971	0.0340818	0.0337913	0.0203547	0.0106482	0.0889968	0.00787061	0.0433349	0.0055905	0.0377702	0.0193886	0	0.0714403
Gm16701.1	0.000549351	0.00014996	0.00471648	0	0.000797992	0	0.00135479	0.00121673	0.000805664	0.00439435	0.00369848	0.00616847	0	0.00764374	0	0.00271791	0	0.00311651	0	0	0.00350453
Fam78b	0.00204617	0.00231354	0.00859522	0	0.0046333	0	0.00684672	0.00357946	0.0368129	0.0279602	0.0532285	0.00937256	0	0.0087703	0	0.00911568	0.0356204	0.00195489	0.0158168	0.0331126	1.21433
Uck2	0.0523728	0.041032	0.0810533	0.0588326	0.149577	0.179047	0.982446	0.428494	0.402285	0.262744	0.226901	0.366617	0.0271087	0.149421	0.904088	0.0619709	0.749716	0.690035	0.251024	0.222619	0.0854943
Tmco1	0.436814	0.427439	0.407193	0.568683	0.610987	1.05753	0.606794	0.738539	0.755283	0.774152	0.822293	0.89673	0.221573	0.74369	0.744117	0.58567	0.425413	0.859567	0.246294	0.461204	1.17484
Aldh9a1	0.115045	0.0795285	0.0902814	0.191844	0.207935	0.151619	0.227324	0.227914	0.312614	0.276462	0.161892	0.454443	0.0431083	0.212041	0.12941	0.241366	0.20192	0.28049	0.116509	0.19418	0.0740403
Mgst3	0.320043	0.254817	0.34494	0.651975	0.340116	0.688343	1.04684	1.21546	0.170689	0.186638	0.153611	0.363004	0.182675	0.517904	0.285685	0.232204	0.217973	5.78425	0.102496	0.145485	0.742575
Lrrc52	0	0.00106152	0.00220238	0	0	0	0.000899681	0	0	0	0	0	0	0.0236726	0	0	0	0	0	0	0
Rxrg	0.00196546	0	0	0	0	0	0.000174148	0.00574524	0	0	0.00228605	0	0	0.0151193	0.00127505	0.00187596	0	0.0391796	0	0	1.08538
Gm20711	0.000728668	0	0.00168143	0.00317233	0	0	0	0	0	0	0.00201298	0.00392135	0	0	0	0	0	0	0	0	0
Pbx1	0.244001	0.174006	0.181891	0.32111	0.586838	0.90296	0.885299	1.02366	3.11816	3.27237	2.73581	5.27152	0.356971	0.550198	0.623796	0.173074	0.222626	1.24812	0.209849	0.0949996	0.524751
Nuf2	0.00096831	0.00247122	0.00129865	0	0.0181862	0	0.00326249	0.00236774	0.00224461	0.00473746	0.000891043	0	0	0.00947819	0.00226093	0.0131952	0.00549943	0.00646956	0.0161649	0.00553257	0.0485522
Rgs5	0.0642573	0.0275079	0.0258016	0.00653426	0.742938	0.71258	0.144633	0.222392	0.308119	0.236378	0.133365	0.239387	0.131275	1.53382	0.0104697	0.0574959	0.0564378	40.259	0.203793	0.151932	1.00929
Rgs4	0.00558175	0.00119464	0.0156119	0.00112621	0.0440741	0.023517	0.0173375	0.0262918	0.133165	0.0928409	0.00740045	0.048572	0	0.148943	0.00219609	0.00176637	0	3.88969	0.0126459	0.0152927	0.145056
Ccdc190	0.00132726	0	0	0	0	0	0.00567311	0	0.00686955	0.00318809	0	0.0137982	0	0	0	0	0	0.00947662	0	0	0
Hsd17b7	0.0611875	0.0522594	0.0614367	0.0813002	0.124516	0.299939	0.0995918	0.0756442	0.199328	0.0663572	0.127193	0.0768613	0.047255	0.0727675	0.0129381	0.0194762	0.0320375	0.279066	0.0618383	0.120191	0.183152
3110045C21Rik	0.000514748	0.00134465	0.00215362	0	0.00125975	0	0.000147919	0	0	0.000717494	0.00545968	0	0	0	0	0	0	0	0.000796191	0	0
Ddr2	0.0182009	0.016384	0.0143459	0.014282	0.074382	0.00272448	0.0125567	0.0301316	1.25003	0.887574	1.03295	0.986447	0.0402135	0.0549591	0.00611062	0.0177423	0.0299132	0.76854	0.0361507	0.0449258	0.105723
Uap1	0.212698	0.181472	0.234253	0.407149	0.4744	0.315866	1.18189	0.553004	0.937712	0.51533	3.89769	0.331742	0.143919	2.35701	0.36246	0.248025	0.665632	2.50685	0.345546	0.373939	0.290557
Uhmk1	0.0895112	0.0801558	0.0841267	0.178301	0.221208	0.41814	0.25006	0.222461	0.12534	0.0695136	0.100821	0.0838831	0.0478813	0.294442	0.271285	0.191309	0.317665	0.0985933	0.295982	0.299734	0.140101
4930500M09Rik	0.000404613	0.000279425	0.00142699	0	0	0	0.000736438	0	0.00354184	0	0.000498265	0	0	0.0275675	0	0	0.0163432	0.00219935	0	0.0192006	0
Sh2d1b1	0.000752433	0	0	0	0.00272069	0	0	0	0	0	0.00226282	0	0	0	0	0.106258	0.0251536	0	0.117825	0	0
Gm7694	0.00615557	0.00201368	0.0019901	0.00401241	0.0493712	0.0164976	0.0244494	0.00402207	0.0127396	0.0170687	0.0208116	0.0500629	0	0.138621	0.0259427	0.0109476	0.0040404	0.00630612	0	0.0036039	0.0254126
Nos1ap	0.0159369	0.00184792	0.0144994	0.0186765	0.075993	0.113196	0.0553423	0.110548	0.0357441	0.0474585	0.0206831	0.0727317	0.0312075	0.403325	0.178145	0.0278389	0.00345946	0.0348709	0	0.00441911	0.00350453
Spata46	0.000204665	0.0111316	0	0	0	0	0	0	0.00136736	0	0	0	0	0.00715105	0	0.00288586	0	0	0	0	0
Olfml2b	0.00192292	0.000961901	3.05791e-05	0	0.0383967	0	0.00298133	0.00572414	0.035884	0.029111	0.266408	0.0249642	0.0218792	0.0173199	0	0.012225	0	1.25706	0	0.00575672	1.13042
Atf6	0.251842	0.182812	0.229772	1.5689	0.471166	0.454603	0.433026	0.315493	0.633134	0.427224	0.393619	0.426094	0.0814427	0.59928	0.571034	0.47189	0.476316	0.632456	0.195569	0.381281	0.533907
Dusp12	0.075743	0.0636759	0.066653	0.221495	0.137356	0.116465	0.109775	0.201862	0.10904	0.154997	0.220784	0.165558	0.0195021	0.168442	0.198318	0.102469	0.0765836	0.0936936	0.13656	0.163287	0.161723
Gm26620	0.00484153	0.00199638	0.00782709	0.0246561	0.00717133	0.00311434	0.00126169	0.00546376	0.00464284	0.00566723	0.00263537	0.00390153	0	0.000624387	0	0.00546146	0.0148711	0.00340843	0.00285878	0.00916027	0.00241442
Fcrla	0.00426975	0.0018802	0.00226113	0.00186435	0.414636	0	0	0	0	0	0.00560009	0	0	0.00316411	0	0.00456655	0.01802	0	0.00692026	0	0
Fcgr2b	0.011916	0.00274406	0.00741048	0.0015633	0.593092	0.0017253	0.00127329	0.00398888	0.00556173	0.00288523	0.0132461	0.00282137	0	0.00395209	0.0413979	2.51394	1.06504	0.00558222	0.00908468	0.0348978	2.75359
Fcgr4	0	0.00024879	0.00270549	0	0.011027	0	0.000148317	0.00443349	0.000748958	0	0.00438214	0	0	0	0.00341902	0.572062	0.152858	0	0.00613087	0	0.009239
Fcgr3	7.63253e-05	0.00335935	0.00460675	0.010129	0.0200394	0.00218764	0.00203237	0.00267081	0.00651535	0.00424203	0.00675835	0.0020755	0	0.00713318	0.0342357	2.66254	0.549258	0.0039886	0.226892	0.07813	0.027717
Cfap126	0.0371481	0.0206301	0.00388407	0.00540545	0.0490414	0.0150451	0.00272419	0.0111636	0.00414776	0.00876935	0.00423319	0.0197983	0	0.00483574	0.000937527	0.0162407	0.00859497	0.0289632	0.0311478	0.00470158	0.0429237
Sdhc	0.270532	0.251737	0.153233	0.476046	0.446476	1.3743	0.420066	0.540767	0.520281	0.530643	0.447203	0.960915	0.110244	0.45311	0.608053	0.314935	0.371881	1.52951	0.210085	0.275631	0.417315
Mpz	0.00424608	0.00165062	0.0182772	0.0187261	0.00119394	0	0.0103332	0.0278292	0.00230536	0.00204562	0	0	0	0	0	0.00297355	0	0.00734475	0	0.0050875	21.4132
Pcp4l1	0.0784468	0.00607129	0.0177822	0.0895648	0.213348	0.128772	0.0119343	0.0555498	0.115119	0.159085	0.0655802	1.62892	0.00239879	2.95854	1.77199	0.0240723	0.0603946	6.45713	0.0358376	0.0307365	0
Nr1i3	0	0	0	0.0115668	0	0	0.000457443	0.00615746	0.000778932	0	0	0.00084349	0	0.00222178	0	0	0	0.0032938	0	0	0
Tomm40l	0.0236456	0.0181959	0.0224334	0.0556178	0.0415733	0.0279208	0.0368637	0.0689281	0.0505461	0.0443547	0.031278	0.0899563	0.00628138	0.0610178	0.156285	0.0307661	0.01393	0.0893111	0.0714251	0.0842822	0.172672
Fcer1g	0.0148895	0.026881	0.0304737	0.0249147	0.358372	0.0020942	0.0222257	0.023657	0.0662908	0.0523993	0.117233	0.0166255	0.00966704	0.0532533	0.238012	17.091	9.50337	0.0688569	10.957	0.439575	0.0844236
Ndufs2	0.519595	0.524298	0.394141	0.546775	1.09534	1.74775	0.769126	0.974905	4.22109	1.41906	1.85333	3.89186	0.275991	1.04821	0.839202	0.40937	0.46772	5.6794	0.691198	0.486742	0.92063
Adamts4	0.0845097	0.0775458	0.0278387	0.0643297	0.443763	0.0803047	0.100328	0.148521	6.51589	1.64542	1.60719	3.61874	0.269424	4.70725	1.11128	0.114164	0.0763447	7.39314	0.253139	0.111507	0.175416
B4galt3	0.117398	0.092712	0.126547	0.25329	0.170203	0.671566	0.216639	0.306524	0.108763	0.138885	0.13765	0.153884	0.0395815	1.29906	0.163416	0.17831	0.0991894	0.201216	0.135341	0.125493	0.0452829
Ppox	0.0643307	0.0382866	0.0859485	0.108043	0.0691066	0.0498494	0.0814261	0.122039	0.0965424	0.0792782	0.0859729	0.117566	0.00294928	0.0703768	0.0573946	0.107922	0.0211106	0.102525	0.0933553	0.126069	0.201804
Usp21	0.0218643	0.0205585	0.0256079	0.0446378	0.055539	0.0422179	0.0288206	0.0713269	0.0533692	0.0750076	0.0151079	0.0316142	0.0214058	0.110504	0.107979	0.0368407	0.032144	0.0665602	0.063193	0.0176309	0.0229858
Ufc1	0.965916	0.962154	0.741912	1.99937	1.17564	1.70611	0.893495	1.25254	0.908761	0.948693	0.831673	0.777527	0.576708	0.942678	0.872633	0.591591	0.851742	0.754317	0.643781	1.15021	0.907858
Gm20045	0.00599006	0.00334155	0.00638046	0.0148696	0.0113735	0.00695417	0.0105835	0.018458	0.00717549	0.00783889	0.00715217	0.00938667	0	0.0125104	0.0154383	0.0179517	0.0240896	0.0185388	0.0113084	0.0151207	0
Dedd	0.0493725	0.0590832	0.0647991	0.0924907	0.0840933	0.208281	0.175685	0.151377	0.0856636	0.136847	0.063417	0.0936049	0.0214931	0.222512	0.335331	0.0604912	0.156797	0.198319	0.117646	0.125082	0.0133487
Nit1	0.250825	0.34899	0.154595	0.412942	0.357301	0.219145	0.154744	0.340415	0.088804	0.137791	0.0929403	0.158434	0.0658199	0.10607	0.103864	0.11728	0.0818593	0.195266	0.115644	0.112357	0.191541
Pfdn2	0.736646	0.693005	0.496736	1.50629	1.54976	1.55941	1.63622	1.46717	1.484	1.39776	1.12528	1.54327	0.275309	1.03718	1.47008	0.98292	0.66643	1.66112	1.47875	1.56666	1.0467
Klhdc9	0.0296197	0.0229871	0.00834815	0.00785821	0.0317728	0.0327428	0.0136537	0.0195589	0.00486951	0.00486981	0.00131426	0.0109747	0.0282049	0.00226158	0.00337464	0.00161966	0	0.00215348	0.00447307	0.00398239	0
Nectin4	0.0864174	0.0911773	0.0607894	0.0830323	0.0825847	0.144333	0.0228893	0.028766	0.00455553	0.0032531	0.0132054	0.00892083	0.010035	0.0123475	0.00475463	0.0362375	0.003508	0.00368853	0.00863169	0.00448994	0
Arhgap30	0.0109123	0.00197116	0.00337652	0.00367358	0.278189	0	0.00491672	0.00212001	0.00660252	0.00136023	0.00610657	0.00118699	0.00208265	0.000875468	0.00346457	0.488419	0.622388	0	0.812656	0.800772	0.0539647
Usf1	0.079121	0.0705127	0.110482	0.201752	0.0951975	0.0772966	0.0533384	0.1374	0.0737168	0.175459	0.0656918	0.102771	0.0563669	0.110064	0.0734374	0.134077	0.103649	0.0974462	0.206906	0.186281	0.241436
Tstd1	0.0790338	0.115799	0.0170135	0.0320903	0.183965	0.083702	0.00379487	0.0131019	0.0016276	0.00493207	0.0139417	0.000872668	0	0.00282982	0	0.00192071	0.00229391	0.012156	0.0145222	0.00674248	0
F11r	0.37046	0.268223	0.460782	0.923651	0.501542	1.55063	2.1835	1.64468	0.21376	0.245796	0.262084	0.412712	0.118615	1.84477	2.01736	0.323519	0.157011	0.150657	0.044884	0.0820636	0.0173389
B930036N10Rik	0.0550092	0.0102791	0.0982363	0.125903	0.117369	0.0437371	0.0768417	0.0471054	0.0448891	0.0421344	0.0403139	0.0405021	0.00174275	0.0367791	0.0182731	0.367716	0.130463	0.0271758	0.235236	0.392703	0.0520471
Alyref2	0.0260831	0.0216049	0.0450871	0.0516686	0.0977542	0.021429	0.0326304	0.0530518	0.0468867	0.048383	0.0225561	0.0378173	0.00273768	0.0447674	0.0134399	0.0494127	0.0428945	0.0546686	0.09196	0.0916399	0.0859402
Itln1	0.0297766	0.0176172	0.0171465	0.523933	0.0598387	0.0243032	0.00210645	0.0020401	0	0.00184616	0.000971279	0	0	0.00373248	0	0.00367002	0.00824501	0.0037058	0.107048	0	0
Cd244a	0.00236928	0	0.000948627	0	0.00579618	0	0	0	0	0	0.000612358	0	0	0	0	0.0134361	0.0521148	0.000999489	0.212718	0	0
Ly9	0.00165733	0	0.000162944	0	0.0686529	0	4.72116e-05	0	0	0.000432541	0.00606035	0	0	0.00159946	0.00620104	0.199705	0.0995762	0	0.129109	0.236111	0
Slamf7	0.00973821	0.00151964	0.00405515	0.00437605	0.14335	0.00161022	0.00207041	0.00158066	0.00190543	0.00221512	0.00731665	0.00146704	0	0.000828695	0.0117081	0.916365	0.909893	0.00163717	1.06016	0.113415	0
A630035G10Rik	0	0	0	0	0.0105093	0	0	0	0	0	0	0	0	0	0	0.0113139	0.00242461	0	0.0109325	0.00874496	0
Cd48	0.0038976	0	0.000707446	0.00176523	0.118627	0.00888655	0.00181269	0.00133541	0.00640629	0.00264402	0.0147312	0	0	0.00337551	0.00620104	0.880096	0.595993	0.00966167	0.466615	0.3575	0
Slamf1	0.00619465	0.00326159	0.00199668	0.00343884	0.00983514	0	0.0180192	0.0111039	0.0140641	0.00399763	0.00297041	0.0119274	0	0.0233338	0.0213369	0.0984243	0.109233	0.000452148	0.10295	0.448514	0
Cd84	0.00197981	0.00278304	0.00662702	0	0.144267	0	0.00256747	0	0.00157708	0.0025679	0.00861363	0	0	0.00158993	0.0162713	0.555207	0.153939	0.00143009	0.291633	0.661407	0
Gm10521	0.000133912	0	0	0	0.00601925	0	0.00112619	0	0	0	0	0	0	8.45668e-05	0	0.0105643	0	0	0	0	0
Gm37065	5.98659e-05	0	0.0020716	0	0.00054246	0	0	0	0.000373932	0.00102016	0	0	0	0.000367119	0	0.00534598	0.00271049	0.00547447	0	0.00404439	0
Slamf6	0.0022624	0.000534543	0	0.00171354	0.138956	0	0	0	0.00049463	0.00306878	0.00204275	0	0	0.000372388	0	0.117079	0.0141596	0	0.0657907	0.199021	0
Vangl2	0.00702918	0.012485	0.00297896	0.0058473	0.0301883	0.0437068	0.0350345	0.0896949	0.0376287	0.0430723	0.0331082	0.0657442	0	0.0943083	0.0406828	0.0131969	0.00828574	0.0636218	0.0122476	0.000630454	0.107979
Ncstn	0.14271	0.0999655	0.154161	0.508518	0.233332	0.407051	0.275575	0.376072	0.218094	0.266951	0.271549	0.180376	0.0712109	0.241894	0.251861	0.269363	0.230401	0.178324	0.226862	0.138618	0.556023
Copa	0.56221	0.4734	0.569723	1.2799	0.678362	1.039	0.80266	0.61271	0.866706	0.743104	0.984408	0.647915	0.165881	0.673857	0.537168	0.481574	0.517716	0.682038	0.716859	0.709759	0.692978
Gm37756	0.00274616	0.00276858	0.001574	0.000859398	0	0.00868689	0.000982728	0.0109101	0.0028612	0	0	0	0	0	0	0	0	0	0.0171958	0	0
Pex19	0.0833716	0.0695502	0.0652121	0.0863772	0.161103	0.179416	0.104993	0.135365	0.112962	0.189885	0.108754	0.169792	0.0251356	0.111212	0.0774992	0.0588454	0.101864	0.215413	0.194283	0.160615	0.615512
Dcaf8	0.292915	0.274195	0.331507	0.400211	0.551075	0.927459	0.446919	0.80226	0.438812	0.576832	0.378396	0.756458	0.0954639	0.538362	0.298086	0.363457	0.310815	0.639853	0.488848	0.779868	0.463312
Pea15a	0.253267	0.238595	0.163566	0.273923	0.440265	0.571507	0.431829	0.479498	0.733739	0.945088	0.6872	0.845059	0.0576683	1.57525	2.19186	1.26361	0.54169	0.631691	0.532828	0.541876	2.15082
Casq1	0.00249082	0.00329083	0.000296977	0	0.00471973	0	0.0051707	0.0101454	0.0495927	0.035562	0.00488137	0.134245	0	0.0088676	0	0.000284182	0	0.0276862	0.00285519	0.00416156	0.114466
Atp1a4	0	0.00229336	0	0	0	0	0	0.00178537	0	0.00726508	0.00832755	0	0	0	0	0	0	0.0136199	0	0.00291408	0
Igsf8	0.111119	0.155953	0.067391	0.098268	0.208239	0.156889	0.117868	0.123228	0.404197	0.497828	0.619152	0.251058	0.0394994	0.173825	0.111809	0.439535	0.411854	0.26986	0.251829	0.732381	0.353306
Atp1a2	0.0303597	0.026196	0.0111185	0.00803025	0.122066	0.0293173	0.0188246	0.0510039	0.782954	0.979144	0.394104	0.963989	0.00858038	0.0222864	0.00219609	0.0110819	0.0483381	1.59148	0.0431893	0.0142155	2.64653
Kcnj9	0	0.000706938	0.00219582	0	0	0	0	0	0	0	0	0	0	0	0	0.0231932	0	0	0.0077107	0	0
Gm36937	0.000444751	0.00547896	0	0	0.00103196	0	0	0	0	0	0	0	0	0	0	0.000775523	0.00242461	0	0	0	0
Kcnj10	0.000398522	0	0	0	0.00320601	0	1.80381e-05	0.00137667	0	0	0.00105309	0	0	0.000372388	0	0.0932167	0	0.00169996	0	0	0.152353
Pigm	0.0399222	0.034285	0.0624128	0.114938	0.124911	0.139473	0.138992	0.0638268	0.130788	0.0920257	0.0874507	0.0688524	0.00872335	0.136429	0.0391008	0.0659845	0.161496	0.106163	0.120592	0.263762	0.0598517
Slamf9	0.00497355	0.01062	0.0028097	0.0357163	0.0886891	0.00294218	0.0112694	0.0104746	0.00182993	0	0.0066482	0.00536805	0.00273768	0.00663386	0.00277569	1.52744	0.71254	0.00480084	0.00527648	0.000635773	0.009239
Igsf9	0.0171456	0.0128248	0.0614843	0.0568429	0.0415748	0.143814	0.0945219	0.0747385	0.0002433	0.000966784	0.0111485	0	0	0.0152896	0.0216098	0.0180618	0.0258791	0.021378	0.00703494	0.000630454	0
Tagln2	1.75099	1.19603	1.50118	1.4568	3.56547	7.82223	14.0013	6.11079	3.48768	1.92328	4.06264	1.7073	0.870529	9.24067	4.7541	2.91006	6.42099	6.85111	3.64462	5.01336	10.5319
Cfap45	0.0311948	0.0265551	0.00252366	0.00347683	0.0375859	0.0517096	0.045894	0.0273739	0.00776919	0.00155687	0.0279693	0.00900175	0	0.0459669	0.002129	0.0193515	0.0816192	0.0419185	0.0111822	0.0405846	0.0492765
4933439K11Rik	0.000301673	0	0.002257	0.0137123	0	0.00198276	0.000615783	0.00251859	0.00136395	0.00463281	0.000321205	0	0	0	0	0.00511492	0.005429	0	0	0	0
Vsig8	0	0.000426535	0.000186744	0	0	0	0.00883091	0.00527093	0.000518478	0	0.00319206	0.00262339	0	0	0	0.00492554	0.00283889	0.00531767	0	0	0
Slamf8	0.000448346	0.000253195	2.84305e-05	0.00102361	0	0	0.00181382	0.00202677	0.00471553	0	0.00518659	0	0	0.00102948	0.00554802	0.288581	0.109814	0	0	0	0
Fcrl6	0	0	0	0	0	0	0.000699796	0	0	0.0016758	0	0	0	0	0	0.00221816	0	0	0.317153	0	0
Dusp23	0.0661619	0.0790359	0.0395435	0.0771407	0.098077	0.0570377	0.0216323	0.0282715	0.0291767	0.0438866	0.0682344	0.0558336	0.0269174	0.111963	0.0407047	0.0689307	0.0326526	0.0543039	0.0111351	0.0041811	0.105549
Fcer1a	0	0.0145202	0	0	0.0294198	0	0	0	0.000774313	0	0	0	0	0	0	0.00472838	0.0580423	0	0.000281924	0	0
Ackr1	0.00418812	0.00960097	0.000753594	0	0.0390226	0.00238015	0.00321024	0	0.0360076	0.011712	0.0660948	0.00628673	0	1.76408	0.0763968	0.000325185	0.00126582	0.0115608	0.00646043	0.0141686	0.124492
Cadm3	0.00183591	0.00521789	0.00559016	0.00400655	0.0047947	0.00904676	0.00187158	0.00583103	0.181926	0.0815566	0.185612	0.039689	0.0233378	0.0553026	0.00183889	0.00496551	0.0227456	0.015846	0.0055865	0.00416156	1.26282
Aim2	0.00529638	0.00199165	0.00355022	0.0745408	0.152965	0	0.00166394	0.00400622	0.00276971	0	0.00653898	0.000760372	0.00971234	0.0117425	0.0097175	0.364816	0.420141	0.013259	0.495361	0.294691	0
Ifi206	0	0	0	0	0.000977922	0	0.000290586	0	0.000609437	0	0.000678925	0	0	0.00580725	0	0.0930556	0.0308215	0	0.00518654	0.0320286	0
Ifi214	0.00273628	0.00310824	0.0012277	0	0.0115247	0	0.000105283	0.00518618	0.00113723	0	0.00625368	0	0	0	0	0.125579	0.135005	0	0.17792	0.0734142	0
Ifi213	0	0.000294864	0	0	0.0149265	0	0.000396951	0	0.000135539	0	0.00318534	0	0	0.00592583	0	0.0906642	0.0224699	0	0.0236826	0.0408186	0
Ifi209	0.00315097	0.00221733	0.00417945	0	0.0999298	0	0.00105689	0	0.00525353	0.00222964	0.0011993	0.00274596	0	0.00181823	0.00341902	0.35661	0.510162	0.00134144	0.306618	0.271671	0
Ifi208	0.000575575	0	0.00201176	0	0.0355397	0	0.000981843	0	0.00195026	0	0.00172206	0	0	0.0433386	0.00990918	0.108407	0.0244793	0.000452148	0.131428	0.0576061	0
Ifi207	0.00390028	0.0115153	0.00947999	0.00389987	0.0451104	0	0.00701761	0.00461621	0.122509	0.0352966	0.890111	0.0012959	0.0205501	0.186054	0.028796	4.59568	1.00514	0.077632	0.0585739	0.0224875	0.0662493
Ifi204	0.00872389	0.00466002	0.0209729	0.00339513	0.0456017	0.00198276	0.00335973	0	0.400197	0.210122	1.62768	0.00483326	0.0455237	0.290164	0.0249753	1.78151	0.694662	0.117608	0.0363167	0.0186799	0.107537
Mndal	0.0084607	0.000629669	0.00149994	0.00907402	0.247672	0	0.00361832	0	0.133081	0.0398818	0.261605	0.000431967	0.0038177	0.485439	0.0072091	0.832186	0.276789	0.167583	0.309684	0.194776	0.0309522
Ifi211	0.00354112	0	0.000707348	0.00184649	0.032319	0.000786531	0.00462895	0	0.0905418	0.0184522	0.500093	0.0124679	0.0416926	0.154875	0.0286723	1.10058	0.569402	0.0827967	0.031095	0.000635773	0.0250379
Ifi203	0.0312042	0.00684985	0.00782685	0.0105936	0.251293	0.0103243	0.0143585	0	0.339996	0.126144	0.537417	0.0152598	0.0303673	2.19779	0.0426906	1.66781	0.478524	0.574014	0.522735	0.290306	0.009239
Ifi202b	0.00606677	0.0113534	0.0114727	0.00873515	0.00692064	0	0.0162491	0.00391481	0.175701	0.0390477	1.01164	0.0319933	0.0076354	0.464934	0.0732744	2.12243	0.70218	0.229746	0.032944	0.010503	0.111815
Ifi205	9.92461e-05	0.00107623	0.00449304	0.00341297	0.0207571	0	0.000615152	0	0.117274	0.0397614	1.72715	0.00546475	0.0473585	0.0016325	0.002129	0.305968	1.15808	0.019753	0.0199613	0.00789205	0
Olfr433	0.00219377	0	2.00927e-05	0	0.000812039	0	0	0	0	0	0	0	0	0	0	0.036207	0.086213	0	0	0	0
Olfr432	0	0	0	0.000457087	0.0021087	0	0	0	0	0	0	0	0	0	0	0.00412006	0.0124474	0	0	0	0
Fmn2	0.00208688	0.00356574	0	0	0.000618016	0.000747588	0	0.00291348	0.0121387	0.0304898	0.0113455	0.0199488	0	0.001467	0	0	0	0	0	0	0.0846352
Grem2	0.00171943	0.00273364	0.00724339	0	0.0222574	0	0.0021838	0.00694834	0.0488571	0.0569223	0.0990301	0.184634	0	0.00268528	0	0.000702903	0.00242461	0.0224338	0	0	0.00350453
Rgs7	0.00370383	0.00053245	0.000319333	0.0161784	0	0.00483272	0.00102369	0	0.00982477	0.00192974	0.0115384	0.00430094	0	0	0.000743068	0	0	0	0.00312749	0	0.0678958
Fh1	0.20214	0.179228	0.163252	0.946248	0.366347	0.354451	0.188216	0.339142	0.218329	0.360749	0.204948	0.583589	0.0448666	0.271077	0.212971	0.212699	0.26925	0.446897	0.24608	0.165469	0.339757
Kmo	0	0	4.0684e-05	0.000460302	0.0194331	0	0.00208147	0	0.00278002	0	0	0	0	0.00463743	0.00346457	0.0298489	0.0820613	0	0	0	0
Opn3	0.00682267	0.00611956	0.00631255	0.0476259	0.0115128	0.00549253	0.0193126	0.00799743	0.0135112	0.0129713	0.0158743	0.0140203	0.00174275	0.0125654	0.00216283	0.00774424	0	0.0350229	0	0	0
Chml	0.0300494	0.0190486	0.0109308	0.0997927	0.0471398	0.0547098	0.0873984	0.053053	0.0346127	0.0466017	0.0474788	0.0554914	0.00767543	0.0435914	0.120704	0.0530802	0.0365912	0.145527	0.0213113	0.015739	0.11179
Exo1	0.00066583	0.00578642	0.00307364	0.00565109	0.00404721	0.00147415	0.00215344	0.00221614	0.000526845	0.000401725	0.00244796	0	0	0.00106241	0.000743068	0.00149587	0.00134601	0.00277286	0.00490364	0.0245219	0
Pld5	0.00211553	0.000295216	0.00120652	0.00709249	0.00323752	0.105235	6.83678e-05	0	0.00287831	0.00250329	0.00401644	0.00293876	0	0	0.0539489	0.00132158	0	0.000922439	0	0	0.00700907
Rbm8a2	0.00218922	0.00237981	0.000207588	0.00756394	0	0.00585233	0.00560806	0.011439	0.00812772	0.00650725	0.0087774	0.01375	0	0.0166839	0.0060345	0.00410217	0.00726453	0.0173546	0.005938	0.00365788	0
Cep170	0.0299807	0.0228054	0.0223858	0.0412932	0.169713	0.0847769	0.0543785	0.0999048	0.253858	0.233992	0.249296	0.205121	0.0442178	0.37519	0.434908	0.509452	0.658301	0.320726	0.147628	0.327062	0.341785
Sdccag8	0.0234682	0.0212401	0.0401215	0.049081	0.101237	0.0507871	0.0380643	0.042099	0.045021	0.0630869	0.0469793	0.0475979	0.00325249	0.0441056	0.147657	0.0965171	0.139989	0.035503	0.0359539	0.137934	0.009239
Akt3	0.0256029	0.0283555	0.0716199	0.0771413	0.150771	0.130916	0.102646	0.107094	0.173642	0.147395	0.12236	0.255113	0.00628282	0.234811	0.0308391	0.0409449	0.165048	0.294201	0.126873	0.153201	0.144124
Gm26801	0.0031953	0.00114259	0.00365867	0.000878177	0.00248758	0.000813974	0.00250738	0	0.000155389	0	0	0	0	0	0	0.00495926	0.00778382	0	0	0.00197797	0
Zbtb18	0.0835347	0.074655	0.0911532	0.113113	0.127023	0.287275	0.122961	0.179355	0.0181245	0.0298742	0.0117135	0.0414057	0.00426635	0.0383523	0.0260458	0.120927	0.547378	0.0273067	0.0421543	0.0104495	0.204463
2310043L19Rik	0	0	7.70847e-05	0	0	0.0443278	0.000730862	0	0	0	0	0	0	0	0	0.00257231	0.0467161	0	0	0	0
Adss	0.236862	0.183404	0.191613	0.503559	0.572082	0.590143	0.659696	0.397319	0.434602	0.450015	0.392031	0.605858	0.0450391	0.55778	0.615355	0.399935	0.878744	0.365894	0.860882	0.958559	0.315888
Catspere2	0.0231127	0.0341101	0.0141891	0.027876	0.062871	0.159393	0.0135779	0.00347309	0.0213613	0.0243095	0.00624102	0.0215936	0	0.00165067	0.00661036	0.0159361	0	0.0187811	0.00409212	0.00342195	0
Desi2	0.23638	0.171118	0.178902	0.547875	0.34313	0.682805	0.355549	0.155566	0.399416	0.464912	0.4286	0.447664	0.0983037	0.255459	0.582278	0.239033	0.228576	0.535288	0.375543	0.382266	0.476369
B230369F24Rik	0.00733313	0.00490891	0.00741174	0.0032062	0.0181801	0	0.0128883	0.00620053	0.0100437	0.0165068	0.0268223	0.0131106	0	0.0120448	0.00656035	0.010387	0.00259867	0.0013934	0	0.0088304	0.00591896
Cox20	0.208632	0.238525	0.227855	0.4341	0.324494	0.40067	0.244923	0.362678	0.270958	0.387421	0.357805	0.370524	0.167972	0.193056	0.218001	0.281233	0.233034	0.40062	0.542579	0.377335	0.494051
Hnrnpu	1.11968	0.885634	1.39266	2.10386	2.81465	3.57423	4.28053	3.40051	2.32471	2.14037	2.03738	2.1172	0.243897	3.44851	3.07434	2.17976	1.82031	3.02925	3.36601	2.7651	2.30369
Efcab2	0.0411561	0.0302665	0.0326283	0.0313509	0.0816374	0.153281	0.0605662	0.051393	0.062724	0.0555516	0.0551741	0.0920288	0	0.0280485	0.117886	0.015261	0.0235226	0.0407135	0.00462913	0.0108956	0.0443302
Kif26b	0.00913324	0.00218288	0.00749935	0.000739863	0.00970172	0.0522705	0.00348043	0.016316	0.0291873	0.0220732	0.0202996	0.0670049	0	0.00888546	0.274147	0	0.00824193	0.00215256	0	0	0.02521
Smyd3	0.0474926	0.0505176	0.0502565	0.0452885	0.112769	0.330157	0.0544232	0.104929	0.0948594	0.0915011	0.0743624	0.154185	0.027582	0.0846138	0.127666	0.0945264	0.0409335	0.0776486	0.368775	0.170602	0.160742
Tfb2m	0.0791952	0.081497	0.0616651	0.159737	0.112308	0.139521	0.099377	0.113374	0.0959371	0.132275	0.0717503	0.164039	0.00898433	0.104353	0.0769374	0.0506793	0.0314071	0.161573	0.226395	0.183607	0.0856763
Cnst	0.0325238	0.0273713	0.0401007	0.0640004	0.0473533	0.104042	0.0756833	0.176102	0.0602585	0.0990691	0.0669876	0.213171	0	0.124245	0.106259	0.0316716	0.0102569	0.212372	0.207195	0.398509	0.147054
Sccpdh	0.0751978	0.104445	0.0695556	0.131069	0.152956	0.409992	0.0824345	0.147309	0.129463	0.205364	0.116457	0.224439	0.0164438	0.0803084	0.0910625	0.0551699	0.0257187	0.107569	0.0441664	0.0296601	0.3946
Ahctf1	0.168426	0.0942553	0.231936	0.213812	0.488727	0.339035	0.591216	0.39781	0.51276	0.459224	0.527858	0.34852	0.117362	0.606764	0.644163	0.269751	0.273878	0.481374	0.467048	0.519334	0.918538
Cdc42bpa	0.157761	0.164422	0.120329	0.154995	0.259652	0.360859	0.310637	0.263161	0.698809	0.721836	0.450135	0.897868	0.0764193	0.807826	0.815804	0.079843	0.0563556	0.698794	0.0778671	0.0438157	0.709946
Coq8a	0.0897356	0.0541503	0.0315537	0.099987	0.306278	0.0367325	0.0433705	0.0938188	0.0221934	0.0245945	0.0328995	0.101303	0.00554131	0.0543985	0.0986997	0.0456813	0.0168676	0.0435716	0.0718132	0.170536	0.131885
Psen2	0.100985	0.0880527	0.12854	0.251321	0.218927	0.152573	0.0365509	0.129111	0.0929959	0.11108	0.115274	0.0778508	0.140956	0.311763	0.784017	0.190505	0.178161	0.129835	0.330695	0.604985	0.0573395
Gm31728	0.000170273	0.000395155	0.000322255	0.0054717	0	0	0.000162092	0	0	0	0	0.000701214	0	0.00116757	0	0.00622466	0.00228506	0	0	0	0
Itpkb	0.0922656	0.0619549	0.0762795	0.0513665	0.447931	0.263202	0.156087	0.206815	0.469642	0.254088	0.721524	0.858485	0.144013	1.66177	0.832321	1.17607	1.06683	0.559867	1.69163	2.33463	0.185222
Stum	0.000875152	0.000200688	0.000240223	0.000605897	0.006411	0.0168342	0.000902127	0.000730879	0.0268196	0.0489328	0.0199623	0.109991	0	0.00806035	0.00448317	0	0	0.287363	0.0123938	0	0.00890825
Parp1	0.119613	0.115107	0.155478	0.481634	0.232696	0.308434	0.109423	0.184475	0.157747	0.247053	0.110333	0.244846	0.018481	0.180698	0.290618	0.298847	0.224369	0.225634	0.263599	0.544814	0.353287
Lin9	0.0137346	0.0126964	0.0106039	0.00895436	0.0433859	0.0455263	0.0135296	0.0163026	0.0387649	0.0357513	0.0226457	0.0533803	0	0.0145686	0	0.0358653	0.0671613	0.0250915	0.049217	0.0962414	0.0198543
Acbd3	0.523209	0.369053	0.521144	0.829165	0.689013	0.905639	1.04855	0.593628	0.826882	0.818037	0.890434	0.634728	0.0932084	0.853025	0.464038	0.826114	0.722361	0.655008	0.500075	0.593632	0.688053
Gm37768	0.00352194	0.00056024	4.20071e-05	0	0	0.00246885	0.00294413	0	0.00496653	0	0.00340706	0	0	0	0	0.00178808	0.0270435	0	0	0	0
H3f3a	4.66377	4.29102	3.37386	4.67167	15.9449	14.7317	13.0744	14.4956	16.8662	14.4135	8.74662	20.428	1.95372	11.5625	11.1714	12.2831	19.5832	19.8902	12.0264	12.4905	10.4028
H3f3aos	0.00147581	0.000609917	0.0084335	0.00105243	0.00251381	0.0185145	0.0012314	0.00123689	0.00100356	0.00457632	0.00265927	0.00771098	0.00111102	0.00312088	0.00341902	0.00698958	0.00151072	0	0.0191427	0.0072463	0
Sde2	0.435615	0.261998	0.284846	0.427039	0.672831	0.73168	1.0078	1.1489	1.82395	1.62732	1.15673	1.38206	0.241332	1.18091	1.30579	0.934665	0.819656	1.60004	0.537027	0.586622	1.15518
Lefty2	0.000223134	0.000253916	0.00100669	0	0	0	6.96925e-05	0	0.00346898	0.013663	0.00391698	0	0	0	0	0.0018662	0	0.00401171	0	0	0
Pycr2	0.453528	0.431109	0.586895	0.948361	0.764742	0.341861	0.233248	0.357194	0.219943	0.39581	0.231617	0.270669	0.316059	0.176172	0.242857	0.233074	0.117203	0.221575	0.465731	0.663864	0.316209
Lefty1	0.00469562	0.00140308	0.0121389	0.0135158	0.0245357	0.00863916	0.00678066	0.014993	0.111494	0.336645	0.0447865	0.0278713	0.0529418	0.0165399	0.0234018	0.034154	0.0499181	0.00221164	0.0446163	0.00555001	0.134258
Tmem63a	0.0275969	0.0238383	0.0345087	0.0933076	0.108467	0.139805	0.105297	0.130548	0.132714	0.159586	0.103793	0.237475	0.00706236	0.290355	0.536423	0.111556	0.0656534	0.239077	0.125154	0.120449	0.355093
Ephx1	0.0867882	0.0490522	0.12533	0.199758	0.348553	0.702523	0.815272	1.04623	0.445952	0.55667	0.759159	0.286081	0.0418737	0.643755	1.5393	0.179969	0.0818843	0.699869	0.0562024	0.0546889	0.27254
Nvl	0.0392214	0.0411904	0.0711694	0.0976371	0.140153	0.0962703	0.0956005	0.116189	0.114236	0.0997767	0.0982292	0.106625	0.0446013	0.085358	0.0851699	0.0557462	0.0501972	0.0874436	0.0873493	0.166953	0.00127261
Cnih4	0.262739	0.345502	0.229841	0.402498	0.602683	0.995986	0.5264	0.608505	0.60194	0.609508	0.539421	0.598614	0.21775	0.582618	0.50364	0.737831	1.04801	0.527903	0.364139	0.407277	0.71286
Wdr26	0.359161	0.288332	0.349073	0.887521	0.633843	0.906355	0.993921	0.762917	0.83491	0.868309	0.705552	0.837129	0.100554	1.03789	1.50716	0.95802	1.17807	0.811035	0.854251	1.00123	0.972204
A430110L20Rik	0.000157913	0.00063855	0.000168915	0	0	0.00488705	0.00187789	0.00420904	0.00242461	0.00265434	0	0	0	0.00493377	0	0.001837	0.00187376	0	0	0	0
Ccdc121	0.00360159	0	0	0	0.0036888	0	0	0	0.00126411	0.0171212	0	0.00139835	0	0	0	0	0	0	0	0	0
Dnah14	0.000578811	0.00302345	0.00134724	0	0.00130118	0	0.000481875	0	0	0.00730279	0.000804875	0	0	0.00450122	0	0.00127933	0	0	0	0	0
Lbr	0.069622	0.0367528	0.057314	0.121117	0.310056	0.0697538	0.300069	0.237044	0.241372	0.283049	0.242383	0.180327	0.0270558	0.759227	0.371806	0.319321	0.312178	0.203988	1.10029	0.871306	0.363319
Enah	0.562416	0.366422	0.74321	0.932218	0.605848	2.09345	1.46273	0.93583	0.336518	0.298866	0.22123	1.4417	0.123008	0.820336	0.122686	0.070439	0.190382	2.58334	0.103133	0.0331772	0.397043
Srp9	1.74341	1.78905	2.00113	7.40162	2.27263	1.7221	1.41773	1.40041	1.47045	1.47789	1.76649	1.52436	0.847146	1.34691	1.57247	1.13459	1.3506	1.12394	2.02898	2.41984	1.48618
Degs1	0.31124	0.310479	0.495163	0.396182	0.563618	0.404062	0.810518	0.660025	0.621939	0.661565	1.12141	0.705023	0.287322	0.854665	2.84262	0.660068	0.619699	0.843543	0.647084	0.747051	1.55667
1700047M11Rik	0	0.00181793	0	0	0	0	0	0.00527437	0	0.0016984	0	0	0	0	0	0.000187139	0	0	0.00671315	0	0.473557
Fbxo28	0.0781538	0.0599988	0.0663188	0.173798	0.101464	0.122959	0.158129	0.139144	0.123731	0.120642	0.115322	0.171187	0.0279837	0.275821	0.205024	0.117827	0.215607	0.179376	0.158772	0.198821	0.320002
Trp53bp2	0.136369	0.0843653	0.132811	0.392701	0.292375	0.593377	0.670433	0.365604	0.16526	0.217657	0.26426	0.278888	0.0119086	0.228131	0.354795	0.191701	0.11861	0.243384	0.200299	0.216784	0.704651
Capn2	0.0759807	0.0414581	0.0928167	0.118138	0.217162	0.502424	0.861775	0.28487	0.367228	0.289534	0.673618	0.388221	0.0275215	0.553758	1.10853	0.211346	0.34492	0.589195	0.197406	0.281537	0.803554
Capn8	0.000990599	0.00482648	0.00158422	0.00151102	0.00134308	0.029296	0.00118643	0	0	0	0	0	0	0	0	0.000331494	0	0	0	0	0
Susd4	0.255914	0.188403	0.0772614	0.0309774	0.344487	0.288173	0.141931	0.206796	0.103603	0.105494	0.0121948	0.393863	0	0.30642	0.716987	0.00360359	0.00545529	0.0469818	0.00982706	0.0412443	0.0326681
Tlr5	0.00458929	0.00177666	0.00537038	0.00861543	0.00388557	0.0121347	0.0029472	0	0.00123357	0	0.00677674	0.00448447	0	0	0.0238099	0.0331808	0.00898465	0	0	0	0
Gm38079	0.000409542	0	0	0.00132956	0	0	0	0	0	0	0	0	0	0	0	0.0107893	0	0	0	0	0
Disp1	0.0140763	0.0139791	0.01149	0.00481271	0.0188212	0.0444612	0.00607897	0.0228386	0.0327137	0.0348605	0.0399688	0.0564915	0.000228344	0.165753	0	0.0316378	0.0163889	0.0176012	0.027734	0.00615344	0.113046
Brox	0.0963536	0.0893005	0.0703664	0.206785	0.241544	0.361296	0.249948	0.236713	0.19557	0.279454	0.188017	0.232089	0.0329326	0.30028	0.482521	0.221719	0.240353	0.218108	0.246809	0.153124	0.568311
Aida	0.0697496	0.0363589	0.0635494	0.184609	0.179336	0.208411	0.219736	0.242965	0.250842	0.35084	0.364278	0.19225	0.0445767	0.463067	0.258412	0.185778	0.158203	0.16147	0.154726	0.127129	0.723038
Mia3	0.641621	0.549896	0.521197	1.53489	0.702983	0.695642	0.553215	0.450284	0.64789	0.61461	0.859101	0.530626	0.080222	0.448873	0.765108	0.439464	0.387518	0.770252	0.451139	0.594559	0.585596
Taf1a	0.0543727	0.0448912	0.0641674	0.0528581	0.0989516	0.0541309	0.0500999	0.0456687	0.0463964	0.0686842	0.0351054	0.124777	0.00174275	0.0264781	0.0535205	0.0328532	0.0146581	0.128193	0.0713103	0.105741	0.121514
Gm37986	0.00286345	0.000822637	0.000675159	0.00179905	0.00120313	0	0	0.00976334	0.0005824	0	0.00102858	0.00197035	0	0.000960504	0	0	0	0.00571741	0	0	0
Hhipl2	0.00021482	0	0.00199419	0.00317528	0.00203704	0.000747588	9.92245e-05	0	0.000289999	0	0.00335939	0.00237731	0	0	0.0873502	0	0	0	0	0	0
Dusp10	0.0715842	0.0273399	0.12286	0.546099	0.179698	1.13252	0.535697	0.244548	0.243233	0.248575	0.343075	0.265223	0.00410792	0.0584385	0.0804414	0.123963	0.183281	0.258588	0.682468	1.44762	0.153817
1700056E22Rik	0.0423829	0.0869198	0.0562903	0.0672448	0.0568413	0.0603186	0.0106267	0.0155114	0.0107224	0.00487454	0.017664	0.00548139	0.00807903	0.0103979	0.00529196	0.0312873	0.0337778	0.0149217	0.012456	0.0785859	0
Gm37223	0.417618	0.127108	0.137713	10.342	0.0472918	0.127528	0.0605774	0	0.0143577	0.00479995	0.0549214	0.00281747	0	0.00480305	0.0288686	0.103026	0.0321946	0.000999489	0.0280416	0.0746553	0.0250379
Gm37800	5.09681e-05	0	0	0	0.0120602	0	0	0.00740618	0.000211714	0	0	0	0	0	0	0.0141658	0.0228576	0.0080385	0	0	0
Hlx	0.00200786	0.000286054	0.00223318	0.00253214	0.0151306	0	0.00187736	0.00158066	0.00628951	0.00738132	0.0718295	0.0115794	0	0.239151	0.04074	0.392559	0.198875	0.0820873	0.0106098	0.00291408	0.009239
Gm34342	0	0	0	0	0	0	0.00163594	0	0.0079623	0.00910196	0.012651	0.0058269	0	0.00820005	0.0502788	0.0104906	0.00835077	0.0350277	0.00298552	0	0
2023-03-01	0.00177364	0	0.000161731	0.00290891	0.00308299	0	0.0012895	0	0.00442304	0.00566335	0.00122472	0	0	0	0	0	0	0	0	0	0
2023-03-02	1.00674	1.33559	0.816078	1.9716	2.14175	2.41582	2.37926	3.92921	1.09473	1.25719	1.01913	1.47983	0.323781	2.95725	1.14411	0.513955	0.440781	0.866869	0.89666	0.538757	0.952586
C130074G19Rik	0.094798	0.0363641	0.108552	0.310748	0.236693	0.599106	0.169375	0.197339	0.0196571	0.0345484	0.0283435	0.0623657	0	2.03652	0.371944	0.0210338	0.0144595	0.122866	0.0307946	0.0231071	0.0590196
Mark1	0.0247616	0.017528	0.0196442	0.0840809	0.0281003	0.175075	0.177014	0.111648	0.163584	0.142629	0.0287231	0.106236	0	0.0266224	0.00865669	0.00305374	0.00866863	0.559558	0.0109643	0.00559283	0.0193324
Rab3gap2	0.14529	0.0898809	0.289825	0.410341	0.1775	0.290432	0.257604	0.165053	0.136457	0.143367	0.15153	0.144253	0.0106442	0.211453	0.439209	0.255019	0.175249	0.180975	0.157607	0.199933	0.163249
Iars2	0.0844652	0.0695934	0.112859	0.206434	0.168333	0.251647	0.162697	0.266151	0.131006	0.232952	0.0916269	0.200443	0.0405283	0.146866	0.449985	0.108574	0.101526	0.321914	0.106096	0.208907	0.299001
Bpnt1	0.115678	0.116233	0.0841389	0.282098	0.164829	0.364669	0.100725	0.0992506	0.108054	0.114149	0.123085	0.117594	0.0352769	0.116176	0.142101	0.0400435	0.0579098	0.713353	0.133816	0.240536	0.171495
4930532G15Rik	0.00747377	0.00380508	0.0136741	0.0061044	0.00881039	0.0127832	0.0104926	0.0077025	0.00912074	0.0150367	0.0107792	0.00532774	0	0.0103054	0.00161296	0.0379177	0.0267126	0.0181225	0.0352863	0.012405	0.0487001
Eprs	0.735187	0.610699	0.592745	1.26803	1.01984	1.14668	1.34445	1.04147	1.25277	1.02334	1.33416	1.00527	0.172096	0.917989	1.25644	0.555133	0.804266	2.43656	1.35874	1.87733	0.947575
Slc30a10	0.00177785	0	0	0.0123061	0	0.00244806	0	0	0	0	0.000180344	0.00109664	0	0	0	0	0	0.005828	0	0	0
Lyplal1	0.433398	0.618768	0.314329	0.180834	0.555627	0.496144	0.111887	0.159207	0.0652483	0.113108	0.0792651	0.0990571	0.0820848	0.0880557	0.00743737	0.0813173	0.0312714	0.0663307	0.0439066	0.0261007	0.092276
Tgfb2	0.041273	0.0109928	0.0337166	0.310986	0.195989	0.700486	0.423013	0.293687	0.382979	0.420375	0.981127	1.09419	0.110592	0.364323	1.5852	0.039128	0.0453699	1.53772	0.019964	0.0492043	0.926409
Rrp15	0.0746981	0.0527199	0.0808757	0.199169	0.23477	0.100689	0.363085	0.156927	0.296469	0.26489	0.296389	0.269738	0.0162275	0.203401	0.177319	0.103128	0.229153	0.281817	0.222834	0.302001	0.0901559
A430105J06Rik	0.00453956	0.00393325	0.00274861	0.00259771	0.00509156	0	0.0123553	0.0059334	0.00372804	0.00343564	0.0114718	0	0	0.00995226	0	0.00966077	0.0042328	0.0102189	0.0152124	0.00481847	0.0168042
Spata17	0.00152275	0.00590558	0.00322081	0	0.0124196	0.0147592	0.00233396	0	0	0	0	0.00124546	0	0	0	0	0	0	0	0	0
Gpatch2	0.073478	0.0445969	0.110219	0.0854767	0.137852	0.139576	0.124708	0.146205	0.161737	0.152582	0.161439	0.189613	0.0166548	0.4109	0.301692	0.106339	0.136426	0.14043	0.192174	0.115649	0.156622
Gm37896	0	0.000288123	0	0.00106531	0	0	0	0	0.0127557	0.00783229	0	0	0	0.00174981	0	0	0	0	0	0	0
Esrrg	0.0180013	0.00597247	0.010191	0.0944862	0.026456	0.200667	0.012498	0.00105945	0.013262	0.0119341	0.00515403	0.015336	0	0.00298507	0	0.000719056	0	0.00591266	0	0.00298606	0.0133357
Kctd3	0.0521311	0.0398705	0.0629202	0.117956	0.123199	0.0861206	0.14662	0.117506	0.0794319	0.0750851	0.12229	0.14615	0.00111102	0.0680198	0.174564	0.0388039	0.0175498	0.0912948	0.0857665	0.087174	0.0975161
Kcnk2	0.0852626	0.0754016	0.0813436	0.0092676	0.0952639	0.11829	0.22707	0.560241	0.383512	0.418435	0.840472	0.129181	0.151513	0.0179321	0.0108635	0.00518004	0.00629844	0.0211087	0.0130768	0.00631922	0.0320132
A430027H14Rik	0.00620459	0.0115105	0.00549037	0	0.01018	0.00220523	0.00570688	0.0118485	0.00446065	0	0.0192819	0	0.0276237	0.00144576	0	0	0.00173762	0.000797031	0	0.0011003	0
Cenpf	0.00784996	0.0134967	0.00920694	0.0157444	0.148607	0.00359412	0.027509	0.0484295	0.00893917	0.0165742	0.0206457	0.0178404	0	0.0412783	0.156201	0.0543468	0.0680051	0.0177233	0.050292	0.044798	0
Ptpn14	0.0875495	0.037147	0.157269	0.372126	0.330689	0.881048	3.21123	2.22442	0.076483	0.0709537	0.169709	0.200062	0.00992319	0.88038	2.05484	0.039579	0.0339381	0.36452	0.0738771	0.02393	0.191743
Gm37422	0.00017836	0.000407127	0.000503659	0.00119535	0.00226625	0.0051116	0.0087884	0.0102299	0.000477076	0	0	0.00250674	0	0.00937937	0.00116998	0	0.00551208	0	0.00216863	0	0
Smyd2	0.138826	0.0953372	0.110329	0.297534	0.136579	0.256211	0.25348	0.342437	0.175071	0.211137	0.208892	0.297573	0.0575111	0.426482	0.639113	0.0495219	0.0622999	0.188952	0.209315	0.142884	0.653528
Prox1	0.00318246	0.00417971	0.0130722	0.0147464	0.0187775	0.045493	0.0290884	0.0143033	0.0222047	0.0093515	0.018683	0.00101392	0	0.0842719	4.84029	0.0121439	0	0.0737371	0.00628351	0.00809683	0.00732235
Rps6kc1	0.0172	0.0197928	0.0335925	0.0435979	0.00935973	0.0112185	0.0271655	0.0558078	0.0427213	0.0776462	0.0359869	0.0415363	0.00685595	0.0338971	0.0630125	0.0697275	0.0647571	0.0483797	0.0296843	0.00790035	0.0681711
Angel2	0.139214	0.124448	0.133272	0.206231	0.286092	0.368589	0.305405	0.31623	0.261698	0.265036	0.224361	0.268707	0.0244108	0.505439	0.439247	0.205768	0.251049	0.345186	0.415582	0.679349	0.248897
Vash2	0.0112778	0.00246359	0.020222	0.00184077	0.00268916	0.0297367	0.0249715	0.0269696	0.0107729	0.0050865	0.0063871	0.0142552	0	0.00365322	0	0.0121245	0	0.00147698	0.00391367	0	0
Gm31373	0.000763035	0.00501798	0.00683431	0	0	0	8.37538e-05	0	0.00146369	0	0.000417132	0	0	0	0	0	0	0.00123913	0	0	0
Flvcr1	0.04183	0.0311046	0.0804377	0.105611	0.140292	0.210083	0.624265	0.227362	0.137485	0.0951648	0.107422	0.102667	0	0.113599	0.0546325	0.169291	0.124186	0.174251	0.061106	0.127638	0.0473931
A230020J21Rik	0.000563836	0	0.000547122	0	0	0	0	0.00434352	0	0.000389842	0.0016518	0	0	0	0	0	0	0	0	0	0
Spata45	0.00019234	0.0110971	0	0	0	0	0.000525307	0	0.0021341	0.00304133	0	0	0	0	0	0.00165706	0	0	0.0105341	0	0
Tatdn3	0.0386426	0.0335787	0.0299724	0.0467208	0.0880102	0.0391983	0.0591847	0.076551	0.0561296	0.115752	0.0672765	0.131113	0.0693899	0.0569079	0.166613	0.017134	0.0490745	0.0811982	0.0268211	0.045547	0.0875123
Nsl1	0.00120161	6.04446e-05	0.000161217	0.00326074	0.0155933	0	0.00258354	0.00414188	0.00194609	0.00521504	0.00173311	0.00139623	0	0.00681826	0	0.0172357	0.0248583	0.00522657	0.00362268	0.00480886	0
Batf3	0.0162185	0.00413921	0.0123529	0.0557343	0.0528408	0.126015	0.0255356	0.0100409	0.151429	0.0473394	0.0724224	0.0431359	0.00815758	0.153713	0.0700878	0.230998	0.545041	0.244035	0.0114159	0.024523	0.50772
Fam71a	0.012253	0.0151789	0.0711843	0.0462157	0.00194872	0.0437874	0.029357	0.115099	0.016682	0.0561893	0.114021	0.00992082	0.000228344	0.0524236	0.058577	0.0883652	0.00587735	0.0624195	0.0144587	0.00997097	0.0425027
Atf3	11.4135	3.58959	13.1049	27.5045	9.82371	33.6763	17.219	60.1239	9.30862	25.9066	14.6312	26.4039	2.06576	22.3541	31.742	16.6337	6.25338	30.8695	3.14295	2.90352	63.6176
D730003I15Rik	0.333009	0.235864	0.250117	0.39873	0.243786	0.357303	0.131233	0.145613	0.0674404	0.0726891	0.0892151	0.131767	0.0428682	0.0759884	0.0592353	0.343741	0.116708	0.128111	0.116332	0.262904	0.389144
Gm37168	0.00516566	0.00250522	0.0103444	0.00165694	0	0.0134463	0.000256788	0	0	0	0	0	0	7.8534e-05	0	0.00876693	0	0	0.00217019	0	0
Nenf	1.02207	0.657106	0.770303	1.15948	1.34356	1.53387	3.88757	4.90808	4.253	4.76282	5.85327	3.9823	0.681753	1.42283	1.63375	0.822711	0.632178	3.09055	0.505701	0.303835	3.20892
Pacc1	0.00166589	0	0.00437997	0.0201147	0.013332	0.0039211	0.00150128	0	0.00285873	0.00335045	0.00756361	0.00206915	0	0	0.00790325	0.0492657	0.0152903	0	0	0.00949457	0.0472362
Ppp2r5a	0.181214	0.124092	0.20762	0.553353	0.582057	0.895984	0.682844	0.487582	0.450191	0.438142	0.427697	0.529417	0.0575407	1.33422	2.8194	0.562423	1.095	0.869357	1.38876	1.5154	0.646724
Dtl	0.00678361	0.00494537	0.00180897	0.00520117	0.035878	0.00942815	0.0307267	0.0337867	0.0173202	0.0157926	0.0378339	0.0194564	0	0.0253863	0.0321843	0.0138143	0.032756	0.0458723	0.123373	0.0743084	0
Ints7	0.0531729	0.0421456	0.0314519	0.0373141	0.135344	0.0767275	0.132921	0.0871603	0.0850771	0.0851319	0.0695796	0.0599374	0.0329807	0.0714903	0.084455	0.0457705	0.0535288	0.0875374	0.15864	0.103162	0.275856
Lpgat1	0.354507	0.250912	0.248857	0.12148	0.561136	0.359554	0.841308	0.288507	0.371008	0.345922	0.845002	0.373814	0.0626298	0.208064	0.23868	0.19527	0.226773	0.177089	0.0969044	0.177563	0.552496
Gm38037	0.00132271	0.000703348	0.00112595	0	0.00398129	0	0.00223671	0.00972288	0.00047337	0	0	0	0	0.00156825	0	0	0	0	0.00134163	0	0
Nek2	0.00777343	0.00335804	0.00218111	0.00308156	0.0382186	0	0.00147682	0	0.00212727	0.00418749	0.000660649	0	0	0.0043784	0	0.00697911	0.0133314	0.0209523	0	0.00050645	0
1700034H15Rik	0.00231246	0.00297167	0.01366	0.00555117	0.00258859	0.00393147	0.0223094	0.0190401	0.00499794	0.00911091	0.00911594	0.00551883	0.000228344	0.00424133	0.00357476	0.00306652	0	0.00764829	0.00652614	0.00236216	0
Slc30a1	0.0809692	0.0632555	0.0932917	0.117993	0.1069	0.21035	0.418651	0.272248	0.160765	0.174251	0.101029	0.117805	0.0353351	1.37655	0.105772	0.229962	0.0534127	0.170973	0.0838135	0.0593868	0.42179
Rd3	0.00251388	0.00458344	0.000539866	0	0.00984604	0	0.000558173	0.00355735	0	0	0	0	0	0.0143417	0	0.0113092	0	0	0.00704722	0	0
Gm26670	0.021726	0.0288171	0.0374519	0.0281995	0.0594597	0.0185647	0.0191769	0.0320076	0.0154427	0.00147746	0.00752013	0.00779158	0.00368221	0.00673022	0.000393771	0.0229693	0.0370262	0.00800379	0.00819784	0.0216978	0
Traf5	0.0129706	0.00514281	0.0203258	0.00913406	0.100289	0.0170596	0.0780002	0.116524	0.37441	0.291027	0.13952	0.241866	0.0106442	0.113704	0.0357983	0.182312	0.0962482	0.178647	0.167431	0.0805682	0.0474392
Gm26879	0.000217846	0.00361588	0.000624092	0	0	0	0.00236075	0.00522313	0.00446204	0	0.00225196	0	0.0143906	0.00183559	0.000937527	0	0	0	0.00320215	0	0
Rcor3	0.0715649	0.0858772	0.0777618	0.0896732	0.0859369	0.245034	0.159568	0.304395	0.132833	0.24109	0.210843	0.258992	0.00538132	0.158077	0.184665	0.0493838	0.0309907	0.270405	0.0534112	0.0559113	0.256116
Gm10516	0.00238734	0.00159931	0.00235754	0.00227623	0.00372829	0	0.00242413	0.00595198	0.00295897	0.00268275	0.0055047	0	0	0.000392436	0.00277569	0.000603533	0	0	0	0	0.00127261
Kcnh1	0.00248994	0.00358057	0.00479054	0	0.000741537	0.00739779	0.130601	0.158569	0.0179137	0.0110818	0.00808001	0.00643608	0	0.0173341	0.00343215	0	0.00488251	0.0430939	0	0.00441911	0.00381782
Hhat	0.0214534	0.0117503	0.00477514	0.00925653	0.0185282	0.0209593	0.0201609	0.0415054	0.019481	0.0389383	0.0967496	0.0298218	0.0269733	0.015291	0.00787061	0.0129321	0.00595787	0.026886	0.0180507	0	0
Sertad4	0.0149289	0.0124081	0.0220442	0.0188511	0.0540779	0.0303431	0.144147	0.164206	0.0129859	0.0771633	0.111777	0.0439928	0	0.0246812	0	0.0014465	0.000772089	0.011613	0.00825132	0.00476767	0
Gm15867	0.00826901	0.0145292	0.00567547	0.0327531	0.0038842	0.0386321	0.0798683	0.0857378	0.0602798	0.110883	0.0776414	0.0691533	0.00901376	0.000454593	0	0.00467881	0	0.00181704	0.0011544	0.0028799	0.00816586
Syt14	0.00369259	0.00116559	0.000828633	0	0.00246613	0.00547789	0	0	0.00269917	0	0	0.00304232	0	0.000289636	0	0.00139614	0	0	0.0050226	0.00247417	0.00737406
Utp25	0.00731933	0.00132299	0.0199157	0.053171	0.0405319	0.00631207	0.0110079	0.00515885	0.010531	0.0135457	0.0213198	0.0094355	0	0.0032831	0.00481214	0.0310575	0.0254921	0.0061332	0.0195753	0.0647095	0.0279188
Irf6	0.173334	0.124599	0.329036	1.02218	0.211067	1.09115	2.46264	0.843849	0.0178836	0.0244945	0.0481343	0.0296359	0.0775472	0.107775	0.0779938	0.0534311	0.0516783	0.110403	0.0510281	0.0677765	0.118089
A130010J15Rik	0.0475635	0.0444259	0.0601548	0.167572	0.0428086	0.0900245	0.270195	0.0523474	0.0189224	0.00803979	0.0199977	0.0158088	0.00689039	0.0228141	0.0131149	0.0248152	0.00779833	0.024381	0.0287104	0.0585729	0.0811518
Traf3ip3	0.00465038	0.000698219	0.00467943	0.000584602	0.135205	0	0.00401537	0.00123689	0.00176293	0	0.00546728	0	0	0.00409621	0.0114383	0.0497624	0.0635262	0.00119787	0.42972	0.429623	0.0118379
4930570N18Rik	0.000546374	0	0	0	0.00625626	0	0.000212925	0.00411875	0	0	0	0	0	0	0	0.0005373	0.00326664	0	0.0376454	0.00838777	0
Lamb3	0.0145268	0.02022	0.0222361	0.0705537	0.142831	0.163577	1.36727	1.30442	0.0073931	0.0197396	0.0548142	0.0126869	0.000228344	0.0371813	0.00791532	0.0127876	0.0261998	0.0580452	0.304869	0.0989624	0.19118
Hsd11b1	0.0125466	0.00622558	0.0212938	0	0.0492878	0	0.00323757	0.00363134	0.244581	0.152754	1.15346	0.0126266	0.0548956	0.0114129	0.112933	0.00874654	0.102161	0.140993	0.298945	0.193816	0
G0s2	0.0480235	0.0447565	0.083751	0.0398579	0.372524	0.00479961	0.0280447	0.125604	0.277964	1.31337	1.161	0.305603	0.235026	0.0287469	0.221566	0.025884	0.29431	0.514713	0.104774	0.010174	12.3354
Camk1g	0.000199832	0.000304567	0.000149771	0	0.00785817	0	0	0	0.00962463	0.0102896	0	0.00438133	0	0.0013537	0	0	0	0	0	0	0
Mir205hg	0.00215813	0	0.00575559	0.0499446	0.00353834	0.0181584	0.103376	0.112186	0.00204403	0.00315911	0.00120693	0.000669599	0	0.0015396	0.0069582	0.00387186	0	0.00114299	0.00209613	0	0.00816586
Plxna2	0.0395937	0.0236816	0.0366746	0.0570398	0.0377346	0.0460266	0.122281	0.0705234	0.252022	0.317287	0.152949	0.345292	0.00304118	1.66247	0.47221	0.0187369	0.00715884	0.116332	0.0088425	0.0254881	0.086642
Cd34	0.234623	0.555103	0.0647424	0.0237846	0.579554	0.0683172	0.0322174	0.0372342	1.04439	1.18335	2.92326	0.152346	0.180091	5.34125	0.458434	0.0396018	0.103479	0.0583944	0.123208	0.0192146	0
Gm16897	0.000690123	0.00225091	0.00305742	0.00115491	0.00516604	0	4.36225e-05	0.00124184	0	0.00369587	0.000198661	0	0	0.00101008	0	0.00189112	0	0	0.00104879	0	0.00241442
A330023F24Rik	0.0158201	0.00104893	0.0558136	0.0824729	0.0254858	0.0103219	0.0025079	0	0.00957848	0.00197878	0.00168462	0.000840923	0	0.00796414	0.00859836	0.0172859	0.00607097	0.000838784	0.0223477	0.0154405	0
Gm37027	0.00288747	0.00625642	0.0033165	0.00327192	0.00413295	0.00883257	8.10994e-05	0	0.00038669	0	0	0	0	0.000495696	0	0	0.0101266	0	0	0	0
Cd46	0.00410356	0.00688889	0.00368161	0.0109552	0.00848547	0	0.00472834	0.0113629	0.0078934	0.0116492	0.00548159	0	0	0.01212	0	0.00397018	0	0.00541032	0.00241202	0.0137126	0
Cr1l	0.286707	0.311828	0.304354	0.501946	0.463646	0.304281	0.569713	0.540512	0.373438	0.356861	0.49913	0.388578	0.158232	1.00231	0.722828	0.495295	0.355428	0.384671	0.609735	0.486608	0.196923
Cr2	0.000229174	0.000675933	0.0032206	0	0.020245	0	0	0.00168608	0.00122366	0	0	0	0	0	0	0.000648371	0	0	0	0	0
Fam171a1	0.0510824	0.0213435	0.0568528	0.0609263	0.0644174	0.297587	0.0295549	0.0389032	0.107572	0.136634	0.137544	0.154487	0.02257	0.527629	0.210939	0.0170658	0.00345247	0.0594043	0.00589385	0.0139266	0.112062
Nmt2	0.121782	0.0999468	0.110785	0.142433	0.170302	0.226226	0.357862	0.23819	0.191456	0.213307	0.184953	0.202423	0.0442683	0.230133	0.283934	0.153658	0.10746	0.195343	0.412577	0.370659	0.141599
Rpp38	0.0399555	0.0264671	0.077419	0.0619281	0.0725082	0.0579943	0.0702667	0.0605528	0.0401745	0.0549518	0.0639363	0.0394932	0.0108686	0.0694222	0.00777829	0.0266551	0.0154897	0.118537	0.0230456	0.0498992	0.265015
Acbd7	0.319032	0.469168	1.75619	0.00870673	0.196882	0.119265	0.137299	0.157191	0.0362043	0.0433414	0.0367951	0.0673691	0.0198059	0.0856585	0.0034791	0.0265606	0.036002	0.0541992	0.0569182	0.0958678	0.217836
Meig1	0.0334722	0.189047	0.0164301	0.0151047	0.0269987	0.0139304	0.0156103	0.0342854	0.012833	0.0151204	0.0116354	0.00934895	0	0.0350678	0.00148614	0.0306105	0.0382703	0.0391237	0	0.0173932	0
Dclre1c	0.0170075	0.0169918	0.036656	0.0880322	0.0716924	0.0302152	0.00923643	0.033682	0.0349184	0.0512137	0.0234814	0.0147186	0	0.017987	0.00747099	0.504803	0.137754	0.00637564	0.127704	0.170871	0.0535456
Suv39h2	0.00372323	0.00315219	0.00824843	0.0187503	0.0155907	0.00709151	0.0231663	0.0222571	0.0438812	0.0321533	0.0307713	0.0338053	0	0.0622124	0.0462275	0.0207274	0.0387673	0.0408058	0.051023	0.0858751	0.0474656
Hspa14	0.114065	0.0951765	0.0948706	0.165519	0.517115	0.281068	0.377148	0.261248	0.292467	0.3887	0.251264	0.263157	0.0556896	0.400703	0.342066	0.297592	0.470609	0.416633	0.837084	0.515559	0.385345
Gm45902	0.0103215	0.00652988	0.008633	0.00307262	0.0276312	0.0375526	0.0173093	0.0199424	0.0221439	0.0151707	0.0165685	0.0134902	0.0295469	0.044919	0.0332311	0.0243203	0.0816846	0.032488	0.0417156	0.0717453	0
Cdnf	0.00640129	0.00679292	0.00608086	0.00625908	0.0061902	0.00892921	0.00393178	0.00502462	0.00263368	0.00611496	0.00979426	0.0181782	0	0.00421964	0.00375843	0.00374843	0.00830737	0.0121687	0	0	0
Fam107b	0.084449	0.0611446	0.14423	0.736034	1.99908	1.01969	2.44065	0.777595	1.08746	0.382093	1.64346	0.3823	0.269545	0.226443	0.976592	0.808702	1.4525	1.84779	4.41966	6.01572	0.620974
Frmd4a	0.0708329	0.0427406	0.038939	0.0557461	0.135911	0.11899	0.0423844	0.0219836	0.193788	0.184794	0.181081	0.190322	0.0489761	0.78991	0.237652	0.519683	0.178391	0.398659	0.16746	0.120218	1.99911
Gm36988	0	0	0	0	0	0	0.000110867	0	0.00128268	0	0	0	0	0.00615086	0	0.00558677	0	0.00203757	0	0.0119122	0.0423813
Prpf18	0.0667843	0.059394	0.077476	0.179699	0.129657	0.133603	0.157573	0.123102	0.128793	0.143759	0.137757	0.140531	0.0468927	0.196255	0.181522	0.0984023	0.115433	0.154764	0.412766	0.256037	0.219711
Bend7	0.119752	0.0666656	0.0945275	0.131982	0.116038	0.234953	0.0936512	0.149136	0.0674909	0.077154	0.0459186	0.0687061	0.0198355	0.19721	0.097407	0.0035457	0.0132142	0.0310391	0.0378727	0.00532398	0.0499727
Sephs1	0.0676193	0.0627925	0.0507937	0.0770369	0.110002	0.171873	0.130577	0.184165	0.103542	0.154222	0.089671	0.215216	0.0236039	0.0951127	0.160109	0.0598603	0.0910176	0.136441	0.0796351	0.077094	0.150094
Phyh	2.52371	2.3227	2.22017	1.87165	0.708668	0.845743	0.347758	0.305849	0.400584	0.47729	0.375819	0.680209	2.57907	0.212978	0.238312	0.384681	0.369314	0.596	0.432725	0.421533	0.636806
Mcm10	0.00616934	0.00515258	0.0142466	0.0129683	0.0275132	0.00259297	0.00877064	0.00253598	0.00896899	0.00469423	0.00503346	0.00160327	0.0026265	0.0102558	0	0.0137019	0.0160008	0.00336155	0.0148224	0.00782983	0
Optn	0.102818	0.08584	0.134714	0.182328	0.242972	0.203589	0.148361	0.0985722	0.126922	0.120623	0.0974569	0.142841	0.0285703	0.192263	0.0562124	0.175042	0.076605	0.211142	0.0927737	0.0760086	0.103962
4930551O13Rik	0.000660746	0.00181979	3.9366e-05	0	0	0	0.00107532	0	0	0	0	0	0	0	0	0	0	0.00434864	0.0132714	0	0
Ccdc3	0.0106078	0.000263297	0.000848188	0.0169719	0.0268017	0.0314926	0.0269872	0	0.0164036	0.0218361	0.0521548	0.0571721	0	0.033861	0.275915	0.00106841	0.000772089	0.405891	0.00384556	0.00470158	0
Camk1d	0.0100176	0.00174281	0.0215733	0.227658	0.0850891	0.0872032	0.0651904	0.0161125	0.0229452	0.0330381	0.0157624	0.0440423	0	0.0177797	0.0168245	0.515675	0.862683	0.041752	0.1653	0.266277	0.0282937
Cdc123	0.297366	0.342816	0.35378	0.523108	0.419333	0.521636	0.368194	0.48771	0.36897	0.480289	0.334234	0.487268	0.0956102	0.310721	0.273258	0.228425	0.175205	0.345556	0.303009	0.303636	0.447364
Nudt5	0.146647	0.155884	0.208594	0.337606	0.136163	0.246695	0.163766	0.275159	0.103275	0.140666	0.123455	0.158724	0.0475514	0.186589	0.208578	0.115129	0.111	0.255155	0.198774	0.121875	0.451923
Gm13199	0.0013394	0	0.00156738	0.000603365	0.0187582	0.000786531	0.000115921	0	0.00218025	0	0.00085071	0	0	0.00337239	0.0163675	0.00126907	0	0	0	0	0
Sec61a2	0.0646983	0.0432599	0.0685391	0.0624499	0.08831	0.155056	0.116853	0.0944677	0.114165	0.0985743	0.128554	0.0896568	0.00371638	0.0568882	0.119421	0.0419586	0.0535974	0.0592807	0.143445	0.0816403	0.219316
Dhtkd1	0.0299379	0.0220271	0.0562132	0.0348494	0.0106205	0.0446235	0.036513	0.0564606	0.0325466	0.0480351	0.0101931	0.0619611	0.0131168	0.0131517	0.00441348	0.00374279	0	0.0097738	0.0137862	0	0.00628226
Upf2	0.136408	0.0897642	0.188074	0.252243	0.155749	0.243705	0.219731	0.330974	0.176363	0.211396	0.132931	0.344723	0.0374355	0.245505	0.169522	0.116131	0.102037	0.23814	0.243404	0.226137	0.145773
Proser2	0.0288933	0.0145501	0.0338103	0.153915	0.0418049	0.171324	0.0946107	0.0439585	0.05397	0.141555	0.0199581	0.452424	0.000228344	0.708602	0.0477766	0.00681922	0.0525905	0.046501	0.00213009	0.00820086	0.105989
Echdc3	0.162946	0.120859	0.071478	0.0512738	0.182661	0.136524	0.0635825	0.0707831	0.0841	0.0865806	0.0425036	0.257958	0.00489306	0.0330688	0.119694	0.00899881	0.0295481	0.0592382	0.0198985	0.00832179	0.0233763
Gm13383	0.00571319	0.00226855	0	0	0.0323689	0	0	0	0	0	0	0	0	0	0.0211813	0.0161099	0.00236006	0	0	0	0
Usp6nl	0.0870062	0.0696464	0.0746819	0.126981	0.2453	0.29244	0.245508	0.186359	0.153077	0.149738	0.102424	0.235213	0	0.247097	0.129127	0.0763017	0.149383	0.220121	0.0818448	0.1176	0.308774
Gm13391	0.000194464	0	2.00927e-05	0	0	0	0	0	0	0	0	0	0	0.00673302	0.137996	0.0669526	0.00855177	0	0	0	0
Celf2	0.157971	0.127657	0.184594	0.391675	1.36103	0.618491	0.397334	0.503701	1.16617	1.19229	2.27785	1.4264	0.19327	0.129924	0.75693	1.28513	1.28262	0.148969	1.74712	2.66202	3.15704
Gm10855	0.00214326	0	0.000263963	0.000326148	0	0.00163195	0	0	0.000510372	0.000920467	0.00286594	0	0	0	0	0	0	0	0	0	0
Gm10115	0.00107685	0	0.000776751	0.00981311	0	0.00192654	7.92601e-05	0.0020401	0.00160618	0.00352961	0.003216	0.00332934	0	0.00281948	0.010859	0	0.000772089	0.00316853	0	0	0.176675
Gm13219	0	0	0.00095925	0.00476877	0.000185546	0.00340591	0.0613037	0.0353845	0	0.00179525	0	0.00337198	0	0.00127511	0.00343215	0.00163491	0	0.00490152	0	0	0
Gata3	0.36616	0.300509	0.715079	2.76901	0.197024	1.26944	0.422383	1.1953	0.0430426	0.0331379	0.0778455	0.0165091	0.100395	0.0619032	0.0456997	0.0575218	0.0634441	0.0498428	0.605269	1.75901	0.0317451
Gm13256	0.0021197	0.000831019	0.000967496	0.00563208	0	0	2.89525e-05	0.00239445	0	0	0	0	0	0	0	0	0	0	0.00212952	0.00447745	0
4930412O13Rik	0.0782155	0.0627234	0.400228	0.273858	0.0136391	0.00695188	0.0111283	0.0163189	0.00433788	0.00801596	0.0134112	0.00686818	0.0166821	0.0016334	0.00204593	0.0138409	0.00663858	0.00403923	0.00678369	0.00354221	0
9230102O04Rik	0.0881699	0.08348	0.14616	0.0580369	0.0869097	0.0578988	0.0562265	0.0686207	0.00303875	0.00251528	0.0143909	0.00432884	0.0367268	0.00827526	0.00337464	0.00614416	0.0291053	0.00444696	0.00950706	0.0342731	0
Gm13262	0.00488445	0.00256902	0.00541362	0.0052454	0	0	0.00297529	0	0	0	0	0	0	0	0	0	0	0	0	0	0
Taf3	0.0797508	0.0603274	0.118235	0.128051	0.147096	0.178206	0.186822	0.259404	0.219629	0.307165	0.146794	0.267396	0.00567642	0.314363	0.315299	0.0927667	0.107865	0.36197	0.27472	0.368736	0.145325
Atp5c1	1.41753	1.45947	1.2937	2.70922	2.56965	4.39168	1.71013	2.0659	1.97863	2.62289	1.81738	3.54412	0.649017	1.87299	1.98211	1.65403	2.76654	2.97321	2.52813	2.51637	1.95712
Kin	0.069846	0.0693577	0.0597791	0.129749	0.11437	0.112837	0.199244	0.163975	0.195628	0.156285	0.126678	0.15765	0.0275881	0.237952	0.126203	0.110332	0.119246	0.144688	0.239427	0.368995	0.153262
Itih2	0.00958145	0.00321933	0.00508992	0.0318345	0.0178566	0.0173607	0.135082	0.0944442	0.0289386	0.0270222	0.201329	0.0148245	0	0.000852716	0.0614193	0.00180281	0	0.00421411	0.00908183	0	0
Itih5	0.0587477	0.0480148	0.0312081	0.120379	0.296044	0.291408	0.100976	0.165879	1.84373	1.97506	10.8145	2.02126	0.291731	3.57264	1.74258	0.075291	0.0753451	0.851858	0.511273	0.126084	16.0178
Gm13261	9.3419e-05	0	4.76834e-05	0.000787606	0	0.00031762	0	0	0.00125216	0	0	0	0	0	0	0.00613668	0	0	0.0129605	0.00865325	0
Sfmbt2	0.0177794	0.011836	0.00936539	0	0.0306053	0.0249018	0.0314985	0.0553229	0.0229114	0.0157141	0.00728337	0.026337	0	0.00377097	0.0604008	0.013244	0.0226249	0.0482428	0.0165645	0.0564885	0
Prkcq	0.00244464	0.00911779	0.00399152	0	0	0	0.00069466	0.00178537	0.00865587	0.00709381	0.00438226	0.00307027	0	0.000488277	0.207872	0.00346391	0.00728265	0.00129093	0.372674	0.402066	0.394641
Gm13293	8.90097e-05	0.000156702	2.96583e-05	0	0	0.0102188	0.00961472	0.0122293	0	0	0	0	0	0	0	0	0	0.00829366	0	0	0
Pfkfb3	0.347364	0.119692	0.345209	0.0916683	0.398788	1.94342	1.41332	0.811803	0.164132	0.172818	0.21295	0.268838	0.015215	1.77137	1.86094	1.14556	0.253385	0.445937	0.115255	0.117942	0.357841
Gm10851	0.000418598	0	0	0	0	0	0.00099746	0	0	0	0	0	0	0.00267983	0	0.00803908	0	0	0	0	0
Rbm17	0.269051	0.250256	0.249939	0.684899	0.738153	0.424913	0.687862	0.603505	0.570025	0.598204	0.534334	0.594873	0.133804	0.589112	0.710692	0.508143	0.763038	0.575932	0.779882	0.734885	0.117943
Il2ra	0.000165553	0.00353143	0.00266074	0.00642293	0.00763083	0	0.000359241	0.000959833	0.00279898	0	0.0237938	0.00776576	0	0.00361836	0	0.0745835	0.167277	0.0247916	0.0879957	1.33165	0
Il15ra	0.0305336	0.0404299	0.0677079	0.046782	0.07239	0.052154	0.163056	0.057117	0.658547	0.274694	0.406393	0.0950141	0.135087	0.159779	0.0208777	0.0866852	0.0741358	0.402173	0.110575	0.0651633	0
Fbh1	0.010938	0.0102335	0.0643115	0.141709	0.0344329	0.0221389	0.00845046	0.00626613	0.0450102	0.0473988	0.0411108	0.0278378	0.0039247	0.0156911	0.0692016	0.114446	0.0286366	0.0128541	0.0583251	0.0516387	0.0970624
Ankrd16	0.0456974	0.0546319	0.096236	0.0575314	0.131461	0.0914638	0.0661938	0.135745	0.0899036	0.128857	0.0601846	0.146545	0.00373815	0.076268	0.126645	0.0844791	0.0696372	0.146726	0.189001	0.252889	0.0544228
Itga8	0.0242299	0.0283581	0.00898181	0.0124334	0.0961676	0.0163283	0.138191	0.180079	0.973676	1.19277	0.587385	1.56504	0.0340753	0.0181181	0.0212408	0.0235067	0.0210041	0.899193	0.0272826	0.00660715	0
E030013I19Rik	0	0	7.59264e-05	0	0	0	0.00220231	0.00340562	0.0196727	0.0258963	0.023911	0.0291926	0	0.000977713	0	0	0.00188947	0.0132882	0	0	0
Mindy3	0.190281	0.214264	0.0931455	0.154462	0.303415	0.298647	0.349153	0.275396	0.265771	0.298303	0.185986	0.361247	0.0805268	0.278974	0.244411	0.153957	0.274975	0.363978	0.33445	0.218965	0.470349
Pter	0.00768459	0.00478577	0.00490214	0.0110375	0.0182067	0.00545741	0.00868353	0.0259296	0.0515747	0.0592211	0.075871	0.0614796	0.00174275	0.0241896	0.0949597	0.00617975	0.0039379	0.0384774	0.0191606	0	0.0256986
C1ql3	0	0	0	0	0	0	6.17817e-05	0	0.00161058	0.00307155	0.0176787	0.00979752	0	0	0	0.00117771	0	0	0.00297477	0	0.232043
Rsu1	0.130047	0.116403	0.113932	0.160679	0.345114	0.513858	0.519451	0.592915	0.691382	0.820422	0.680568	1.46887	0.0659072	0.912054	1.25242	0.469771	0.469003	1.84494	0.141233	0.218889	2.01026
Gm13270	0.00050547	0.000367427	8.59501e-05	0.00093283	0.00539185	0	0	0	0.000501689	0.00130526	0	0	0	0	0	0	0	0	0	0	0
Trdmt1	0.0137333	0.0126265	0.00948647	0.0107493	0.0345887	0.0361817	0.0304667	0.0189053	0.0304442	0.0397192	0.028144	0.048092	0	0.0725396	0.0736622	0.0291209	0.0599219	0.0701962	0.00404527	0.00993831	0.0256986
Vim	0.541455	0.290566	0.300899	0.146963	3.97796	0.298065	0.219753	0.251233	9.67278	7.88336	17.7461	4.88653	1.38786	13.7927	32.6173	10.6989	26.1957	39.4118	4.40592	6.22466	30.3861
St8sia6	0.253814	0.416948	0.064158	0.00651394	0.436411	0.0865172	0.0147537	0.0179546	0.00939194	0.00746391	0.0249422	0.0124744	0.00111102	0.382036	0.499187	0.0918528	0.062596	0.015941	0.0244212	0.0621264	0
Hacd1	0.102017	0.0673913	0.075599	0.133683	0.252715	0.076803	0.15814	0.157289	0.454931	0.572933	0.258387	2.23858	0.00410792	0.0590934	0.0589139	0.0297463	0.0403378	1.18641	0.0213778	0.0131009	0.39331
Stamos	0.00399078	0.000299313	0.00348267	0.0251004	0.00547976	0.00283972	0.00128064	0.00313672	0.00180747	0.00188368	0.00219535	0.00538594	0	0.000454593	0	0.0158366	0.0120692	0.00243228	0.00491567	0	0
Stam	0.0682647	0.0513118	0.0671336	0.246665	0.152445	0.222274	0.345122	0.152167	0.274986	0.24182	0.274819	0.205366	0.0666748	0.187451	0.30641	0.114869	0.0599498	0.230409	0.0788724	0.150557	0.328217
Mrc1	0.00410954	0.000259227	0.0148466	0.00563324	0.0183348	0.00820663	0.00255406	0.00332274	0.00769556	0.00626894	0.0197152	0.012623	0	0.0159063	1.90312	6.35327	0.406496	0.00269945	0.0269557	0.00660536	0.018478
Cacnb2	0.0204372	0.00638396	0.0162691	0.0944159	0.0604776	0.0860589	0.0292141	0.0413817	0.182876	0.179857	0.0706909	0.523662	0	0.0137928	0.00439218	0.00975502	0.0238978	0.335233	0.0271329	0.00903971	0
Gm10848	0.000166044	0.000233919	0	0	0	0	0.000703495	0	0.0068408	0.00677636	0.00285595	0	0	0	0	0.00653965	0	0.00448688	0	0	0
Gm13269	0.000135584	0.000313822	0	0.00145332	0	0	0.00144826	0	0.00976359	0.00622617	0	0.00200394	0	0	0	0.00193046	0	0.0171954	0	0	0
Nsun6	0.042298	0.0335219	0.0714255	0.0419414	0.141627	0.0536651	0.0485681	0.111978	0.0571971	0.0720414	0.0470667	0.0819311	0.0336737	0.144875	0.105985	0.156447	0.142291	0.0616956	0.171184	0.196338	0.0613101
Arl5b	0.344585	0.204548	0.446335	0.463701	0.429461	0.580171	0.919497	0.59645	0.776372	0.578587	0.991452	0.43438	0.181599	0.93303	0.562598	0.615848	0.450645	0.826156	0.547134	0.762978	0.247488
Malrd1	0.00368594	0.000838821	0.00907775	0	0.00120082	0	0	0	0.000211714	0	0	0	0	0.000402651	0	0	0	0	0	0	0
Plxdc2	0.0691485	0.0697291	0.0785057	0.0208524	0.110084	0.380257	0.350919	0.497833	0.309456	0.328984	0.812368	0.157977	0.0913179	0.0268811	0.21477	0.469759	0.131789	0.261711	0.0559155	0.191832	0.818745
Nebl	0.0456139	0.0500766	0.0143396	0.0131726	0.105425	0.116494	0.363734	0.390259	0.0942294	0.0781702	0.0316584	0.12946	0.0116352	0.135841	0	0.00567625	0.00817868	0.0235468	0.0530846	0.25417	0.0812505
A930004D18Rik	0.000210557	0.000394456	0.00289352	0.00673121	0.00764707	0	0.000833268	0.00218196	0.000230594	0.00979951	0.00194371	0.00750249	0	0.00043314	0	0	0	0.0028857	0	0	0
Skida1	0.000852298	0	0.000502116	0.00707387	0	0	0.00120161	0.00354173	0.00142602	0.00222829	0	0	0	0	0.00226093	0	0	0	0	0	0
Mllt10	0.131547	0.113453	0.154436	0.31845	0.290078	0.566952	0.3005	0.386435	0.22875	0.361552	0.195238	0.335047	0.0278118	0.386166	0.310242	0.206013	0.144697	0.376002	0.381707	0.424932	0.379466
Dnajc1	0.367094	0.353007	0.444389	0.808456	0.356932	0.453157	0.446171	0.431739	0.861964	1.01249	0.891215	0.760668	0.243412	0.685993	0.753222	0.349789	0.203492	0.433542	0.897203	0.640026	0.882035
Commd3	0.491951	0.451935	0.416696	0.594643	0.721754	0.758737	0.445347	0.825896	0.410968	0.626572	0.498697	0.832742	0.19364	0.511057	0.62574	0.422231	0.409875	0.503201	0.575653	0.371909	0.79235
Bmi1	0.105193	0.119106	0.100973	0.211273	0.172805	0.291258	0.177145	0.248241	0.109133	0.171401	0.124726	0.207748	0.00286328	0.315394	0.847661	0.131186	0.0688457	0.169792	0.154946	0.0701888	0.551289
Spag6	0.000239938	0.00599796	2.36845e-05	0	0.000476985	0	0.00185945	0	0.00122366	0.00268155	0.000180344	0	0	0	0.00715583	0	0.00985829	0.00309853	0	0	0
Carlr	0	0.00185928	4.22188e-05	0	0	0	0.00056151	0.00215341	0.00122366	0	0	0	0	0	0	0.00369754	0.00585897	0.000999489	0	0	0
Pip4k2a	0.0503615	0.0536978	0.127984	0.0133311	0.177181	0.0247338	0.0272463	0.0346641	0.103637	0.0659747	0.142926	0.229384	0.0374584	0.250255	0.269476	0.916392	1.22131	0.173869	0.340859	0.301987	0.106164
4930426L09Rik	0.000177794	0	0.000337685	0	0	0	0.00247689	0	0.00627832	0.00338199	0.00179978	0.00806435	0	0.00127907	0.0198775	0.016648	0.00273364	0	0	0.00236216	0
Armc3	0.00794215	0.00213532	0.000135386	0	0.0171888	0	0	0.00235186	0	0	0.00218325	0	0	0.0018669	0.112186	0.0236766	0.00713183	0	0.008356	0.0193232	0
Msrb2	0.0552401	0.0432755	0.0273648	0.132071	0.042517	0.0921378	0.0173145	0.105081	0.0600766	0.130718	0.107569	0.138398	0.0272182	0.0553607	0.0682773	0.0894845	0.00862252	0.0138096	0.027973	0.0165063	0.0602868
Otud1	0.0349005	0.0402785	0.0335165	0.0985855	0.249573	0.0534821	0.383382	0.484798	0.0398647	0.143968	0.213854	0.112565	0.0315559	0.0885717	1.23916	0.787156	0.217972	2.85494	0.203403	0.171159	1.91337
Etl4	0.126392	0.0702843	0.1063	0.192217	0.156805	0.838359	0.249105	0.229433	0.150825	0.224107	0.0584865	0.201319	0.0531887	0.559157	0.28237	0.0261833	0.00509718	0.126624	0.0204501	0.0120769	0.157057
Gm17171	0.00405954	0.00399562	0.00391676	0.00386788	0.0220639	0.0123417	0.000974334	0	0	0.00070705	0	0	0.00174275	0.000268445	0	0.000983531	0	0	0	0.00298606	0
Arhgap21	0.130762	0.109067	0.148258	0.276872	0.25741	0.448785	0.437076	0.360286	0.370554	0.415749	0.543112	0.208748	0.028478	0.361582	0.432143	0.134083	0.153677	0.328828	0.154827	0.194574	0.117584
Gm13375	0.00733321	0.00546578	0.00287366	0.010412	0.00789818	0.0120791	0.00239925	0	0.00667369	0.00765166	0.00718082	0.00788698	0	0	0.00218617	0.00379193	0.00221147	0.000738492	0.00610704	0.00831657	0
Enkur	0.0220956	0.00896764	0.00759646	0.0054896	0.0160909	0.00884677	0.0162347	0.00122636	0.0533753	0.0221824	0.0289289	0.0282846	0	0.0370288	0.103213	0.016697	0.0218319	0.00440021	0.0029888	0.0216607	0
Thnsl1	0.0118034	0.0188446	0.0111259	0.0202039	0.0149108	0.0625617	0.00834628	0.0215391	0.00974834	0.0151511	0.00775063	0.0217913	0.00231999	0.0103179	0.0125146	0.0134276	0.00792512	0.00072993	0.0189163	0.00638599	0.00127261
Gad2	0.0867355	0.079145	0.142738	0.207629	0.0160999	0.00536452	0.00833187	0.00624389	0.00183602	0.00347848	0.00477136	0.000841304	0.0404453	0.00245338	0.000393771	0.0157688	0.00337199	0.0112491	0.0163827	0.0122655	0
Apbb1ip	0.0188876	0.0385024	0.00733589	0.000817201	0.260745	0.00229738	0.00466605	0.00503946	0.0277328	0.0216568	0.125863	0.00162704	0.00410792	0.00972178	0.00928227	0.546081	0.804272	0.000797031	0.726347	0.531238	0
Pdss1	0.0110012	0.0121614	0.0119549	0.0213039	0.0620089	0.0269615	0.0398891	0.0192652	0.0512354	0.030094	0.0361186	0.0280989	0.00692009	0.0257445	0	0.0288412	0.0117123	0.0366445	0.0295108	0.0268118	0.0878901
Abi1	0.19067	0.199454	0.163649	0.503584	0.437787	0.476308	0.572961	0.492557	0.490138	0.483892	0.585582	0.52689	0.12808	0.803504	0.858502	0.916677	0.818826	0.459424	0.930902	0.872328	0.733208
Acbd5	0.294214	0.289101	0.276363	0.749517	0.42823	0.803278	0.406395	0.642074	0.316715	0.38874	0.231453	0.337653	0.0434638	0.446781	0.352062	0.283755	0.21112	0.304722	0.551273	0.433624	0.706998
Mastl	0.00288297	0.00207482	0.00173158	0.0064608	0.0218908	0.00532992	0.00625293	0.0153802	0.0041193	0.00710234	0.00271555	0.00602595	0	0.00732842	0.00569545	0.00735172	0.0103231	0	0.00676242	0.0356406	0
Yme1l1	0.252344	0.255469	0.266585	0.553986	0.622276	0.533182	0.475719	0.523529	0.407749	0.481186	0.543733	0.329998	0.109817	0.551139	0.579853	0.360427	0.329543	0.567049	0.581162	0.586454	0.63559
4931423N10Rik	0	0.00117486	0.000121941	0.00121783	0	0	0	0	0.000292832	0.000202755	0	0	0	0	0	0.00133901	0	0	0	0	0
Spopl	0.0442209	0.0407994	0.0460323	0.0818227	0.145256	0.0895762	0.118225	0.126017	0.0868978	0.119196	0.123121	0.173312	0.00665869	0.108416	0.163753	0.116855	0.0605219	0.0836675	0.143929	0.21022	0.185144
Hnmt	0.0536937	0.0824017	0.0574609	0.0136409	0.079047	0.101996	0.0410317	0.0803546	0.092616	0.201584	0.0906845	0.221717	0.0255076	0.0112393	0.00346457	0.113559	0.0476864	0.0311918	0.0116114	0.00147557	0.12206
Il1f6	0.000605995	0	9.89226e-05	0	0.0027403	0	0.0306635	0	0.000540394	0	0	0	0	0	0	0	0.00729256	0	0	0	0
Il1rn	0.00130344	0.00591548	0.00418255	0.00803942	0.0316467	0.00155246	0.0222508	0.0016563	0.0219259	0.00175286	0.0349757	0	0	0.00617575	0.00422217	4.11956	2.97302	0.00299847	0.005233	0.00803466	0
Psd4	0.0318885	0.0259409	0.049667	0.0484783	0.0767608	0.0394847	0.0477333	0.0446387	0.00101278	0.000604481	0.00813329	0.00270812	0	0.00305011	0.00528096	0.123192	0.232001	0.00316662	0.594947	0.594385	0.00816586
Pax8	0.196161	0.273069	0.146147	0.0288072	0.400483	0.251958	0.208066	0.373971	0.00991871	0.0104456	0.0140113	0.0278638	0.0035098	0.0359446	0	0.013598	0.0114361	0.0188184	0.0123455	0.00458551	0
Cacna1b	0.00329401	0.00285682	0.0168634	0	0.000676306	0	0.00138024	0	0.00297545	0	0.00155128	0.000855639	0	0.00398161	0	0	0	0	0	0	0.0650166
Ehmt1	0.138144	0.11678	0.237336	0.392817	0.204891	0.303712	0.195097	0.336415	0.195665	0.29964	0.152821	0.291155	0.0446638	0.437019	0.287847	0.122228	0.123836	0.326603	0.201675	0.235659	0.484225
Arrdc1	0.135752	0.115114	0.267544	0.390462	0.214471	0.523828	0.219185	0.322122	0.0277289	0.0644736	0.055562	0.0417493	0.0215166	0.153614	0.165609	0.193741	0.20812	0.0686194	0.388709	0.305698	0.224642
Zmynd19	0.066618	0.0841767	0.0431812	0.140059	0.144928	0.0796565	0.0940517	0.0592585	0.080887	0.0833311	0.127201	0.0732813	0.00242427	0.0311484	0.0388018	0.0289364	0.0380311	0.0706451	0.194778	0.184887	0.145255
Dph7	0.0210883	0.016391	0.0170966	0.0280975	0.0353524	0.0162414	0.0176086	0.049577	0.0237518	0.0376939	0.0105691	0.031391	0	0.00980726	0.0170962	0.0134641	0.00394527	0.0131838	0.044224	0.0788833	0.0674155
Mrpl41	0.554498	0.494595	0.248705	0.487552	0.556195	0.506309	0.191496	0.305842	0.268965	0.340029	0.216936	0.430695	0.0825871	0.20885	0.165244	0.188017	0.15778	0.325649	0.745948	0.512741	0.160446
Pnpla7	0.034377	0.0119556	0.0285963	0.0364745	0.119197	0.0386738	0.00996594	0.0139721	0.0307175	0.0515766	0.0382826	0.0357236	0	0.0201857	0.0222058	0.263705	0.0404395	0.0226212	0.150321	0.044048	0.0633719
Nsmf	0.108962	0.109162	0.158064	0.0558116	0.167067	0.314328	0.144521	0.136915	0.166675	0.193593	0.0921091	0.105877	0.0369367	0.178558	0.0879576	0.0689233	0.0184615	0.175533	0.131821	0.0755496	0.498577
Noxa1	9.79849e-05	0.000683411	0.000708025	0.00121783	0.00114113	0.00159084	0	0	0	0	0	0	0	0	0	0	0	0	0	0	0
Nrarp	0.0235314	0.0172869	0.0120149	0.00583938	0.0584105	0.0130998	0.0154573	0.0102995	0.0185221	0.0270108	0.00936472	0.0270238	0	0.57152	0.0297782	0.0195586	0.0205714	1.98106	0.677873	0.13918	0.00816586
Gm38287	0.000294877	0.000600031	0	0.000457087	0	0	0.00434405	0	0	0	0.00320874	0	0	0.00158256	0	0.00752658	0	0.00264573	0	0	0
Tor4a	0.0129151	0.0121346	0.0188322	0.0425606	0.0216981	0.013238	0.0107941	0.0433589	0.00850636	0.0208259	0.0139974	0.00198352	0.00511208	0.0128113	0.0151491	0.0210156	0	0.0102132	0.0181654	0.023644	0
Nelfb	0.0758984	0.07126	0.0866078	0.169465	0.149943	0.198973	0.113866	0.290989	0.0878171	0.132719	0.10786	0.125317	0.0273	0.213032	0.0981617	0.163203	0.121858	0.221288	0.377727	0.351763	0.0599289
Tubb4b	1.06539	0.865529	0.808614	1.76378	3.07512	2.9717	2.93075	4.48932	2.64833	2.26014	1.69679	2.65186	0.371721	2.96868	1.9003	0.488846	0.620908	4.0497	2.05864	1.67467	1.88912
Rnf208	0.0215395	0.0135963	0.0176212	0.00759621	0.0276761	0.0407034	0.00157504	0.0134781	0.00356764	0.00725445	0.00805209	0.00692993	0	0	0	0.00490266	0	0.00165252	0	0.0183253	0.00750485
Ndor1	0.0252574	0.0134904	0.119334	0.109087	0.0473863	0.025631	0.0141309	0.021462	0.0164883	0.0111238	0.0181032	0.018558	0.0209406	0.0176922	0.0504751	0.0253068	0.0531769	0.00758507	0.0912706	0.0186167	0.0363276
Tmem203	0.139982	0.15367	0.155937	0.20256	0.1791	0.145217	0.0668771	0.131049	0.0869182	0.171423	0.0890026	0.153047	0.0488737	0.116119	0.207371	0.131536	0.0579946	0.129939	0.232126	0.276154	0.195832
Tprn	0.0213276	0.0136239	0.0196332	0.0488723	0.0671523	0.045445	0.0221612	0.0578314	0.0046941	0.00990101	0.015849	0.00411579	0	0.0472196	0.0517671	0.0248007	0.0101116	0.0328811	0.109835	0.153804	0
Ssna1	0.238511	0.314435	0.246741	0.363377	0.374331	0.432071	0.223893	0.658695	0.216352	0.443485	0.284216	0.295036	0.145393	0.331035	0.807107	0.255788	0.301221	0.408494	0.800372	0.797764	0.641543
Anapc2	0.114901	0.118008	0.172804	0.195666	0.203069	0.506498	0.290174	0.395711	0.179423	0.224762	0.231544	0.23997	0.0498037	0.278575	0.294277	0.152539	0.101638	0.440408	0.270297	0.31761	0.792112
Tmem210	0.0016316	0.00500054	0.00222281	0	0	0	6.81226e-05	0	0	0.00017454	0.00784289	0	0	0	0	0	0	0	0.00868282	0	0
Lrrc26	0.14101	0.170346	0.26984	0.0429713	0.0313318	0.0992578	0.0131604	0.00707226	0.00570781	0.0160547	0.008999	0.00380725	0.14258	0.0164983	0.0078609	0.0152342	0.00629076	0.00340419	0.031317	0.00628942	0.0112226
Grin1	0.00155527	0.00202914	0.00580175	0.0022596	0	0	2.44273e-05	0	0.00285827	0.000512079	0.00117632	0	0	0.000438968	0.00314271	0.00514508	0.00229391	0	0	0	0.00828167
Man1b1	0.0546081	0.050169	0.0678867	0.18008	0.123581	0.162575	0.110234	0.159158	0.0628646	0.113514	0.14919	0.0529363	0.0370207	0.147972	0.186579	0.138702	0.176107	0.370013	0.115728	0.145728	0.173268
Dpp7	0.0258049	0.0168499	0.0211106	0.0253144	0.0516304	0.074666	0.0174133	0.00732008	0.140814	0.140801	0.217523	0.0363658	0.00879875	0.0226604	0.122135	0.170699	0.0527318	0.0566858	0.0284183	0.0567628	0.0987187
Uap1l1	0.153672	0.110693	0.0861687	0.142522	0.12556	0.595152	0.0385552	0.0709449	0.150424	0.137074	0.201953	0.0948035	0.0289219	0.0835853	0.287963	0.451492	0.193803	0.105018	0.130478	0.0658068	0.105168
Sapcd2	0.0137241	0.0164766	0.0256248	0.00906746	0.0699662	0.00378891	0.000426025	0.00124184	0.00100767	0.00368031	0	0	0.00938843	0.00477554	0	0.00525325	0.00235225	0	0.0259193	0.00507491	0
Entpd2	0.144069	0.124653	0.192836	0.0758342	0.103438	0.0440779	0.0715414	0.0795533	1.30271	1.61139	2.1903	0.0993737	0.361639	0.0207469	0.0315782	0.0413974	0.0384789	0.18821	0.105317	0.0112038	2.85973
Npdc1	0.418088	0.336326	0.549255	1.22768	0.32474	0.638494	0.283684	0.371631	1.20817	1.71342	1.38763	0.664322	0.451062	1.06369	1.20111	0.0724317	0.0845528	0.629986	0.0892958	0.0723637	1.80135
Fut7	0.000215495	0	9.89226e-05	0	0.00364663	0	0.00202045	0.00893408	0	0.000913788	0	0	0	0.00259236	0	0.000932132	0	0	0	0	0
Abca2	0.254054	0.156654	0.260199	0.0661597	0.124635	0.348339	0.0485573	0.062664	0.104896	0.130868	0.112168	0.14067	0.00889826	0.0575498	0.0532837	0.0556205	0.0304783	0.0372925	0.201579	0.304419	0.264066
Paxx	0.537447	0.682625	0.384406	0.488339	0.756302	0.604896	0.333647	0.623595	0.32519	0.501454	0.493727	0.5282	0.14845	0.325007	0.290389	0.161256	0.164463	0.292005	0.593525	0.403499	0.845302
Clic3	0.159485	0.158709	0.300526	0.00422116	0.0870778	0.225935	0.0164426	0.0183231	0.01147	0.00470538	0.044463	0.000766809	0.00133936	0.00781873	0.00337464	0.0138689	0.000772089	0.012099	0.00568254	0.0179516	0
Ptgds	7.3587	5.74546	12.48	0.578212	2.77643	2.13862	0.352664	0.354031	0.494344	0.439542	0.617127	0.434748	0.312871	0.482177	0.370574	0.26904	0.256285	0.374038	0.426862	0.366412	0.471681
Lcn12	1.76444	1.09765	0.589322	0.164798	0.510111	0.307935	0.0309715	0.0301801	0.0401413	0.0251815	0.070854	0.0437921	0.0306038	0.0755521	0.0168732	0.0714183	0.0565985	0.0300071	0.0988369	0.0540757	0
C8g	0.0324489	0.0336666	0.0231284	0.0241212	0.0215282	0.0243029	0.00570764	0.0065653	0.00665631	0.020098	0.00298931	0.00451745	0	0.0124658	0	0.00839489	0.00444407	0	0.00945469	0.00286427	0
Fbxw5	0.0915889	0.0795778	0.0856915	0.163875	0.130095	0.326569	0.0871067	0.140973	0.0874735	0.183811	0.102855	0.222598	0.0766513	0.113711	0.128407	0.0880698	0.074103	0.207895	0.0509401	0.11296	0.177888
Traf2	0.0350106	0.0278556	0.040965	0.0875467	0.0847891	0.233643	0.163855	0.141474	0.0883307	0.0640777	0.0568292	0.0559072	0.00511428	0.141065	0.178591	0.0970081	0.172192	0.0713181	0.155076	0.143727	0.0701767
Edf1	2.22373	2.27667	2.01607	4.05129	3.71466	4.1653	5.3764	8.07683	2.77747	2.92477	2.34796	3.28334	1.34528	2.33607	2.90847	2.17343	2.46602	2.74425	3.11691	2.73326	2.95944
Mamdc4	0.00206064	0.000408768	0.000125371	0.000861963	0.00936068	0.00775054	0.00340284	0.00436392	0.00601627	0.00807266	0.00524878	0	0	0.00111314	0	0	0	0	0	0	0.030075
Phpt1	0.0881702	0.0832555	0.0968012	0.245159	0.1954	0.507704	0.251989	0.423332	0.22838	0.252847	0.17002	0.393695	0.0130857	0.0881859	0.188371	0.0790285	0.0627201	0.180573	0.058038	0.119122	0.0972938
Ajm1	0	0	0.00490507	0.00126931	0	0	0.000341331	0	0	0.00274471	0	0	0	0	0.0036107	0.00321868	0	0.00584443	0	0	0
Rabl6	0.216426	0.177932	0.264041	0.39006	0.26848	0.453043	0.305924	0.44837	0.312672	0.333385	0.294763	0.355113	0.102546	0.275514	0.378992	0.196138	0.202937	0.300785	0.170103	0.142463	0.295001
Fcnaos	0.00807741	0.00606042	0.00501499	0	0.00376281	0	0.000679257	0.00396291	0	0	0	0	0	0.000268445	0.00115824	0	0.0260586	0.00829366	0	0	0
Ccdc183	0.00684841	0.00886557	0.00663386	0	0.00177036	0.00413222	0	0	0	0	0	0	0	0.00185419	0	0	0	0	0	0	0
Tmem141	0.327217	0.3033	0.137566	0.170646	0.258198	0.395872	0.20704	0.319483	0.0435337	0.0692176	0.0511921	0.150336	0.0232419	0.0893836	0.0934902	0.308377	0.1654	0.0805294	0.0202573	0.00964335	0.194565
Fcna	0.0437798	0.0600757	0.0145196	0	0.121621	0.019769	0.00245879	0.00123329	0.00356011	0.00300829	0.00249811	0.000631629	0.00174275	0.00300419	0.119503	1.5554	0.00185292	0.011394	0	0.0075417	0
Lcn8	21.6419	88.3912	9.34122	0.295393	68.5621	4.84004	1.602	3.50276	2.00561	1.14427	1.80653	1.10379	1.3778	2.3685	0.563629	1.4274	0.269001	1.51087	0.5575	0.55113	0.387312
Lcn5	9.675	8.38546	13.2904	0.165928	1.59814	2.8756	0.355901	0.610084	0.288138	0.142086	0.594872	0.349802	1.24157	0.764041	0.148104	0.314006	0.733967	0.282613	0.205925	0.0984716	0.0485522
Lcn6	12.6265	17.5206	2.60015	1.18807	12.3756	1.62401	0.520071	0.973578	0.328808	0.231566	0.553645	0.377057	0.303223	0.661812	0.433126	0.439092	0.175355	0.369505	0.446971	0.380131	0.337853
Lcn10	6.68827	9.30226	1.31679	0.471566	7.28004	0.929013	0.190865	0.413332	0.237432	0.188995	0.363683	0.23034	0.13732	0.379827	0.132347	0.230207	0.0752153	0.179235	0.26155	0.148599	0
Obp2a	0.257876	0.398668	0.0670028	0.0248706	0.286438	0.0225753	0.0156167	0.0373463	0.00395063	0.0106736	0.0185774	0.0166561	0.00174275	0.0177801	0.00115824	0.0079111	0	0.035375	0.00583362	0.00855409	0
A230005M16Rik	0.0600551	0.107901	0.0145382	0.00424968	0.0792887	0.013893	0.0061262	0.0129626	0.00300369	0.00204398	0.0168668	0.0032811	0	0.00181952	0	0.00547933	0	0.00175028	0.00559854	0	0
Bmyc	3.60071	4.75732	0.93551	0.609758	3.58085	1.0619	0.471151	1.21654	0.487381	0.703603	1.11536	0.477147	0.320152	0.442817	0.941139	0.669651	0.292137	0.457815	0.300234	0.587372	0.992322
Obp2b	0.000556448	0.00266002	0	0	0	0	0.00015336	0	0	0	0	0	0	0	0	0	0	0	0	0	0
Lcn3	0.00210933	0.0049023	0	0	0.00266163	0	0.000693716	0.00293042	0	0	0.000527799	0	0	0	0	0	0	0	0	0	0
Lcn11	0.000165242	0.000313205	0	0	0.00218138	0	0	0	0	0	0.0367008	0	0	0	0	0	0	0	0	0	0
Glt6d1	0.00131181	0.00146469	0	0	0.00256843	0	0	0	0	0	0	0	0	0	0	0	0	0	0	0	0
Lcn9	10.0952	31.7271	2.68532	0.124635	26.8313	2.16125	0.590898	1.37377	0.763068	0.511464	0.652828	0.518625	0.886337	1.06029	0.306981	0.639506	0.0866816	0.58553	0.254681	0.0552403	0.291885
Sohlh1	0.00165428	0.000520207	0.0004254	0	0.00260443	0	0.00053172	0	0.00426763	0.00416692	0.0024459	0	0	0	0	0	0	0	0.00147436	0	0
Kcnt1	0.0153376	0.00994481	0.00359635	0.00474003	0.00673531	0.00211961	0.0016185	0.000807178	0.00352633	0.00946641	0.00207126	0	0	0.000751154	0	0	0	0.0594355	0	0	0.00254521
Camsap1	0.0735834	0.0523775	0.0777853	0.0967362	0.12826	0.217329	0.218039	0.186157	0.11049	0.184217	0.134379	0.192634	0.00809885	0.111708	0.0918604	0.0714265	0.0646283	0.155074	0.107839	0.0710929	0.116372
Ubac1	0.0776297	0.103765	0.089832	0.101066	0.124342	0.10726	0.0467237	0.115997	0.140798	0.180254	0.0883652	0.126474	0.0305197	0.109038	0.154494	0.0438935	0.106871	0.107587	0.129397	0.215347	0.269627
Nacc2	0.0492171	0.0399024	0.0318858	0.0736437	0.143816	0.271546	0.10786	0.124706	0.146321	0.204051	0.112634	0.684251	0.000228344	0.0916895	0.0372244	0.0707142	0.0408991	0.181898	0.0150995	0.000630454	0.172872
Tmem250-ps	0.0866831	0.088863	0.0870845	0.119461	0.172548	0.137472	0.11368	0.206431	0.127329	0.17316	0.129737	0.229264	0.0108704	0.135823	0.276103	0.0386391	0.041067	0.286319	0.0587802	0.0442882	0.0406475
Lhx3	0.00299428	0.000230011	0	0	0.0010641	0	0	0	0	0	0	0	0	0	0	0	0	0	0	0.00223381	0
Qsox2	0.181825	0.113446	0.108083	0.11981	0.126005	0.119692	0.076673	0.120519	0.0642816	0.086046	0.12698	0.0951112	0.00788057	0.102704	0.0265077	0.0277049	0.0121823	0.0929255	0.0699998	0.0307525	0.230707
Ccdc187	0.0255127	0.0109054	0.0110869	0	0.0104962	0.0280539	0.00184574	0.00160265	0.00634673	0.00109755	0.026551	0.00991824	0.00111102	0.00350552	0	0.000331494	0	0.0029469	0	0.0141047	0
Gpsm1	0.0547854	0.0267311	0.0185981	0.0333476	0.0704947	0.145925	0.0896808	0.0820728	0.0915821	0.0869782	0.178087	0.084586	0.066036	0.11132	0.0454609	0.0370977	0.00679456	0.191195	0.105181	0.0217149	0.29921
Dnlz	0.194873	0.226676	0.207258	0.345326	0.458874	0.448582	0.233135	0.304061	0.284304	0.358339	0.324804	0.489376	0.102802	0.190902	0.327338	0.145271	0.124035	0.42466	0.248097	0.255785	0.546955
Card9	0.010135	0.0116281	0.0216895	0.00111678	0.00521626	0.00166337	0.0069505	0.009076	0.000418604	0	0.00280762	0.00178972	0.00111102	0.000372388	0	0.0790122	0.0195881	0	0	0.00494733	0
Snapc4	0.155374	0.17576	0.114671	0.0724436	0.204911	0.129999	0.0735758	0.100356	0.0597809	0.0660421	0.0602278	0.0842055	0.00649457	0.0691613	0.10888	0.0240156	0.0342898	0.0417189	0.0561149	0.0449454	0
Gm13563	0.00117873	0.000562513	0.0020382	0	0	0	0.000728196	0.00171149	0.00577067	0	0	0	0	0	0	0	0	0	0	0	0
Entr1	0.0203565	0.0100717	0.0763854	0.206867	0.104387	0.0431946	0.0485287	0.0199772	0.108349	0.0857729	0.0888028	0.0474655	0.054345	0.0630014	0.151877	0.198561	0.1164	0.0430508	0.167966	0.118491	0.317886
Pmpca	0.114097	0.103885	0.129297	0.279938	0.240344	0.294095	0.242901	0.299679	0.166922	0.15011	0.132923	0.193495	0.0602002	0.253511	0.101865	0.167879	0.233254	0.151814	0.182959	0.278478	0.182801
Inpp5e	0.021572	0.0152993	0.0384734	0.03018	0.0359543	0.0176097	0.0375346	0.083956	0.0265728	0.0784481	0.0148531	0.0478322	0.00412687	0.0448323	0.113077	0.0255623	0.0513445	0.0659609	0.0626678	0.0300159	0.0182806
Sec16a	0.254633	0.224093	0.298496	0.584806	0.253721	0.447356	0.320985	0.358898	0.264927	0.228982	0.32797	0.17446	0.0321618	0.313807	0.243446	0.216445	0.158189	0.257586	0.197859	0.278674	0.259591
0610009E02Rik	0.00373382	0	0.0105842	0.0823205	0	0.00106521	0.0028906	0.00239801	0.00210873	0.00686834	0.00776936	0.00183211	0	0.00115024	0.00116998	0.00810299	0	0.00296107	0.00243268	0	0.0550722
Notch1	0.305961	0.162629	0.227914	0.370768	0.362135	0.234864	0.665752	0.468226	0.105999	0.145451	0.085986	0.0750308	0.0216374	4.31526	1.76022	0.48914	0.218562	0.588156	0.244573	0.402281	1.20489
Egfl7	0.294062	0.121509	0.132635	0.0211243	0.195336	0.0876811	0.066393	0.0382051	0.0310264	0.0645612	0.0750559	0.0303133	0.020954	14.4079	8.8032	0.131473	0.0678662	0.165752	0.113999	0.0340903	0.0696041
Agpat2	0.0691426	0.0876304	0.0725401	0.100642	0.125069	0.177483	0.136079	0.252262	0.0814405	0.173071	0.123495	0.0642639	0.00994987	0.071176	0.182375	0.0849592	0.0369034	0.163535	0.101707	0.111484	0.298149
Dipk1b	0	0.000143829	0.000450902	0.000741586	0.000797992	0	0.000688384	0	0.00426796	0.0132174	0.0125403	0.0161114	0	0.00160187	0.0502103	0.00157378	0.00226597	0.00704718	0.0141978	0.00507693	0.0100501
Snhg7os	0.000868968	0	0.0009545	0	0.000978209	0	0.000573611	0	0.000556855	0	0	0	0	0	0	0	0	0	0	0	0
Abo	0.0392709	0.04443	0.057656	0.0491462	0.028666	0.0523032	0.00255081	0.00478693	0.0018534	0.0025544	0.00915796	0.00509204	0.0391745	0.00238881	0	0.00166569	0.00101369	0.00140064	0.00755398	0.00365312	0
Surf6	0.0741489	0.0539209	0.0661318	0.0714792	0.0946078	0.0827818	0.0988664	0.0483447	0.0705987	0.0483349	0.0754054	0.077859	0.00675329	0.10167	0.0344141	0.0570089	0.0376176	0.111101	0.131642	0.118795	0
Med22	0.0867251	0.0772702	0.122432	0.203752	0.0581818	0.31938	0.125559	0.153894	0.0842121	0.0754967	0.0553017	0.121485	0.06009	0.120635	0.0381862	0.0854563	0.0736542	0.120556	0.202852	0.124337	0.0639829
Rpl7a	4.37983	4.24158	4.01459	9.36899	8.54931	7.65786	8.73622	9.71261	9.712	10.3632	9.43725	9.00308	2.77982	8.39271	8.57389	6.47476	11.1541	7.87086	10.1838	11.5136	5.50483
Surf1	0.271883	0.262389	0.243302	0.45665	0.33389	0.371058	0.24825	0.415009	0.345784	0.508284	0.376389	0.466162	0.089845	0.204366	0.303185	0.209896	0.140486	0.260737	0.405542	0.23976	0.391668
Surf2	0.168086	0.1321	0.157394	0.139575	0.295011	0.308451	0.170361	0.242829	0.281573	0.254656	0.232793	0.291617	0.0604969	0.251875	0.18584	0.155281	0.0954914	0.423892	0.279796	0.190488	0.286018
Surf4	0.778895	0.748572	0.769601	1.52891	0.77074	1.05516	0.725966	0.691617	0.906536	0.914248	1.25716	0.708088	0.437149	0.666365	0.504205	0.692835	0.561176	0.567179	0.606134	1.12649	0.496439
Stkld1	0.00614519	0.00528063	0.00376415	0.000444813	0.003112	0.00262667	0.000408632	0	0	0	0.00235601	0	0	0.00039281	0	0	0	0.000802109	0.00815328	0	0
Rexo4	0.102646	0.0931389	0.136337	0.15765	0.150585	0.23922	0.113289	0.140565	0.109742	0.153868	0.0902031	0.126416	0.049265	0.118828	0.170817	0.218506	0.190935	0.113949	0.12602	0.222847	0.101972
Cacfd1	0.258207	0.260279	0.26556	0.503663	0.320733	0.583349	0.221936	0.332284	0.195359	0.303185	0.211311	0.241197	0.103042	0.167231	0.142354	0.0797287	0.122574	0.181018	0.145498	0.255591	0.232312
Slc2a6	0.00247029	0.00226806	0.00139062	0.00621108	0.0769841	0.00664551	0.00462168	0	0.0275626	0.0334588	0.00698662	0.0224556	0	0.00183153	0	0.166124	0.65837	0.008253	0.126908	0.164007	0.00127261
Gm13398	0.00557634	0.00320132	0.00630697	0.00115821	0.0104535	0.0334078	0.00116736	0	0.00286057	0.00266265	0	0.00529201	0	0.00053689	0	0.000493457	0	0	0	0	0
Mymk	0	0.000541683	0	0	0	0	0	0	0.0140363	0.00986628	0.00371725	0.0111973	0	0	0	0	0	0	0	0	0
Adamtsl2	0.00542386	0.00717484	0.00396599	0	0.0241903	0	0.00241255	0.00302608	0.03962	0.0192445	0.130813	0.0395508	0.0173367	0.114984	0.0034791	0	0	0.0488904	0.0141156	0	0
Sardh	0.035886	0.021184	0.0322443	0.103643	0.0310834	0.0179185	0.0213478	0.0342688	0.0546219	0.0673017	0.0361919	0.0523455	0	0.0214372	0.0931191	0.0171673	0.0185294	0.0399149	0.00731391	0.00677389	0.0282893
Vav2	0.107605	0.0660865	0.19618	0.225583	0.126733	0.170375	0.0897708	0.118451	0.0768207	0.0856716	0.0990477	0.061881	0.0134426	0.0549411	0.125605	0.180261	0.0676097	0.0820317	0.0375189	0.0272457	0.135235
AA645442	0.00129271	0.00202564	0.000671445	0	0.00134218	0	0.00171898	0.000807178	0	0	0.000390007	0	0.00425894	0	0	0	0	0	0.00032773	0	0
Brd3os	0.024787	0.0239368	0.0378592	0.0222302	0.0216759	0.00958188	0.0106593	0.0143489	0.0308572	0.0426571	0.0206351	0.0464249	0.0314951	0.00136128	0.0103894	0.00235475	0.0208448	0.0110587	0	0	0.0231962
Brd3	0.193688	0.154403	0.279122	0.274685	0.251958	0.457878	0.275017	0.586688	0.255195	0.399728	0.318813	0.358051	0.157928	0.270093	0.295438	0.0728475	0.130837	0.430255	0.241471	0.183741	0.404151
Wdr5	0.0470239	0.0550521	0.0834079	0.15041	0.163167	0.1282	0.183202	0.120467	0.117512	0.0799734	0.130309	0.105997	0.0223765	0.113253	0.153148	0.082184	0.0727513	0.0762202	0.132286	0.179504	0.0566942
Gm13421	0.00025595	0.0030545	0.0104061	0.0246577	0.00424693	0.000262577	0.000531126	0	0.000854789	0.00111131	0.00224021	0	0	0	0	0.00105305	0	0	0.00167667	0.00050645	0
Rxra	0.0587361	0.0401856	0.0367126	0.0395096	0.0806039	0.0612327	0.182132	0.403612	0.0495554	0.0718984	0.108471	0.132476	0.0297661	0.159405	0.242003	0.0638651	0.0671558	0.211244	0.0745393	0.0591607	0.164929
Col5a1	0.0128107	0.0163006	0.0173116	0.0174983	0.0664138	0.0037253	0.0172659	0.0135825	0.454275	0.520546	1.94214	0.301545	0.161649	0.0250172	0.140197	0.0105667	0.0267196	0.353751	0.0319609	0.0105064	1.01786
Olfm1	0.0133324	0.0122856	0.0328349	0.0177712	0.127321	0.316051	0.0669107	0.0893261	0.197569	0.264365	0.30937	0.335976	0.0520306	0.0571132	2.10924	0.100351	0.663943	0.150568	0.204271	0.0347784	0.414097
Gm13373	0.000329092	0.000926461	0.000362752	0	0.00126485	0	0	0	0	0	0	0	0	0	0	0.0084577	0.0436737	0	0	0	0
Ppp1r26	0.00307727	0.00378804	0.00403948	0.0118966	0.0061065	0.0346462	0.00980471	0.0210681	0	0.00822937	0	0.0109305	0.00479758	0	0	0.00211479	0	0.00590507	0	0	0.0331457
1700007K13Rik	0.0493264	0.00829679	0.00543214	0.00603633	0.0271172	0.0128694	0.00681342	0.016818	0.00343263	0.00295927	0.00166493	0.00222418	0	0.00326948	0	0	0.00241692	0.0113292	0	0	0.0168042
Mrps2	0.0408301	0.0410828	0.030267	0.0829061	0.0521848	0.0618609	0.045068	0.0475171	0.048626	0.0440859	0.0607442	0.0321302	0.0167268	0.0581187	0.0274213	0.042168	0.0135314	0.0447379	0.0675071	0.158649	0.025481
Gm10134	0.00033015	0	0	0	0	0.000790405	7.84647e-05	0.00146282	0	0.00343841	0.000549414	0.00079839	0	0	0	0.0516582	0.00209233	0.00238389	0	0	0.0666692
Ralgds	0.218746	0.11009	0.243918	0.199451	0.263354	1.27393	0.404159	0.240608	0.320666	0.180778	0.300209	0.128409	0.0162279	1.11835	1.72719	0.733884	0.309652	0.13576	0.108728	0.262856	0.498485
Gtf3c5	0.0115082	0.0124014	0.025468	0.0342037	0.0570688	0.0519001	0.043398	0.0581452	0.0356122	0.0827221	0.0815168	0.0581242	0.0149796	0.0393372	0.0448425	0.0318878	0.0346074	0.0657633	0.0545636	0.0757453	0.0470715
Gfi1b	0.00462729	0.00191109	0.00644496	0	0	0	0.00247909	0	0	0	0	0	0	0	0	0.000945727	0	0	0	0	0
Tsc1	0.122442	0.0860322	0.0842191	0.0903453	0.152123	0.0972599	0.0929644	0.0948051	0.105281	0.0852276	0.0596635	0.0862361	0.00939022	0.0910779	0.0503217	0.105858	0.130875	0.0842478	0.12707	0.114596	0.0204912
Spaca9	0.0293104	0.0297397	0.0350683	0.000607526	0.0283419	0.038597	0.00555366	0.0166806	0.00505178	0.00221059	0.00356129	0.00491154	0.00692009	0.011702	0	0.0152879	0.0600986	0.00444636	0.0688601	0.0330544	0
Ak8	0.0102022	0.00313044	0.0104291	0	0.0137159	0	0.00173403	0.0080087	0.00259742	0.00216711	0	0.0121883	0	0.00206706	0	0.00139253	0.0261191	0	0.00102757	0.0241782	0
Gtf3c4	0.0324089	0.0262569	0.0265822	0.0626214	0.026322	0.133788	0.0859155	0.0535551	0.0925736	0.109401	0.0888297	0.104739	0.00845305	0.0628071	0.0422357	0.0338923	0.0191509	0.165082	0.0904705	0.024678	0.0827294
Ddx31	0.0111181	0.0155267	0.0173477	0.0255334	0.0237731	0.0109953	0.0245871	0.0186935	0.00650689	0.0409704	0.0268355	0.0289052	0.0354873	0.0278816	0.0104738	0.0173285	0	0.0122377	0.0547764	0.0311159	0
Cfap77	0.01717	0.00203	0.00132513	0	0.0343536	0.00956016	0.00152951	0.013621	0.0100732	0.00125887	0.00512918	0.00767258	0	0.00450703	0	0.0058774	0	0	0.0152788	0	0
Ttf1	0.0442097	0.0470569	0.0570093	0.0655984	0.114982	0.133202	0.0792715	0.0979364	0.0637328	0.115668	0.0710881	0.0907785	0.0035098	0.0999279	0.151375	0.0399792	0.120898	0.0927381	0.113088	0.169732	0.0753453
Setx	0.1389	0.114041	0.14367	0.216349	0.285931	0.383244	0.169027	0.272047	0.15453	0.188299	0.181405	0.152391	0.0357687	0.314035	0.424111	0.179079	0.173442	0.144747	0.336756	0.304566	0.630477
Ntng2	0.000490995	0	0.000632502	0.00157181	0.0139834	0	0.00329064	0.000581394	0.00242956	0.00671631	0.000366952	0	0	0	0.00343215	0.00091424	0.0039653	0	0	0.00691394	0
6530402F18Rik	0.00303558	0.0020426	0.00280915	0	0.0148435	0	0.000321668	0.0036607	0.00622216	0.0063123	0.00574718	0.000875989	0	0.00107116	0.00129784	0.0107718	0.0506817	0	0.0100046	0	0
Med27	0.0458468	0.0401642	0.0550135	0.0428662	0.0884164	0.0729186	0.0862543	0.100601	0.117187	0.132509	0.113002	0.154446	0.0198201	0.137447	0.236425	0.059476	0.0702299	0.115313	0.113783	0.0773884	0.143652
Rapgef1	0.0305506	0.0162647	0.034185	0.0424707	0.123122	0.0763236	0.122794	0.0797946	0.166313	0.131334	0.142014	0.19472	0.0171785	0.979698	0.30449	0.129273	0.196558	0.214278	0.158209	0.178603	0.168519
Trub2	0.0297489	0.0325418	0.0225952	0.0283573	0.0286935	0.0335409	0.0139604	0.0764793	0.0243519	0.0351153	0.0469378	0.0433251	0.00101055	0.0212061	0.0581951	0.0166146	0.0173449	0.0334869	0.0815493	0.0179253	0.154491
Coq4	0.0658142	0.0763817	0.0549382	0.0966736	0.091156	0.102402	0.0486102	0.0749921	0.028771	0.0716796	0.0278575	0.0760742	0.0206541	0.042425	0.05145	0.019109	0.0134764	0.04385	0.0417029	0.0349739	0
Slc27a4	0.0630555	0.0608868	0.0770671	0.105957	0.0477177	0.041016	0.0382799	0.0686545	0.0316653	0.0416527	0.0468116	0.0492171	0.00655136	0.040834	0.0235132	0.0422291	0.0203869	0.0203704	0.0729345	0.0284791	0.033447
Urm1	0.116726	0.127709	0.0704402	0.20614	0.179452	0.298757	0.234435	0.265957	0.156612	0.189914	0.166606	0.226365	0.0354838	0.235452	0.162096	0.153786	0.164879	0.260124	0.231636	0.293874	0.317639
2600006K01Rik	0.00307626	0.00706436	0.00203755	0	0.00244713	0.000813974	0.0134978	0.0446907	0.0113671	0.0254076	0.0236166	0.0428526	0	0	0	0.000548805	0.00235919	0.0146343	0.0126036	0.0118965	0
Cercam	0.00364594	0.00577012	0.000349116	0.00428066	0.00119608	0.00330738	0.022694	0.0475162	0.0676426	0.138724	0.197746	0.0922498	0.0680281	0.00268717	0	0.0118556	0.0149935	0.00692237	0.0371474	0	0.077006
Odf2	0.0766772	0.13409	0.09231	0.135573	0.185356	0.288595	0.196442	0.270052	0.123704	0.145084	0.105196	0.149126	0.0058818	0.222205	0.180252	0.154022	0.144564	0.200907	0.196788	0.232078	0.288069
Gle1	0.134272	0.114888	0.154804	0.297798	0.243329	0.208458	0.153706	0.230183	0.150169	0.176974	0.153833	0.181703	0.0397069	0.217993	0.128679	0.0667113	0.124031	0.183544	0.322953	0.364348	0.354697
Sptan1	0.183507	0.146405	0.333858	0.424509	0.627366	0.874181	0.900286	0.947379	0.864128	0.975627	0.833386	0.98081	0.0941463	2.46337	2.49883	0.422096	0.442784	0.955974	0.701194	0.620336	1.58154
Wdr34	0.0848417	0.0715487	0.0582421	0.0442839	0.140892	0.172132	0.0913439	0.191519	0.0526772	0.0875593	0.050508	0.117927	0.0101376	0.0198128	0.0121829	0.0276622	0.0114288	0.0645158	0.0120948	0.00201818	0.116799
Set	1.02338	0.931098	0.927262	2.39838	2.5631	3.15492	2.80671	2.50683	2.09357	2.30426	1.71738	1.98774	0.628248	2.83018	3.01087	1.42091	2.49772	1.99595	2.89287	2.24767	2.29925
Pkn3	0.00993609	0.00121089	0.0039019	0.00427967	0.00320196	0.000786531	0.0109101	0.0102371	0.00476942	0.00470953	0.00817537	0.00281881	0	0.418178	0.610167	0.00282719	0	0.0115955	0	0.00998677	0
Zdhhc12	0.0581574	0.0606809	0.0542027	0.104282	0.0635563	0.101365	0.0234839	0.0928767	0.00897649	0.0266041	0.0318007	0.0337577	0.013625	0.119354	0.0501113	0.0302538	0.035031	0.013724	0.0329833	0.120033	0
Zer1	0.036445	0.0403721	0.0593194	0.035034	0.0753508	0.248796	0.0556194	0.130226	0.0566594	0.133959	0.0565359	0.0973524	0.00111102	0.0488571	0.0259468	0.0149478	0.0279017	0.055107	0.143502	0.109077	0.081903
Tbc1d13	0.0191801	0.0157001	0.0340915	0.0562617	0.0341018	0.0344755	0.0112708	0.0272957	0.0157182	0.0302601	0.0160461	0.0215226	0.00198779	0.0299475	0.141062	0.0415764	0.028733	0.0156526	0.0278591	0.0360533	0
Endog	0.162964	0.155196	0.141647	0.286909	0.198709	0.28462	0.192217	0.19574	0.118279	0.126017	0.123661	0.222165	0.0607639	0.241377	0.293909	0.0687043	0.0390215	0.23102	0.188301	0.100694	0.0670172
Spout1	0.0584339	0.06561	0.0613013	0.125025	0.0829033	0.059997	0.0558857	0.102466	0.0471131	0.10122	0.0902833	0.0875158	0.00562058	0.0739771	0.0435119	0.0527482	0.0580512	0.0586899	0.0680929	0.100012	0.112052
Kyat1	0.108177	0.123447	0.0969034	0.141717	0.0726197	0.0676936	0.0525669	0.0970759	0.0186537	0.0233422	0.0212134	0.0333845	0.0229258	0.0620051	0.0250701	0.0326566	0	0.0220682	0.00631392	0.00318422	0.0254126
1700084E18Rik	0.0054499	0.00967905	0.0176033	0.00983669	0.0282471	0.0111203	0.0155537	0.0118745	0.0112043	0.0153485	0.00597541	0.0118364	0.00304003	0.0721268	0.0250507	0.00566299	0.00134601	0.0239459	0.0123183	0.000630454	0.0485522
Lrrc8a	0.144467	0.0971837	0.117135	0.164324	0.297631	0.630841	1.35371	0.678156	0.865118	0.626942	0.727285	0.518369	0.155791	2.97395	1.52726	0.165236	0.101415	1.00769	0.142124	0.171261	1.03825
Phyhd1	0.00341169	0.00593132	0.017042	0.00862056	0.0179331	0.0020942	0.0237478	0.0351818	0.0234664	0.0296517	0.0481974	0.0266056	0	0.00923592	0.0557543	0.130588	0.00164592	0.00878868	0.00677625	0	0.0885363
Dolk	0.0269986	0.0330881	0.028723	0.0275873	0.0478909	0.0615823	0.0661187	0.0669128	0.0449077	0.0580626	0.0498374	0.0380771	0.00410359	0.0788821	0.0218174	0.0426344	0.0210759	0.0639683	0.029127	0.11239	0.211733
Nup188	0.0252633	0.0280974	0.0652857	0.0706646	0.106994	0.0738726	0.108881	0.126658	0.0841344	0.0788166	0.0510178	0.0844119	0.00111102	0.085038	0.177143	0.0597722	0.0726373	0.0885128	0.0669599	0.0986532	0.0507407
Sh3glb2	0.279165	0.277042	0.72756	0.436159	0.297246	0.369845	0.303856	0.464471	0.185173	0.281241	0.193293	0.310942	0.0867865	0.596571	1.09048	0.121824	0.101602	0.455941	0.243908	0.273645	0.363932
Miga2	0.0216104	0.0272242	0.0417319	0.0357921	0.029695	0.0462252	0.0204908	0.0667319	0.0203849	0.058394	0.0218767	0.0749233	0.0118182	0.0290198	0.00221257	0.0234639	0.00464981	0.0850101	0.00620158	0.0150112	0.0340759
Dolpp1	0.0229894	0.0293281	0.0379649	0.0783736	0.0382523	0.0549123	0.0177851	0.0497217	0.0188304	0.0377271	0.0420695	0.0204737	0.0116166	0.0409581	0.0163259	0.0336669	0.017868	0.0194795	0.0684253	0.0492346	0.0241095
Crat	0.0386419	0.052459	0.0495201	0.0576813	0.0905975	0.162073	0.030388	0.0464658	0.086438	0.155954	0.146207	0.12113	0	0.106268	0.144191	0.113476	0.0461969	0.169958	0.101626	0.0632689	0.216509
Ptpa	0.209764	0.185666	0.195202	0.287126	0.390601	0.556583	0.455793	0.698902	0.459077	0.61616	0.31466	0.722993	0.0572299	0.445316	0.593478	0.330463	0.366725	0.547894	0.481927	0.376034	0.852358
Ier5l	0.0885038	0.0334578	0.108864	0.0617733	0.239344	0.116222	0.369705	0.78203	0.381169	0.627725	0.288143	0.488272	0.0414964	1.98863	1.2802	0.0880594	0.0932634	0.916873	1.21576	0.68088	0.621911
Cstad	0.003266	0.00184214	0.00129375	0.00204201	0.00459654	0	0.00607299	0.0123769	0.00542965	0.0148002	0.00237802	0.025898	0	0.00367585	0	0.0054563	0	0.0261403	0.0523919	0.0178259	0
9330198N18Rik	0.000224742	0	0.001573	0	0	0	0	0	0.000448517	0	0	0	0	0.00312289	0	0.00239118	0	0.00199072	0	0	0.0363276
Gm14486	0.0011994	0	0.00409279	0	0	0.00782772	0	0	0	0	0	0	0	0	0	0	0	0	0	0	0
Gm14488	0	0	0.00867967	0	0	0	0.000621909	0.00171695	0.0150386	0.0128214	0.0113927	0.00840496	0	0	0	0.00135536	0.00226597	0	0.00199976	0	0
1700001O22Rik	0.0275148	0.0704722	0.0462603	0.0218459	0.0336983	0.0296586	0.0156702	0.0537137	0.0333106	0.0330614	0.0104904	0.0508606	0.0206247	0.00558665	0.00392673	0.00600855	0.0136924	0.0314988	0.0278725	0.0166803	0.0356433
Ntmt1	0.308579	0.23281	0.308884	0.343401	0.284008	0.293247	0.332352	0.294858	0.678192	0.582887	0.46591	1.14745	0.241791	0.238362	0.146449	0.120062	0.165162	0.706634	0.196297	0.0975209	0.283273
Asb6	0.0752363	0.0553204	0.0953048	0.184579	0.0578295	0.123455	0.131766	0.134638	0.0696106	0.111908	0.0936054	0.0795417	0.0083278	0.101051	0.131755	0.0653605	0.0652867	0.0918965	0.125378	0.20079	0.154721
Prrx2	0.0124832	0.012214	0.01315	0.0045026	0.0438023	0	0.00456813	0.00512533	0.576038	0.862154	0.29218	0.429522	0.0273971	0.00995709	0.0248991	0.00761778	0.0180231	0.0236809	0.0326709	0.00161872	0
Ptges	0.154603	0.113345	0.496982	1.40221	0.359946	1.71747	2.73976	1.14602	1.55089	1.04795	0.73399	0.598297	0.196024	0.11223	0.0198504	0.0779748	0.120522	0.418282	0.0971163	0.0671648	0.195381
Tor1b	0.216001	0.2116	0.332108	0.539447	0.216053	0.401122	0.123868	0.156043	0.287352	0.428636	0.369933	0.395515	0.108434	0.332287	0.371674	0.198681	0.247245	0.29897	0.259303	0.29857	0.556764
Tor1a	0.171443	0.14893	0.18212	0.352909	0.324441	0.223057	0.163408	0.257967	0.23655	0.306235	0.259348	0.228761	0.0719828	0.282892	0.26027	0.361247	0.689061	0.314215	0.462796	0.499358	0.562746
BC005624	0.401504	0.307126	0.293167	0.488576	0.777092	0.603845	0.517041	0.615371	0.564385	0.611446	0.524971	0.535528	0.0632362	0.536045	0.669966	0.526834	0.768029	0.533054	0.956146	0.965107	0.548554
Usp20	0.0566363	0.0422692	0.0914447	0.100595	0.0760567	0.416074	0.0296352	0.0739775	0.0203147	0.0343406	0.0352834	0.0888858	0.00415305	0.0205968	0.024221	0.0216728	0.037311	0.0420921	0.086731	0.0644413	0.104979
Fnbp1	0.125726	0.100728	0.0951371	0.104417	0.676514	1.01704	0.378348	0.227286	0.409088	0.372468	0.317588	0.731368	0.0406433	0.24248	0.287661	0.929658	2.4388	0.527927	1.29713	1.87448	0.0407999
D330023K18Rik	0.00212523	0.000117924	0.0221972	0.0641143	0.0242141	0.013322	0.00428799	0	0.0114854	0.0183137	0.00883839	0.0236867	0	0.00359147	0.00865359	0.0368856	0.0304287	0.00226037	0.0213892	0.0190358	0.0376061
Gpr107	0.186125	0.159622	0.234988	0.202336	0.208267	0.608278	0.320646	0.376725	0.221749	0.197092	0.1943	0.282071	0.0317067	0.272341	0.317731	0.253618	0.205139	0.215804	0.306739	0.254593	0.246069
Ncs1	0.011945	0.00182727	0.00668643	0.0116331	0.0252566	0.0323547	0.130688	0.126461	0.071918	0.0711134	0.0707271	0.0962857	0	0.00752247	0.00349394	0.00101225	0.0228087	0.19949	0.00962699	0.00294359	0.0695325
Hmcn2	0.00730435	0.00427888	0.00267302	0	0.026546	0.00122583	0.0107943	0.0257768	0.0192048	0.0174199	0.410953	0.136922	0.0888293	0.00493285	0.0217498	0.0144236	0.00116482	0.151204	0.0152525	0.0183979	0.0558391
Ass1	0.298333	0.240862	0.275261	0.244446	0.592008	0.112194	0.249008	0.335364	0.509243	0.604817	0.361012	0.0270275	0.0920367	0.333035	0.0570739	0.175911	0.977124	0.081276	0.25525	1.05247	0.17273
Fubp3	0.152084	0.15296	0.114876	0.179893	0.291183	0.357604	0.295649	0.361573	0.255357	0.313445	0.247919	0.323938	0.0992193	0.158617	0.31657	0.104622	0.0518257	0.262632	0.11996	0.0573945	0.191256
Exosc2	0.0295704	0.027214	0.034676	0.0561096	0.08809	0.0927983	0.0807325	0.101376	0.0913136	0.0970227	0.0659377	0.0672926	0	0.0921465	0.131787	0.0895372	0.0762093	0.0812903	0.15024	0.147699	0.00254521
Abl1	0.0692045	0.0540616	0.0751609	0.120835	0.105371	0.230637	0.140167	0.241292	0.29137	0.428995	0.284482	0.476111	0.0490581	0.2098	0.396987	0.233518	0.0740404	0.258498	0.396577	0.219735	0.190932
Qrfp	0.010086	0.00601232	0.0116867	0.00112999	0.00570438	0.0300756	0.221681	0.639942	0.00496642	0.0012066	0.000449945	0.0110427	0	0.00355357	0	0.00570582	0.00725076	0.0077447	0.155707	0.0200785	0
Fibcd1	0.0124248	0.000491911	0.00417303	0	0.00481035	0.00657786	0.000433125	0.00733356	0.000407688	0	0.00106068	0	0	0.000862534	0	0.000662987	0	0.00306141	0.0148961	0	0
Lamc3	0.0456442	0.0357594	0.0601443	0.0207962	0.172456	0	0.0250736	0.0179686	2.58697	2.58944	0.251373	0.395394	0.105039	0.124529	0.0159612	0.0279573	0.026945	0.804958	0.104364	0.0272101	0
Aif1l	0.0110881	0.000934651	0.00343623	0.00229147	0.0405426	0.247954	0.009068	0.013117	0.0974752	0.0621924	0.0619598	0.0575198	0.00174275	0.164152	0	0	0.0307145	0.00499989	0.0150671	0.0106545	0.200248
Nup214	0.0989414	0.0838257	0.102221	0.167123	0.186729	0.300098	0.185106	0.278471	0.266578	0.247038	0.195169	0.244297	0.0741668	0.291858	0.250265	0.206884	0.184629	0.346542	0.380889	0.307807	0.514152
Fam78a	0	0.00101211	0.000858888	0	0.0165027	0	0	0	0.00168183	0	0.00151048	0	0	0.000333931	0.00683804	0.0255542	0	0.0206141	0.198038	0.0446205	0
Plpp7	0.00288029	0.00300547	0.00581359	0.0071819	0.009162	0.000629535	0.00192048	0.0055579	0.010935	0.042039	0.0197994	0.00803108	0.00123889	0.00569066	0.00841623	0.000566421	0.0199567	0.0143683	0.00642817	0	0.0266462
Prrc2b	0.280939	0.210835	0.276327	0.680899	0.59645	1.57273	0.825914	0.852471	1.01292	1.13204	0.732505	1.19777	0.0729372	1.01649	0.785134	0.268501	0.467092	0.867431	0.914481	0.921113	0.713613
Gm13610	0.00122094	0.00236931	0.00106343	0.00239424	0	0	0.000965506	0	0.00280826	0.00372109	0	0	0	0	0	0.000244698	0	0	0.00818264	0	0
Pomt1	0.0228214	0.0263786	0.0421475	0.0338742	0.0559484	0.0322751	0.0174268	0.0470855	0.044962	0.0551348	0.0400468	0.0323423	0	0.0368183	0.113589	0.0260509	0.00635556	0.0356146	0.0217592	0	0.00700907
Uck1	0.0628303	0.0701973	0.119772	0.170461	0.1522	0.116886	0.0990582	0.128762	0.132933	0.201407	0.0900334	0.109825	0.0117589	0.129819	0.13497	0.0946394	0.0907905	0.12833	0.164018	0.239962	0.207935
Swi5	1.82973	2.01937	1.67752	2.87272	2.33715	2.78001	2.19616	2.63798	2.77815	2.97168	2.9254	3.60466	0.865488	1.42699	1.47595	0.995871	0.976045	2.29153	1.23629	1.03554	1.88063
Golga2	0.156421	0.156531	0.202474	0.330676	0.17658	0.452657	0.163869	0.23643	0.191768	0.259613	0.19738	0.21663	0.022163	0.206941	0.284718	0.124422	0.119755	0.179722	0.151104	0.117043	0.119055
Dnm1	0.00754359	0.00106403	0.00544891	0.00181844	0.00811458	0	0.0158987	0.00935095	0.314599	0.299287	0.289683	0.0280338	0.0600718	0.00970168	0.00346457	0.0412532	0.00434193	0.0506811	0.0112748	0.00178509	0.036192
Ciz1	0.0904329	0.0962677	0.130701	0.153124	0.153632	0.236431	0.191138	0.259178	0.104622	0.163779	0.0918683	0.162842	0.0355597	0.207052	0.24423	0.141292	0.126799	0.134455	0.301507	0.137498	0.0685941
1110008P14Rik	1.4038	1.53224	1.08116	1.02862	1.36713	1.26175	1.21621	1.80553	0.365473	0.462768	0.618104	0.301309	0.720584	0.642615	1.56225	0.184754	0.339688	0.341216	0.624717	0.591171	0.633778
Lcn2	25.2167	35.1142	5.9449	1.86585	36.6845	8.64055	56.3669	68.8338	1.31506	0.935315	4.87823	1.52241	0.874481	3.75808	17.344	1.42171	1.38815	2.64482	1.27025	0.843127	0.479465
Ptges2	0.0993784	0.106204	0.0846109	0.145196	0.14562	0.228412	0.157357	0.145216	0.0642722	0.137892	0.0895339	0.0844317	0.061068	0.0687976	0.0814808	0.0615647	0.0208977	0.102534	0.0444673	0.0635659	0.159404
Slc25a25	0.404609	0.268577	0.265477	0.424449	0.683179	1.13793	0.887865	1.08404	0.732191	1.06077	0.737154	1.40651	0.0840148	0.843029	0.439732	0.266407	0.104934	2.00061	0.272439	0.27047	0.270084
Naif1	0.00969913	0.00362622	0.00997065	0.0187287	0.0213927	0.032665	0.0268516	0.0437545	0.0123342	0.0263894	0.0181873	0.0198536	0.00696585	0.0284378	0.00700823	0.0257147	0.00760765	0.0123865	0.000849935	0.0223876	0
Fam102a	0.138692	0.0892292	0.177558	0.21474	0.199063	1.33594	0.590856	0.593717	0.0936325	0.129772	0.150221	0.0824688	0.0189798	0.210252	0.431018	0.0445829	0.0566464	0.0565158	0.778422	1.30803	1.10265
Dpm2	0.249972	0.260676	0.186978	0.497245	0.356263	0.323061	0.293146	0.441756	0.356002	0.450347	0.368541	0.298844	0.16941	0.279248	0.245604	0.26208	0.258695	0.309487	0.220396	0.447715	0.5037
Pip5kl1	0.00214052	0	0	0	0	0	0.000882772	0.00176081	0	0	0	0	0	0.000662556	0	0.00185501	0	0.000686429	0	0	0
St6galnac4	0.634757	0.507315	0.146919	0.0994584	0.620852	0.137537	0.0857037	0.065373	0.14936	0.168715	0.215154	0.232339	0.0404426	0.415447	0.162593	0.388823	0.481596	0.0803818	0.216009	0.166674	0.0728287
St6galnac6	0.0430064	0.0343921	0.0292166	0	0.0551069	0.00263607	0.025703	0.0580919	0.194244	0.243795	0.100781	0.226094	0.0162753	0.0423068	0.0550042	0.0564764	0.0712603	0.145531	0.0264065	0.103046	0.280822
Ak1	0.346561	0.171818	0.0570509	0.0518171	0.18257	0.0994279	0.184307	0.346028	0.126814	0.12447	0.234125	0.270598	0.0423665	0.0734679	0.0441478	0.0443816	0.0143412	0.140048	0.0272035	0.0245675	0.634491
Eng	0.0406447	0.0237383	0.0225278	0.0253861	0.044282	0.0344115	0.0372874	0.0644433	0.15365	0.156958	0.262742	0.142166	0.0533407	5.69276	1.90994	0.128323	0.0748489	0.429238	0.0405482	0.0217241	2.26997
Fpgs	0.106643	0.108813	0.197159	0.293247	0.122102	0.116898	0.0612395	0.0590436	0.0848998	0.0882446	0.118191	0.0838761	0.0473891	0.087787	0.028481	0.040412	0.00857838	0.0797565	0.0947036	0.0690498	0.138875
Cdk9	0.19646	0.148583	0.191228	0.357375	0.460867	0.343127	0.386682	0.328905	0.34718	0.376602	0.354874	0.303053	0.0810203	0.679727	0.360465	0.315009	0.378752	0.423972	0.62428	0.389001	0.254378
Sh2d3c	0.00869375	0.00779597	0.00429109	0.0362304	0.0319738	0.00561466	0.00560661	0.0461139	0.00638506	0.0135464	0.0217084	0.00736075	0.00981896	0.591674	0.53971	0.0120096	0.0571534	0.0680145	0.0989147	0.0224242	0.030075
6330409D20Rik	0	0	0	0	0	0	0	0	0	0	0	0	0	0.0226812	0	0	0	0	0	0	0
Ttc16	0.0084309	0.00120006	0.0132529	0.00671097	0.00476616	0.0234897	0.00563549	0	0.00227803	0.00690387	0.00102264	0	0	0.00808456	0	0.000807522	0	0.00928521	0.0171527	0	0
Tor2a	0.204736	0.176693	0.218424	0.41781	0.324159	0.159983	0.183662	0.244598	0.165246	0.252077	0.228586	0.103142	0.0897369	0.172004	0.0500694	0.175397	0.157134	0.135102	0.322244	0.186575	0.382016
Ptrh1	0.0230802	0.0111862	0.0212337	0.0630558	0.0520114	0.0496557	0.0547535	0.0003141	0.0461503	0.0316821	0.0309115	0.0318159	0.00360914	0.0134849	0.000743068	0.0217107	0.0249036	0.011881	0.00351	0	0.0557046
Cfap157	0.00715769	0.00537678	0.000435174	0	0.00127956	0	0.0048907	0.0115536	0.00144404	0	0	0.00215059	0	0.00156825	0	0.00150718	0	0	0	0	0
Stxbp1	0.0389858	0.034219	0.0344919	0.124885	0.0545187	0.108564	0.139509	0.0439305	0.31749	0.239212	0.298571	0.151973	0.0515945	0.387939	0.547379	0.0808475	0.0724377	0.30185	0.0441653	0.0707737	0.363635
Gm13524	0.0010008	0.000327482	0.00468028	0.00043732	0	0	0.00179516	0	0.00170061	0.00231969	0.00444812	0	0	0	0	0.001385	0	0.00318218	0	0	0
Gm13523	0.00162399	0.000292967	0.000241238	0.00238259	0.0129474	0	0.00137792	0	0	0	0.00209144	0.0036637	0	0.00587427	0	0.00464799	0	0.00137849	0	0.00346482	0
Fam129b	0.145576	0.0676773	0.172339	0.306878	0.190014	0.630393	0.467341	0.374926	0.4902	0.262591	0.341583	0.291506	0.0748949	1.34661	0.100058	0.37752	0.531359	0.304363	0.0831086	0.0792084	0.498178
Lrsam1	0.017348	0.014277	0.0136738	0.0327452	0.0443972	0.0342317	0.010781	0.0545722	0.0163628	0.0306094	0.0249887	0.0317696	0.00207353	0.0181495	0.00174286	0.0217847	0.00425118	0.0158182	0.0439603	0.014501	0.108109
Rpl12	5.23385	4.78983	4.48526	9.95563	13.1093	7.30012	13.4722	12.672	9.99829	9.37138	8.5344	9.88583	3.5124	11.5039	9.22067	8.6196	15.1439	8.93454	24.0757	28.2206	4.65438
Slc2a8	0.0693247	0.0743946	0.0805446	0.0914153	0.0833596	0.130976	0.0704208	0.101419	0.0830835	0.145939	0.116119	0.0687551	0.0447626	0.0886415	0.169833	0.104414	0.0186178	0.14962	0.107357	0.126863	0.115882
Garnl3	0.0105643	0.00422183	0.0204855	0.0053009	0.0121322	0	0.0150385	0.032939	0.0141286	0.0217441	0.0280357	0.0353279	0.00529532	0.00958037	0.0088936	0.0698711	0.0103426	0.0337476	0	0.0240782	0.0745388
Ralgps1	0.0384214	0.0265525	0.0415267	0.0259686	0.0378571	0.0896408	0.0198874	0.0191632	0.043494	0.0382592	0.0178875	0.0789718	0	0.0118672	0.0117313	0.0525673	0.0196825	0.0246672	0.00868933	0.000901574	0.182032
Angptl2	0.0225052	0.010048	0.0157386	0.00179905	0.0297551	0.0861238	0.0907359	0.265487	0.0397273	0.0462024	0.695177	0.055116	0.0277741	0.0399713	0.14383	0.00117978	0.0332127	0.33882	0.0560213	0.0215675	1.22958
Zbtb34	0.00775756	0.0075243	0.0135513	0.0173563	0.00904614	0.0117719	0.0257474	0.0275423	0.0145591	0.025623	0.0305941	0.0298982	0.0280743	0.0225442	0.0632981	0.0193602	0.0357426	0.0291535	0.00536622	0.0202464	0.028157
Zbtb43	0.0710307	0.0546874	0.0622003	0.109511	0.16367	0.280823	0.140228	0.0830803	0.122074	0.0628637	0.0762103	0.0656551	0.00398986	0.0717509	0.152531	0.127418	0.0902705	0.127509	0.152206	0.134847	0.129389
Mvb12b	0.0791018	0.062759	0.074927	0.0650222	0.150135	0.118986	0.0875325	0.159292	0.118636	0.157866	0.137582	0.217082	0.0234228	0.219108	0.285528	0.244115	0.0557189	0.147839	0.258617	0.176714	1.32893
Gm13404	0.00338569	0.00811719	0.000763388	0	0.00473491	0.00262667	0.000363861	0	0	0	0	0	0	0.00141351	0	0.00506657	0	0.000966196	0.00636173	0.00223381	0.0306456
Pbx3	0.033328	0.0413857	0.0305942	0.0183412	0.125934	0.0411882	0.0654274	0.0736383	0.0418318	0.0589553	0.0365107	0.0451069	0.0115883	0.0892998	0.131996	0.127144	0.0599083	0.0724307	0.0891243	0.0536771	0
Mapkap1	0.229377	0.254723	0.245773	0.382927	0.423001	0.569675	0.457043	0.628549	0.395848	0.438243	0.322131	0.3793	0.0389413	0.347919	0.573554	0.189376	0.27334	0.406461	0.26695	0.294475	0.448863
Gapvd1	0.227064	0.168949	0.292809	0.485162	0.296394	0.540795	0.480337	0.52791	0.394341	0.437508	0.302971	0.326615	0.0215144	0.603009	0.500226	0.568703	0.297536	0.380897	0.258147	0.390852	0.445288
Hspa5	13.1051	7.81208	12.2063	39.4356	10.9387	10.854	18.8238	17.7481	20.1945	23.8575	22.5623	10.3662	3.7168	11.4771	15.2403	22.1638	8.89632	17.1154	9.93168	9.09908	14.0673
Rabepk	0.0717078	0.118836	0.087739	0.114159	0.102208	0.125813	0.103601	0.209643	0.143364	0.112747	0.0978942	0.162498	0.025754	0.206905	0.0706396	0.0642227	0.0906994	0.46696	0.123902	0.131963	0.327764
Fbxw2	0.214721	0.165385	0.178614	0.429635	0.47557	0.653434	0.460103	0.422617	0.478993	0.505717	0.390665	0.62444	0.0792063	0.964537	0.905958	0.418509	0.419276	0.700628	0.889799	0.994453	0.411615
Psmd5	0.108456	0.104065	0.113724	0.238645	0.159448	0.512375	0.0819274	0.188494	0.0814278	0.0959228	0.101776	0.117824	0.0116404	0.152994	0.0985744	0.0800807	0.0902866	0.103584	0.256071	0.262407	0.0146964
Cutal	0.0326704	0.0215963	0.0459612	0.100325	0.0487578	0.0769925	0.0229684	0.0260847	0.000194175	0	0.0040202	0	0	0.0632245	0.00479142	0.00225211	0.0022431	0.00403705	0.0013488	0	0
Phf19	0.0172664	0.0117351	0.0516225	0.0403611	0.0118958	0.00580037	0.00514296	0.00935118	0.00196136	0.0010786	0.0160395	0.0135593	0.0134581	0.00940566	0.0301777	0.017139	0.0016851	0.0648389	0.00647687	0.0255459	0
Gm13448	0.000680599	0	8.33094e-05	0	0.00677465	0	0.000239884	0	0	0.00192755	0.000345941	0	0	0	0	0	0	0	0	0.00330268	0
Traf1	0.0665816	0.0395814	0.0620238	0.14486	0.959192	0.051417	0.0604504	0.0157471	0.0302904	0.00992315	0.0692785	0.00518896	0.0109904	0.201861	0.125673	0.881942	6.28745	0.033777	1.38679	2.36872	0.0187713
Hc	0.000572367	0	3.5485e-05	0	0	0	0.00137703	0.00674291	0	0.00183102	0	0	0	0	0	0.000277615	0.00911481	0	0	0	0
AI182371	0.00117686	0	0.000396274	0	0.00359813	0	0.000156854	0	0.00231632	0.0014634	0	0	0	0.00136596	0	0.000539022	0	0	0	0	0
Cntrl	0.048821	0.0378581	0.084322	0.0806014	0.16844	0.103849	0.0914555	0.124668	0.108936	0.122598	0.112518	0.131172	0.0340214	0.192203	0.221811	0.259277	0.212944	0.129337	0.567115	0.426909	0.147396
Rab14	0.746703	0.590124	0.844812	1.33391	1.23649	2.86791	1.75065	2.03886	1.15073	1.36559	1.2574	1.37148	0.280757	1.8075	1.77081	1.48196	1.48467	3.27134	1.20389	1.44911	2.1433
Gm13605	0.0261781	0.00934562	0.003293	0	0.00644018	0.0466738	0.000357736	0.00178537	0	0	0	0.000766809	0	0	0	0.000702903	0	0	0.00176505	0	0
Gsn	1.10771	1.23105	1.64169	1.12618	3.01491	6.01911	4.34732	5.09081	28.3178	26.7335	120.716	9.93726	12.0113	0.648681	1.40305	1.36655	2.27319	5.17614	2.33488	0.474874	14.1637
Stom	0.0526509	0.026894	0.015678	0.00466473	0.0991951	0.124887	0.0570185	0.0339934	0.26724	0.247553	0.104672	0.67476	0.0116352	1.83404	0.132521	0.275167	0.210958	0.775186	0.02689	0.0465266	0.235472
Ggta1	0.0699004	0.0766085	0.174437	0.0266898	0.0810526	0.0341329	0.164161	0.361722	0.16104	0.199827	0.16929	0.112609	0.085333	0.568832	0.306293	0.281605	0.52632	0.213596	0.367932	0.0627614	0.234232
Gm13446	0	0	0	0	0	0	0	0	0.000705073	0	0	0.0131527	0	0	0	0	0	0	0	0	0.00254521
Dab2ip	0.0812307	0.0373818	0.120623	0.118705	0.227958	0.768047	0.734564	0.773762	0.338877	0.52647	0.220394	0.678239	0.0727411	1.86346	0.935031	0.0383782	0.0255781	0.93405	0.121703	0.0292483	0.529821
Ttll11	0.00650701	0.00381788	0.00660293	0.0039161	0.0010207	0	0.00158241	0	0.00715405	0.0071333	0.00551673	0.00953515	0	0.00607413	0.0376683	0	0	0.00514885	0	0	0
Ndufa8	0.687407	0.730414	0.638841	1.38912	1.20447	1.62658	0.842637	1.27568	0.964043	1.09289	0.790431	1.70992	0.261302	1.52603	0.914839	0.641051	0.663921	1.27076	1.13985	1.10955	1.68981
Morn5	0.0196041	0.0257717	0.00129392	0.00244575	0.0142582	0	0.00396128	0.00178537	0.00157872	0.00489402	0.00740714	0.003609	0	0.010883	0	0	0	0.0110941	0	0.023617	0
Lhx6	0.00964062	0.00684131	0.0273219	0	0.00176403	0	0.00390962	0	0.00222522	0	0.00856473	0.000640712	0	0.181164	0	0.000856073	0.00185292	0.00999165	0.00501983	0	0
Rbm18	0.188297	0.126928	0.1613	0.243385	0.287654	0.269269	0.374397	0.403483	0.696284	0.412835	0.341714	0.854663	0.0477225	0.752329	0.277052	0.164059	0.138841	0.66662	0.408002	0.384357	0.315541
Mrrf	0.0856085	0.0587923	0.0784384	0.0813383	0.1372	0.17204	0.145677	0.188059	0.18443	0.134538	0.181147	0.256214	0.0510241	0.57005	0.23358	0.0517534	0.0685004	0.19505	0.0686477	0.131127	0.388721
Gm13431	0.00206993	0.00339791	0.0072677	0	0.000699316	0	0.0240788	0.0187191	0.000131645	0	0	0	0	0.00400405	0	0.0161704	0	0.00579016	0	0	0
Ptgs1	0.165835	0.0839378	0.265048	0.306685	0.0946488	0.322524	0.480827	0.550757	0.0380689	0.0327339	0.206612	0.0984489	0.0311904	0.934476	0.166573	0.692662	0.0634739	0.0283145	0.0265773	0.0221688	0
Pdcl	0.071781	0.065859	0.0701318	0.172722	0.106204	0.136329	0.12527	0.157346	0.114198	0.221612	0.120069	0.178116	0.0808438	0.207031	0.246659	0.0648614	0.112479	0.141091	0.148896	0.105173	0.406778
Rc3h2	0.118381	0.121589	0.1364	0.234528	0.358255	0.376322	0.449091	0.393829	0.399664	0.343712	0.367448	0.404278	0.0535277	0.373615	0.351033	0.227473	0.248156	0.446146	0.262727	0.255241	0.44444
Zbtb6	0.0440428	0.0467335	0.0463893	0.0841935	0.0970725	0.181017	0.134003	0.101375	0.0907323	0.101474	0.0750722	0.0807443	0.00142266	0.113542	0.0524762	0.0891929	0.154317	0.0503836	0.152601	0.148075	0.222409
Zbtb26	0.0156468	0.0147383	0.0170745	0.016783	0.0226706	0.0230935	0.0219443	0.0234823	0.0309574	0.0310862	0.00476588	0.0245228	0	0.0198821	0.0242934	0.0343186	0.0232805	0.0236734	0.0525823	0.0605184	0.0557451
Rabgap1	0.120925	0.107247	0.155991	0.233939	0.239774	0.545417	0.21845	0.281633	0.210017	0.203687	0.153938	0.308333	0.0402812	0.23402	0.302855	0.127433	0.0606064	0.319935	0.133391	0.198299	0.405383
Strbp	0.265517	0.202474	0.288558	0.801791	0.310611	0.881009	0.366979	0.332406	0.0907695	0.116622	0.0878839	0.162765	0.0499117	0.118351	0.210363	0.0782206	0.200447	0.0591102	0.332161	0.260929	0.132003
Gpr21	0.00258108	0.00323654	0.000354523	0.00510345	0	0.0146401	0.00138715	0	0	0	0.000449945	0	0	0.0108268	0	0.00493685	0	0.00407965	0	0.00926405	0
Dennd1a	0.0344446	0.0224783	0.0778136	0.112222	0.0794705	0.203685	0.0974889	0.160896	0.195587	0.206476	0.177472	0.156173	0	0.139279	0.209602	0.480389	0.172675	0.169919	0.254279	0.222051	0.279686
Lhx2	0.000106917	0.00119556	0.00370563	0.00755223	0.0196833	0.120876	0.00139171	0	0.00179174	0.00646231	0.00336959	0	0	0.00697814	0	0.0096966	0	0	0.0134383	0.00174878	0
Nek6	0.0051862	0.00607812	0.00411185	0.0127459	0.0593382	0.0027596	0.0271179	0.00622098	0.31964	0.123885	0.265885	0.10668	0.00174275	0.202247	0.269812	0.26125	0.110293	0.194378	0.131997	0.0871517	0.786175
Psmb7	0.322904	0.311427	0.230627	0.612568	0.668344	0.820686	0.682951	0.490561	0.481178	0.547358	0.420289	0.775232	0.0785393	0.502631	0.572802	0.4626	0.677735	0.641658	0.381007	0.607292	0.723992
Nr6a1	0.0471886	0.0217173	0.0895197	0.0419114	0.0561932	0.052991	0.130436	0.126578	0.0322671	0.0295021	0.0200165	0.00780579	0	0.0609508	0.0160505	0.014382	0.00755489	0.0522488	0.019094	0.00840296	0
Olfml2a	0.00359607	0	0.00257431	0.0135345	0.0242861	0.000747588	0.0602825	0.0490114	0.0180833	0.0210873	0.0112294	0.00770904	0	0.111141	0.10283	0.00311029	0.00184822	0.365799	0.00895158	0	0.6406
Gm13496	0.00212726	0.000314264	0.000467247	0	0	0	0.000991884	0	0	0	0	0.000914712	0	0	0	0.000812275	0	0.00701351	0	0	0
Wdr38	0.00230443	0.00662056	0.00327206	0.00709927	0.00439423	0.00155246	0.00190799	0.00336386	0.000869721	0.00859071	0	0.00139623	0	0.0057971	0.00240863	0.00200877	0	0.0101283	0.000369489	0	0
Rpl35	4.26497	3.70748	6.26029	22.8717	14.9817	7.88278	10.5719	9.08455	11.1999	11.3671	12.8103	8.46447	3.49012	8.36536	12.1987	13.0152	18.067	6.44317	16.2495	19.5672	8.66858
Arpc5l	0.886762	1.14504	0.634036	1.18587	1.47604	0.81178	0.495833	0.772033	0.517201	0.733959	0.517958	0.756568	0.341064	0.518942	0.415473	0.437976	0.596138	0.513732	0.646386	0.52787	0.790691
Golga1	0.0943313	0.0939828	0.123064	0.226718	0.116621	0.16579	0.0866563	0.159741	0.0485875	0.0732639	0.0542138	0.136001	0.01666	0.0528494	0.0491907	0.0395851	0.0320191	0.0976095	0.0579678	0.108885	0.240711
Scai	0.0791404	0.0695916	0.048445	0.0719006	0.177688	0.126311	0.0855089	0.132311	0.109833	0.116827	0.087896	0.131119	0.0375154	0.0910152	0.022121	0.026488	0.0358798	0.07583	0.131109	0.0657579	0.233527
Ppp6c	0.312449	0.334126	0.261917	0.415315	0.607065	0.666974	0.703923	0.713251	0.555432	0.545362	0.418644	0.53806	0.0744976	0.793782	0.900158	0.404507	0.491131	0.854519	0.623692	0.535879	0.291481
Kynu	0.000388869	0	0	0	0.0621647	0	0.000580281	0	0	0	0	0	0	0	0	0.0307546	0.0702767	0	0	0	0
Arhgap15	0.0155355	0.00839091	0.00129693	0	0.375259	0	0.00171469	0.00230901	0.0471319	0.0752883	0.0545527	0.0260301	0.0294389	0.0173374	0.0117491	0.479363	0.518585	0.287682	0.766361	0.870936	0
Gtdc1	0.0193269	0.0174953	0.0239522	0.0225577	0.0634284	0.159499	0.0636002	0.0537604	0.0473727	0.0567261	0.0433084	0.0610083	0.00084464	0.175815	0.173246	0.0521454	0.0403534	0.0705675	0.0740309	0.106866	0.303066
Zeb2	0.057145	0.0205111	0.0552689	0.0653566	0.50293	0.0596556	0.0258608	0.0441122	1.85955	1.34752	1.01906	1.11447	0.151794	0.198498	0.059788	5.62191	2.95792	3.11574	0.390921	0.294169	5.83079
Zeb2os	0.00108864	0.00378619	0.0027746	0.0038292	0.0159366	0	0.000408031	0.00165189	0.0268377	0.0298131	0.0255851	0.0193459	0	0.00716543	0.00961372	0.56776	0.150769	0.0422472	0.00306448	0.00561638	0.0400745
Gm13470	0.000636273	0	0	0	0.0178114	0.0202426	0.00075928	0	0.00164962	0.0045449	0.0115491	0	0	0.00393646	0	0	0	0.0610405	0	0.00334338	0.0644606
Gm13481	0.00141531	0.00362103	0.00734344	0.000654208	0	0	0.0011781	0	0	0	0.00162612	0	0	0	0	0	0	0.000474086	0	0	0
Acvr2a	0.0646221	0.059926	0.0691347	0.131831	0.110529	0.0794441	0.162493	0.250497	0.0811525	0.127447	0.137909	0.127713	0.00434045	0.240872	0.17074	0.0836241	0.0822753	0.114666	0.519425	0.638898	0.330029
Orc4	0.146796	0.140398	0.184631	0.266134	0.265827	0.291618	0.274071	0.241867	0.347774	0.335736	0.218216	0.326712	0.062281	0.248312	0.192785	0.18401	0.211392	0.271101	0.389447	0.493698	0.309754
Mbd5	0.0383119	0.0519394	0.039797	0.0729282	0.0744204	0.203878	0.0858549	0.122527	0.114441	0.132949	0.079401	0.150675	0.0832293	0.193628	0.136651	0.0414861	0.0311425	0.119282	0.0803199	0.134643	0.13609
Epc2	0.122474	0.0950456	0.12302	0.206959	0.237972	0.349298	0.376026	0.441667	0.598807	0.511599	0.38726	0.675681	0.0667608	0.460486	0.387543	0.230367	0.136019	0.613175	0.323926	0.432533	0.783417
Kif5c	0.00953799	0.0136984	0.0256562	0.0192211	0.0378533	0.2285	0.160717	0.176099	0.102524	0.0612597	0.0669809	0.0715951	0.00390283	0.0190433	0.0474013	0.016154	0.0206629	0.117544	0.030663	0.0567516	0.0812162
Lypd6b	0.00599108	0.006618	0.0149414	0.00227264	0.00461937	0.00484564	0.0396869	0.0940445	0.000340883	0.00209243	0.000876011	0.000966156	0.0133363	0.000865028	0	0	0.00210665	0.00236371	0.00368696	0	0.037372
Lypd6	0.034501	0.03863	0.0476266	0.0076573	0.030826	0.0844745	0.0210532	0.0407348	0.159726	0.18493	0.0806106	0.53607	0.0223001	0.0112598	0.110592	0.011043	0	0.0330264	0.0271481	0.00927701	0
Mmadhc	0.154377	0.166573	0.111941	0.269156	0.234371	0.218011	0.31897	0.354365	0.238749	0.244546	0.219697	0.284901	0.0440371	0.175707	0.313803	0.142098	0.182742	0.254284	0.263769	0.192096	0.456395
Rnd3	0.0850002	0.0510452	0.109068	0.246812	0.318268	0.479103	1.3785	1.49799	0.847313	0.925292	0.89315	1.09781	0.0119265	0.45529	0.215194	0.964586	0.720285	0.738779	0.0881325	0.0737285	3.35355
Rbm43	0.0330998	0.0231093	0.0430316	0.0387397	0.11249	0.0891767	0.0555804	0.102472	0.0714212	0.0836903	0.105689	0.165882	0.0108929	0.0973489	0.0729131	0.0409035	0.0522918	0.0914776	0.0945704	0.0941338	0.114423
Nmi	0.0774845	0.0824968	0.0846719	0.138137	0.166947	0.133567	0.14457	0.170595	0.127202	0.151127	0.1302	0.295324	0.00901559	0.419168	0.135934	0.0892314	0.103399	0.0917091	0.303427	0.340709	0.0687723
Tnfaip6	0.0134636	0.0131318	0.0237953	0.0229412	0.117478	0.0111868	0.0181356	0.0119549	1.07843	0.479605	5.7991	0.487853	0.297042	0.0665752	0.0135453	0.0585564	0.0586228	0.881914	0.0943418	0.00851792	4.83426
Rif1	0.164172	0.125798	0.248958	0.328438	0.309759	0.423953	0.407759	0.492938	0.302181	0.3571	0.274748	0.495525	0.0491344	0.446325	0.470578	0.205733	0.187826	0.409135	0.530007	0.271032	0.565233
Neb	0.0301265	0.0155135	0.0652979	0.0103262	0.00464554	0.00158002	0.00122536	0.000486723	0.00624633	0.00662895	0.00736776	0.00686941	0.00357204	0.00189441	0.000393771	0.00687833	0.00292175	0.00734957	0.0126926	0.0644654	0
Gm13522	0.000791725	0.000874541	0.00364453	0	0	0	2.17649e-05	0	0	0	0	0	0.00671521	0	0	0	0	0	0	0	0
Arl5a	0.124188	0.115355	0.227898	0.296558	0.278876	0.508379	0.289946	0.286907	0.251357	0.357412	0.575588	0.274057	0.0559462	0.403976	0.332137	0.215144	0.385611	0.235885	0.536299	0.623825	0.726591
A430018G15Rik	0.00152682	0.00120251	0.0263301	0.087222	0.00144956	0.0155513	0.00466763	0.000887381	0.0053681	0.012206	0.0113943	0.0238614	0	0.00710836	0.0211075	0.0110738	0.0111561	0.0079836	0.0115343	0.0046373	0.028133
Cacnb4	0.00455147	0.0109204	0.00807095	0	0.0262504	0.00910614	0.0168457	0.0591765	0.0823082	0.0913198	0.02683	0.205725	0.0039247	0.00204197	0	0.00842553	0.00413437	0.0894862	0.00978847	0.0186412	0
Stam2	0.140727	0.103335	0.131413	0.300704	0.229158	0.493016	0.248882	0.22513	0.223024	0.285039	0.174202	0.263356	0.00476757	0.282947	0.297793	0.238559	0.213727	0.243712	0.221956	0.246804	0.414442
Fmnl2	0.0222436	0.0146798	0.0436871	0.0564054	0.0973508	0.20977	0.210986	0.19402	0.47103	0.503104	0.50377	0.393089	0.0476959	0.473343	1.52746	0.205796	0.231655	0.155252	0.0426451	0.0158838	0.81497
Prpf40a	0.395058	0.344817	0.359305	0.714256	0.765068	1.0448	0.778829	0.8069	0.714422	0.668998	0.503019	0.575956	0.116634	0.705977	0.881798	0.776499	1.0552	0.682692	0.915141	1.24338	0.771786
Arl6ip6	0.102298	0.145202	0.103192	0.15905	0.171068	0.224224	0.228202	0.260674	0.224876	0.225628	0.198942	0.237032	0.00930836	0.260917	0.339355	0.154377	0.221251	0.284085	0.216896	0.297668	0.238249
Rprm	0.151946	0.309368	0.0921205	0.0141551	0.242397	0.0599969	0.0829857	0.194076	0.0150958	0.00898329	0.023062	0.155635	0.00479758	0.0117359	0	0.0120343	0.0461073	0.0207375	0.00114093	0.0312507	0
Galnt13	0.00427787	0.00522915	0.00361092	0.00601479	0.00236783	0.391626	0	0.00633873	0.000205272	0	0	0.00220592	0	0.000836055	0	0	0	0	0.00219853	0.0042603	0.00750485
Kcnj3	0.00381537	0.00493291	0.00117035	0	0.00331862	0	0.000525826	0	0	0	0	0	0	0.00021909	0	0	0	0	0	0	0.00127261
Nr4a2	0.118882	0.0526145	0.130006	0.300813	0.430487	0.153628	0.216474	0.373058	2.65309	1.7915	2.64152	3.03052	0.215291	1.53598	1.34716	0.443057	2.21917	5.61011	4.63808	1.56181	2.29982
A930012O16Rik	0.00353698	0	0.0128183	0.00976378	0.00546675	0	0.000738346	0	0.000646375	0.00251929	0.000976371	0.000953055	0	0	0.00269392	0.0125233	0.00158071	0	0.00167667	0.00521795	0
Gpd2	0.0510748	0.0193344	0.0360699	0.118993	0.221227	0.128369	0.183471	0.12179	0.0754344	0.0549876	0.113343	0.102747	0	0.444356	0.171248	0.294906	1.06475	0.0753677	0.448255	0.314144	0.152808
Galnt5	0.00514549	0.00605594	0.00669286	0.0282448	0.00663345	0.0398424	7.79386e-05	0	0.00423629	0.00142626	0.102157	0	0.00238281	7.8534e-05	0.0468323	0	0	0	0.00032786	0	0.00636303
Cytip	0.0194236	0.0224288	0.0189073	0.192529	1.30378	0.0905494	0.0164389	0.0257198	0.0470562	0.0368824	0.140977	0.051251	0	0.0188362	0.107268	0.986458	8.22399	0.0163447	2.91328	5.20938	0.0187713
Gm13546	6.65901e-05	0.00050376	0.000170783	0.00621781	0.00141644	0.00327295	3.32764e-05	0	0	0	0	0	0	8.45668e-05	0	0.00233599	0.394563	0	0.000856744	0.0317309	0
Acvr1c	0.00250878	0.000155284	0.00333586	0.00667105	0.00539042	0.00203126	0.00574993	0.0042232	0.06289	0.123325	0.00175172	0.0793293	0	0.00126824	0	0.00261251	0.0160804	0	0.00303131	0.0166349	0
Acvr1	0.04036	0.0377283	0.0278759	0.0747304	0.0711945	0.112455	0.210566	0.159575	0.295438	0.329852	0.295501	0.212268	0.00614083	0.309846	0.142842	0.075279	0.0647854	0.179782	0.0106692	0.0303718	0.999849
Upp2	0.0249513	0.0197902	0.0190211	0.0509919	0.0512199	0.048108	0.0357598	0.0679605	0.0645291	0.111276	0.0932786	0.0825065	0.00599069	0.0522872	0.188804	0.0362942	0.00650199	0.0540204	0.0144239	0	0.263963
Ccdc148	0.0116804	0.0178201	0.00690261	0.00602844	0.017745	0.0150899	0.00623953	0.0127426	0.0256333	0.0363036	0.00637188	0.0106143	0	0.0252814	0.0028042	0.0117959	0	0.00728694	0.0154796	0	0.00350453
Pkp4	0.226222	0.176518	0.158819	0.803111	0.263855	0.752117	0.485583	0.235187	0.241807	0.177173	0.141806	0.372484	0.00491936	1.3246	0.784951	0.0773468	0.116809	0.618711	0.394186	0.135817	0.0696734
Dapl1	0.212164	0.677521	0.262256	0.000878177	0.445832	0.135202	0.0361163	0.0665165	0.0284938	0.0301923	0.0117455	0.0331608	0.0433653	0.0387137	0.00358192	0.0158815	0.0577423	0.04988	0.0211909	0.0457702	0
Tanc1	0.0983584	0.0401427	0.0982353	0.0955963	0.146431	0.615463	0.347459	0.40467	0.490628	0.4503	0.133832	0.641041	0.0166709	1.08987	1.30827	0.0479561	0.0678065	0.419385	0.105405	0.0495268	0.123756
Wdsub1	0.0753074	0.0624159	0.0589853	0.0925382	0.064148	0.166459	0.100836	0.164913	0.106628	0.126134	0.0853546	0.21912	0.0585658	0.0840309	0.112878	0.0783411	0.0540718	0.12764	0.0422499	0.0167607	0.0481963
Baz2b	0.254116	0.236514	0.352126	0.393558	0.612089	0.71887	0.71376	0.804177	0.757139	0.56567	0.528388	0.80629	0.0778968	1.16229	0.671872	0.609681	1.13739	0.813351	0.392825	0.282851	0.731096
Gm13572	0.00161106	0.000670148	6.50057e-05	0.00180787	0.00312826	0.00203126	0.000810684	0	0	0	0	0	0	0	0	0	0.00338983	0	0.00273575	0	0
Gm13620	0.00306227	0.00561939	0.00720828	0.00372512	0.00574957	0	0.00272275	0	0.00296573	0.00341111	0.00591701	0.00434402	0	0.00185441	0	0.0166353	0.00865924	0	0	0	0
2023-03-07	0.359577	0.257637	0.373508	0.773786	0.659908	1.33173	1.75216	0.920594	0.840231	0.667694	0.706928	0.735896	0.112727	1.14965	1.42989	0.813116	1.30544	0.864777	1.40591	1.71605	0.869605
Cd302	0.0517929	0.0410409	0.0458558	0.0284849	0.168993	0.0171002	0.11565	0.118327	2.23088	2.02546	4.48507	0.793314	0.220682	0.151232	0.672937	0.824531	0.431466	1.20023	0.124389	0.0321606	0.57899
Ly75	0.0147139	0.00284181	0.0137801	0.167975	0.0477676	0.174885	0.0598107	0.0567675	0.00476594	0.00526579	0.0126214	0.00994778	0	0.100078	0.006387	0.0045916	0.231395	0.00701662	0.135394	0.0833557	0
Gm13571	0	0	0	0.00129718	0	0	1.93476e-05	0	0	0	0	0	0	0.00288857	0	0.00159755	0.0187287	0	0	0	0
Pla2r1	0.0175191	0.0166214	0.0055987	0.0103932	0.0147021	1.55719	0.0256661	0.0587091	0.0449036	0.0363867	0.232599	0.0439649	0.0296223	0.0187591	0.0052853	0.00796467	0.00184822	0.368463	0.0095927	0.0272819	0.307261
Itgb6	0.012459	0.00937449	0.0534151	0.156301	0.118268	0.192029	1.33612	0.212203	0.00613213	0.0113164	0.0198818	0	0.000228344	0.0342638	0.0186222	0.0183607	0.0252795	0.0736341	0.0018	0	0.00943847
Rbms1	0.0947802	0.0537371	0.134419	0.328022	0.596331	0.860325	3.02488	1.22928	2.26201	1.46143	2.63832	1.18139	0.103165	3.19266	3.5662	1.37473	1.43112	1.68827	1.01057	0.691719	2.45107
Tank	0.0617116	0.053234	0.0706624	0.154869	0.444592	0.231909	0.378822	0.259732	0.203925	0.16655	0.198815	0.118656	0.00482995	0.214448	0.0556221	1.5716	1.03792	0.165901	0.222058	0.597564	0.241786
Psmd14	0.21314	0.21115	0.163753	0.350376	0.502348	0.626768	0.532536	0.541098	0.398398	0.43859	0.436343	0.511916	0.0765847	0.34451	0.392741	0.39334	0.468292	0.439171	0.567096	0.601751	0.41766
Tbr1	0.000181947	0	0	0.00046084	0	0.0011572	0.00230223	0	0	0	0	0.00130519	0	0.00466699	0	0.000973789	0	0	0	0.00434057	0
Dpp4	0.352944	0.298241	0.410637	0.744966	0.242737	0.196273	0.0377528	0.00376202	0.0244988	0.0204613	0.267968	0.0226757	0.115021	0.0192665	0.00970319	0.0365018	0.429327	0.0316597	0.0543116	0.0746059	0.0112226
Fap	0.000658275	0.000397844	0.000981991	0	0.0097421	0	0.00134424	0	0.0566608	0.0561114	0.134491	0.00772327	0.0106443	0.0105786	0	0.266551	0.0230552	0.295701	0	0	0
Ifih1	0.0509198	0.0155859	0.0706513	0.14313	0.10272	0.0639909	0.0815168	0.0576729	0.154045	0.0638896	0.0970061	0.0301571	0	0.371291	0.0433461	3.31715	0.88908	0.10497	0.0605227	0.0699756	0.150752
Gca	0.0653197	0.0527037	0.0958843	0.1261	0.0647486	0.125219	0.0300707	0.0157613	0.0157072	0.0104382	0.0200431	0.0164604	0.00336111	0.0259725	0.00858322	0.0329857	0.026986	0.00400681	0.0130775	0.00385417	0.138184
Fign	0.0289298	0.0420153	0.0162748	0.0148141	0.0466693	0.0122849	0.00676812	0.0624054	0.0329214	0.0658771	0.0587135	0.0738766	0.022026	0.0278154	0.0271386	0.00438009	0.00424015	0.0166304	0.00526399	0.00994275	1.3863
Gm13575	0.0185857	0.101661	0.00869556	0.0021642	0.0568991	0.0188495	0.00155891	0.003618	0.00374328	0.00310238	0	0.001719	0.0089055	0.000874653	0	0	0	0	0.000891091	0	0
Grb14	0.043271	0.0219624	0.0320306	0.248067	0.0961176	0.0539936	0.0122332	0.00851985	0.0525222	0.0665362	0.0144213	0.153873	0	0.263402	0.000743068	0.00868338	0.00687264	0.134516	0.00102757	0.0127563	1.27949
Cobll1	0.20891	0.106721	0.268859	1.31831	0.200364	0.88218	0.919568	0.56401	0.154679	0.167705	0.189381	0.386046	0.0130474	0.820236	0.449991	0.0329025	0.0546822	1.37914	0.19689	0.241515	0.42395
Gm13594	0.0176374	0.0182214	0.0300824	0.133271	0.0354026	0.0608636	0.0167507	0.0303562	0.00987652	0.0132663	0.00820219	0.0525978	0	0.0219966	0.00361975	0.0098897	0.0142632	0.0141919	0.00270501	0.00418981	0
Slc38a11	0.000482809	0	0.00372603	0	0	0	0	0	0.00528722	0	0	0.0129456	0	0.00838514	0	0	0	0.33488	0	0	0.00350453
Scn3a	0.00272031	0	0.00230389	0.0158701	0.00137936	0.0251435	0.00123753	0	0	0	0.00123998	0	0	0.00123822	0.355435	0.000514544	0	0.0517618	0	0	0.0396448
Scn2a	0.000180535	7.78804e-05	0	0	0.0111403	0	0.00182317	0	0.0134828	0.0418048	0.0455664	0.0899006	0	0.00238586	0.0326859	0	0	0.0286014	0	0	0.0405421
Csrnp3	0.000405816	0.000485735	0.000462376	0	0.00149025	0.0400582	0	0	0.00200871	0.00109861	0.00129676	0.00500172	0	0	0	0.000548805	0	0	0	0	0.00127261
Galnt3	0.096803	0.0819567	0.193451	0.149392	0.131312	0.43635	1.028	0.27633	0.0850505	0.0709232	0.0494401	0.113473	0.0115679	0.0375963	0.0371717	0.0507697	0.0196613	0.0930704	0.0299604	0.082921	0
Ttc21b	0.0233033	0.0211418	0.0145251	0.0214932	0.0294822	0.071638	0.0496372	0.0977324	0.0704957	0.0986113	0.0554238	0.0803191	0.00183909	0.0163467	0.064923	0.0131902	0.0104971	0.0966643	0.0160514	0.041197	0.0632987
Scn1a	0.00325185	0.000500445	0.00249663	0	0.00848352	0	0.000590598	0.00171149	0.0316134	0.037728	0.0242453	0.132602	0	0.00133794	0.00129784	0.00418918	0.0035461	0	0	0	0.00127261
Scn9a	0.000797492	0	0	0	0.00159598	0	0	0	0.00127664	0.00102416	0.00029682	0.0250157	0	0	0	0	0	0	0	0	0.0890951
Scn7a	0.00197849	0.00528326	0.000351291	0.0217531	0.0977699	0.00703817	0.011856	0.0313297	0.23331	0.224114	1.24232	0.304234	0.103121	0.0071552	0	0.0246472	0.0311141	0.269771	0.0151481	0.00675333	35.2668
B3galt1	0.00201344	0.0038044	0.000785744	0.027119	0.0151128	0	0.00148597	0	0.037589	0.033278	0.0263768	0.0246152	0	0.0017512	0	0.000736572	0	0.0920914	0.00199976	0.00725465	0.0314319
Stk39	0.366624	0.339538	0.336628	0.470701	0.357177	0.706907	0.35414	0.398217	0.198102	0.163106	0.175082	0.194453	0.0487986	0.179547	0.0645806	0.0587659	0.0906983	0.247481	0.292868	0.22603	0.279414
Cers6	0.225534	0.174169	0.30661	0.344798	0.193144	0.344789	0.293178	0.400228	0.154756	0.102727	0.324513	0.142128	0.00111102	0.0462598	0.0269641	0.233726	0.262211	0.149119	0.297946	0.0713829	0.00241442
Nostrin	0.0172613	0.00727171	0.00788467	0.0783538	0.00320604	0.00860561	0.00137579	0.00730482	0.00219111	0	0.00242887	0.00118712	0	0.721872	0	0.0656251	0.136864	0.129021	0.003688	0	0
Spc25	0.00791577	0.0125884	0.0069898	0.00872536	0.0447605	0.0167181	0.0148758	0.0261078	0.00514934	0.00596075	0.00480379	0	0.00174275	0.00700115	0.0297011	0.0267171	0.022221	0.00383403	0.0274414	0.00882609	0
Dhrs9	0.0011863	0	0.000218698	0.00357067	0.0161964	0	0.0714196	0.0264884	0.000280048	0	0.0188614	0	0	0.00368691	0	0.00488708	0.206331	0.00168241	0	0	0
Lrp2	0.0183982	0.0145516	0.164197	0	0.32434	0.00211961	0.00292944	0.00907826	0.00249286	0.000970101	0.0108758	0.00680031	0	0.00799273	0	0.00447021	0.000772089	0.0166338	0.0013488	0.0116175	0
Bbs5	0.0382432	0.0216356	0.0226177	0.0373778	0.0471857	0.0301613	0.0466881	0.0338861	0.0318343	0.0849528	0.0407481	0.0955319	0.00586205	0.0335792	0.00350898	0.0193137	0.00564716	0.083502	0.0183968	0	0.0257085
Klhl41	9.96865e-05	0	8.05235e-05	0.000400252	0.00705924	0	0	0	0	0	0	0	0	0	0	0.00231874	0.00200376	0.00853464	0	0	0.0531502
Fastkd1	0.0349058	0.0204285	0.0659004	0.0789577	0.0279484	0.0276397	0.00963692	0.0294978	0.0197927	0.0478514	0.0166145	0.033305	0.00331885	0.0173728	0.0225355	0.0240986	0.0131079	0.0292	0.0212782	0.0180034	0.0336309
Ppig	0.433737	0.393898	0.424212	0.994874	0.986378	1.04999	1.42786	1.14922	1.32549	1.15213	0.851253	1.18943	0.136659	1.39634	1.1386	1.02167	1.34918	1.84427	1.69225	1.20915	1.11234
Ccdc173	0.0254452	0.021846	0.0265523	0.0369806	0.0316613	0.0534666	0.0135834	0.0184376	0.0198393	0.0439147	0.0248603	0.0331447	0.00659697	0.0107718	0.00871011	0.00730504	0.0139344	0.0238203	0.00110496	0.00470158	0
Phospho2	0.0864206	0.0726478	0.076719	0.159159	0.122866	0.147436	0.0564324	0.107843	0.110244	0.105015	0.0840168	0.104146	0.0132246	0.0862403	0.106772	0.1044	0.137706	0.11375	0.208017	0.227353	0.233614
Klhl23	0.0799419	0.0678297	0.0679836	0.0613946	0.115383	0.287611	0.0286589	0.0598023	0.187757	0.221839	0.0516803	0.634595	0.0269779	0.0513092	0.000393771	0.0100645	0	1.09861	0.00677576	0.00200789	0.105247
Ssb	0.514821	0.437987	0.501358	1.45688	1.16297	1.37673	1.35739	1.16548	1.49925	1.42291	1.2325	1.4613	0.309802	1.47386	1.36562	0.881456	1.31487	1.27323	1.54071	1.49216	1.5235
Mettl5	0.070282	0.0700615	0.071705	0.222892	0.141519	0.0930253	0.103631	0.131569	0.104809	0.128125	0.104445	0.165675	0.0298914	0.0634929	0.0558607	0.0768594	0.0298785	0.0669405	0.0808141	0.080609	0.145899
Mettl5os	0.000533787	0.00025225	0.000289721	0	0	0	0.000395524	0	0	0.00105204	0	0.00420782	0	0.00614719	0	0.0170379	0.00284091	0	0	0.021726	0
Ubr3	0.1656	0.150745	0.243475	0.473768	0.302795	0.439402	0.257564	0.2544	0.276176	0.292642	0.298425	0.307747	0.0412346	0.350047	0.276199	0.179982	0.0692643	0.323412	0.200066	0.202677	0.34399
Myo3b	0.095635	0.0753602	0.0568842	0.0140687	0.0650866	0.125047	0.0133591	0.0384589	0.00358021	0.00120361	0.00195688	0.00400117	0	0.0128483	0.00264605	0.00146937	0	0.00173153	0.0149843	0.0697093	0
Sp5	0.0190155	0.00439979	0.00914149	0.112543	0.060197	0.468104	0.0483596	0.0581704	0.0110035	0.0198693	0.00179205	0.0175428	0	0.0183382	0.0113563	0.00655638	0	0.000686429	0.00608021	0.00696868	0
Gad1os	0.00130744	0.000484573	2.82132e-05	0.0106469	0	0.00648293	0.000115157	0.00968126	0	0	0	0.00214892	0	0.00171698	0	0	0	0	0	0	0
Erich2os	0.000696141	0.000425291	0.00152107	0.0290108	0.00130594	0.010748	0.00485951	0.00289778	0.000658557	0.000202755	0	0	0	0.00256954	0	0.00125312	0.00361419	0	0	0.00342195	0.00350453
Erich2	0.0267893	0.00692299	0.00961403	0.0412327	0.0319391	0.0676211	0.0361453	0.0116615	0.0156884	0.017361	0.00546843	0.0191101	0	0.0182084	0.00967598	0.00747267	0	0.0262602	0	0.0308077	0.00241442
Gad1	0.00538187	0.000658213	0.000661451	0.0107538	0.00819845	0.0892989	0.00922959	0	0	0	0	0	0	0.000836055	0	0	0	0	0	0	0
Gm26558	0.00559677	0.00394949	0.00293706	0.010575	0.00118799	0.00599058	0.0059344	0.00794598	0.000369623	0.00146371	0.0058233	0.00267289	0	0.000436121	0	0.000555948	0	0	0	0.00888001	0
Gorasp2	0.434189	0.448182	0.441787	1.00574	0.63737	0.680506	0.609149	0.467539	0.682202	0.584391	0.707668	0.566787	0.183861	0.414949	0.562311	0.229489	0.364753	0.460299	0.336523	0.463334	0.761933
Tlk1	0.264307	0.221903	0.287177	0.690807	0.424866	0.395206	0.322628	0.335266	0.240609	0.291124	0.257847	0.334373	0.0758671	0.453363	0.323896	0.311293	0.160146	0.350327	0.387762	0.515721	0.334977
Mettl8	0.0638249	0.063769	0.0410533	0.0958372	0.080678	0.036937	0.0164982	0.0273206	0.015161	0.0530536	0.0291242	0.0303885	0.0162931	0.0502601	0.0524231	0.0207078	0.00329249	0.0200778	0.0284419	0.0387342	0
Dcaf17	0.0840335	0.120053	0.045954	0.0895791	0.149735	0.162705	0.0285764	0.0377151	0.0259258	0.0343886	0.0279709	0.042587	0	0.100942	0.0284129	0.104953	0.0561222	0.0517652	0.0625028	0.0338368	0.276182
Cybrd1	0.00661874	0.0206746	0.00200628	0.00357646	0.025719	0.00220688	0.00406385	0.0102088	0.0300425	0.062139	0.0473555	0.00594021	0.00111102	0.000270339	0	0.00175772	0	0	0.00124944	0	0
Dync1i2	0.320197	0.326982	0.334297	0.566836	0.573386	1.16638	0.936943	0.973254	1.09476	1.04471	0.60256	0.819005	0.638285	1.04203	0.936138	0.573367	0.52584	1.03407	0.51944	0.612876	2.15268
Slc25a12	0.063535	0.0548663	0.0890534	0.149425	0.123579	0.160993	0.0742397	0.0782982	0.131328	0.134686	0.134773	0.207501	0.0524464	0.102685	0.0869831	0.0885313	0.0986281	0.173889	0.127918	0.101112	0.298861
Hat1	0.169764	0.168904	0.162577	0.133298	0.423454	0.408461	0.55082	0.35574	0.443577	0.254211	0.273554	0.359256	0.144315	0.376946	0.297503	0.583799	0.592213	0.629501	0.538104	0.418127	0.162481
Metap1d	0.0177542	0.0168388	0.034886	0.052058	0.0686747	0.0181168	0.0350414	0.0313147	0.0725519	0.0823882	0.0699058	0.0687704	0.000228344	0.0469794	0.0740466	0.0939074	0.0135871	0.0907137	0.0371369	0.100437	0.15294
Itga6	0.181084	0.103063	0.332569	1.30995	0.451049	0.630602	3.68107	2.12403	0.0525129	0.0566841	0.13381	0.0793271	0.00704633	3.69891	1.12815	0.353329	0.0320891	0.192771	0.211486	0.20942	1.91599
Pdk1	0.0545532	0.0394977	0.0901457	0.0652592	0.0720838	0.0787309	0.089095	0.112971	0.0323616	0.0325879	0.0397639	0.0615635	0.00381861	0.116603	0.0173655	0.0272393	0.0459546	0.0907424	0.0469372	0.0689693	0.0604217
Rapgef4	0.0217429	0.0195956	0.0713666	0.00738721	0.0290581	0.00231321	0.00302648	0	0.00922305	0.0159403	0.0104464	0.00774358	0.00965103	0.745189	0.00102297	0.00313881	0.00644191	0.0520742	0.00510039	0.0149207	0.00732235
Map3k20	0.056212	0.0334506	0.0293973	0.069237	0.202353	0.126052	0.315107	0.220121	0.327578	0.336433	0.22248	1.22203	0.00819106	0.318679	0.357981	0.0883929	0.0594931	4.22748	0.0361617	0.0163543	0.165736
Cdca7	0.00483079	0.00741885	0.00479323	0.0151618	0.0356479	0.040637	0.0269144	0.0686863	0.0503545	0.0729427	0.00790786	0.100244	0.0116352	0.0440378	0.0843128	0.00528757	0.00713967	0.058686	0.0589678	0.0518427	0
Sp3	0.156705	0.138684	0.161671	0.321919	0.476744	0.490917	0.517859	0.495441	0.612588	0.697072	0.644862	0.417093	0.0956421	0.61757	0.705041	0.425112	0.404516	0.460461	0.652249	0.80106	0.363904
Sp3os	0.0958309	0.0863403	0.127748	0.300405	0.24835	0.263754	0.165919	0.225896	0.154227	0.190425	0.159338	0.154128	0.0375795	0.077715	0.0894545	0.127116	0.0252588	0.143488	0.0281342	0.113972	0.149173
Ola1	0.260851	0.253013	0.215249	0.448986	0.408735	0.354045	0.278831	0.331059	0.309803	0.375917	0.30085	0.46045	0.0591987	0.299901	0.236854	0.273473	0.447238	0.280764	0.403859	0.459768	0.201535
Cir1	0.126971	0.104021	0.125293	0.212031	0.243384	0.39562	0.204416	0.406761	0.140296	0.305136	0.121996	0.312395	0.02613	0.270925	0.389624	0.161238	0.0940654	0.246043	0.610006	0.431472	0.362627
Scrn3	0.0416464	0.0521257	0.0409937	0.134548	0.0431558	0.0666504	0.0220022	0.066816	0.0324685	0.0541028	0.0248561	0.048268	0.020985	0.0434911	0.0634639	0.0079212	0.001431	0.0335539	0.0273196	0.00606242	0.0356616
Gpr155	0.0489255	0.0663513	0.0273617	0.203741	0.061842	0.435255	0.0173223	0.0200838	0.114097	0.0971983	0.0532331	0.261659	0.0310914	0.0408341	0.0277679	0.0903347	0.0217227	0.0504613	0.0217393	0.0295188	0.347462
D230022J07Rik	0.00115421	0.00017801	0.0054374	0.000883133	0.000977922	0	0.000683244	0	0.00579823	0.000755601	0	0.00240383	0	0.00236283	0	0.0143328	0.0025844	0	0.00314673	0	0
Wipf1	0.0147572	0.0109577	0.00797692	0.0103226	0.179252	0.032604	0.25048	0.16476	0.456238	0.543246	0.380906	0.403066	0.0987879	0.312428	0.847072	0.65915	1.07328	0.2068	0.893454	0.472776	0.610116
Chrna1os	0.0478543	0.0641536	0.0135181	0.0370064	0.0772133	0.0238265	0.012379	0.0546892	0.0397101	0.0688849	0.0237735	0.0637676	0.0105615	0.0206986	0.0331297	0.00159541	0	0.0275714	0.000891091	0	0
Chn1os3	0.0107496	0.0195531	0.00334412	0	0.0105327	0.00753779	0.00838806	0.00887379	0.00764414	0.0103393	0.00215411	0.00748458	0	0.00815569	0	0.000943902	0	0.0106958	0.00136705	0.010427	0
Chn1	0.0320277	0.0408671	0.0234296	0.0138636	0.0589714	0.026071	0.0178666	0.0105603	0.147263	0.176237	0.0340052	0.257534	0.00745857	0.0333833	0.0560794	0.00155135	0.00626522	0.315316	0.018939	0	0.048803
Atf2	0.209801	0.194146	0.185494	0.542345	0.382228	0.617884	0.552281	0.505877	0.576443	0.510169	0.460581	0.484805	0.0966841	0.507383	0.493191	0.219086	0.230257	0.495869	0.549799	0.501439	0.635053
Atp5g3	1.23561	1.14545	1.2294	3.11748	2.30692	4.2409	2.11909	1.98099	2.30605	2.23351	1.6961	4.20732	0.59209	1.73888	2.21015	1.17047	1.84996	3.09107	2.11882	2.2395	1.78459
Lnpk	0.165276	0.137515	0.0854254	0.128444	0.214774	0.0910436	0.125758	0.13962	0.46202	0.336134	0.285167	0.197767	0.0681464	0.0902646	0.278469	0.102259	0.105006	0.22509	0.272775	0.415632	0.378068
Evx2	0	0	0.00562493	0.00278469	0	0.000747588	0.00102471	0	0.0565643	0.0561524	0.0324	0.0168379	0	0	0	0.00112291	0.00120937	0	0.00666392	0.00203908	0
Hoxd13	0.00857812	0.00705433	0.0210838	0.0873854	0.0301579	0.056754	0.0398094	0.0112899	0.439406	0.4995	0.265869	0.1922	0.0498596	0.0149988	0.00491719	0.0134085	0.0130491	0.0194141	0.0294012	0.00428853	0.0488197
Hoxd12	0	0	2.70892e-05	0	0.000910995	0	0	0	0.00411876	0.00792491	0.00247593	0.0078865	0	0	0	0.000736572	0	0	0	0	0
Hoxd11	0.00501507	0	0.000953119	0.0313349	0.0175503	0.00617075	0.0309296	0.00543421	0.173321	0.219835	0.136129	0.163489	0	0.00141929	0.00250436	0.00863749	0.00711937	0.0440376	0.00317589	0	0.0752251
Hoxd10	0.0151882	0.0217186	0.0119644	0.0126427	0.0381876	0.0142271	0.0297061	0.0181682	0.236251	0.209344	0.0829108	0.315163	0.00689949	0.0374903	0.224721	0	0.00191182	0.0633069	0.0177133	0	0
Gm14396	0.00475425	0.00575537	0.0018984	0.00127835	0.00510833	0	0.00104143	0.00795317	0.00978464	0.015308	0.0059734	0.0169146	0	0.00241384	0	0	0	0.00678111	0	0	0
Gm28793	0.00731294	0.00579297	0.00178261	0	0.00115509	0.00263607	0	0	0.00200896	0.00285013	0	0.000631629	0	0	0.00341902	0	0	0	0	0	0
Hoxd9	0.249345	0.300353	0.191308	0.0509578	0.330583	0.335672	0.165603	0.43738	0.15006	0.182158	0.0699602	0.152383	0.0806798	0.262407	0.708434	0.00666338	0.0162572	0.166017	0.0168749	0.00852298	0.120578
Hoxd3os1	0.209885	0.24499	0.323591	0.123234	0.138525	0.279446	0.13104	0.181207	0.0617568	0.0628907	0.092143	0.175875	0.0911538	0.142468	0.220614	0.0250159	0.0040295	0.160246	0.0412735	0.0444691	0.255919
Hoxd8	0.451966	0.445664	0.293846	0.117946	0.43594	0.478245	0.381011	0.559272	0.0746861	0.0717983	0.0697463	0.13839	0.038245	0.286514	0.435211	0.0185048	0.0437715	0.184355	0.0234129	0.00497573	0.816413
Hoxd3	0.00553251	0.00235705	0.0212024	0.00438497	0.00330214	0.0481732	0.0171622	0.0444851	0.00220694	0.00188832	0.00333263	0.00175951	0	0.00406228	0.00740983	0	0	0	0	0.00313479	0
Hoxd4	0.00947991	0.0043521	0.0538575	0.0147228	0.00261346	0.00853802	0.00469321	0.00544369	0.000994745	0.00721867	0.00436816	0.000840923	0	0.0104957	0.0524819	0.00472833	0	0	0.00200453	0	0.0309522
Haglr	0	0	0.00379822	0	0	0.0026405	0.00253476	0.00219388	0.00058092	0.00157126	0	0.000953878	0	0	0.00116998	0.00101492	0.00163918	0	0.0084572	0	0
Gm14424	0.000636593	0.000901212	0.000480889	0.00386788	0.00609623	0	0.00194054	0	0.00171819	0	0	0.0014924	0	0	0	0.000627142	0	0	0	0	0
Hoxd1	0.00201908	0.00154283	0.00146454	0	0.00116301	0	0.000876579	0	0	0	0	0	0	0	0.00240863	0.00110064	0	0	0	0	0
Mtx2	0.301671	0.32598	0.276722	0.502022	0.488811	0.764603	0.397928	0.543335	0.240618	0.353405	0.265158	0.2943	0.0935654	0.352683	0.302643	0.137314	0.108916	0.243944	0.203778	0.144758	0.433341
Gm13652	0.0258882	0.0282721	0.0232179	0.00565295	0.0341313	0.0451705	0.00881206	0.0535132	0	0.000519909	0.00154944	0.00314091	0.00198779	0.00313843	0	0	0.00836383	0	0	0.000630454	0
2600014E21Rik	0.00152256	0.00325457	0.00232142	0	0.020516	0.00229738	0.0057634	0	0.00496164	0.00284885	0.000525216	0.00826225	0	0.00205869	0.0338074	0	0	0.011567	0	0	0
Hnrnpa3	0.958888	0.755154	1.20805	2.35895	2.33252	3.01776	4.53804	2.91589	3.12001	2.3916	2.11082	2.39885	0.539745	3.04503	2.84282	2.28071	2.91974	2.92948	3.17902	3.39929	2.22461
Nfe2l2	0.337259	0.225786	0.299781	0.423575	0.787833	2.09734	4.11994	3.11942	1.64047	1.0901	1.70198	1.20897	0.168931	3.7877	2.1852	3.36892	3.36969	2.04469	0.877781	0.805536	2.01964
E030042O20Rik	0.0016818	0	0.0180685	0.00108175	0.00269666	0	5.85472e-05	0.00286595	0	0	0	0.00140189	0	0	0	0.0096328	0	0	0.00179662	0	0
Agps	0.0735478	0.0736255	0.134328	0.106779	0.206369	0.174621	0.276095	0.147924	0.0889778	0.103979	0.137829	0.110416	0.00925728	0.20575	0.177988	0.297015	0.140303	0.130493	0.203344	0.186889	0.333154
Ttc30b	0.02207	0.0317098	0.0202636	0.0116861	0.0269156	0.0446949	0.0101773	0.064256	0.0232481	0.0293828	0.0210745	0.0528407	0.00291722	0.0160173	0.0645638	0.0202299	0.00445459	0.0290308	0.0121798	0.0112224	0.0308598
Ttc30a2	0.000356709	0.00266257	0.000461148	0	0	0.0136487	0.000944931	0	0	0.00260752	0	0	0	0	0	0	0	0	0	0	0
Ttc30a1	0.0069258	0.00905082	0.00376386	0.00892725	0.0229633	0.00253778	0.000947688	0.017751	0.000856717	0.00366007	0.00121738	0	0	0.00280916	0	0.000405678	0	0	0.00333979	0.00496544	0
Pde11a	0.00376042	0.00439001	0.00121222	0	0.00633106	0.0344271	0.00151405	0	0.00307641	0.00198842	0.00628024	0.0348958	0	0	0	0	0	0	0.00552209	0	0
Cyct	0.000855842	0.00226028	0.000744422	0	0	0	0.000498574	0	0.000434757	0.00581242	0	0.00722584	0.0133303	0	0	0	0	0.0156937	0	0	0
Rbm45	0.0456508	0.0308716	0.126479	0.11206	0.0579686	0.0563109	0.0485732	0.0633285	0.0355506	0.0460389	0.0352262	0.0462204	0.0315916	0.0361973	0.0363796	0.0323557	0.0256367	0.049441	0.103098	0.0944327	0.124641
Osbpl6	0.142702	0.124373	0.290589	0.533482	0.180702	0.147974	0.316528	0.318603	0.192059	0.32242	0.0882683	0.336329	0.0651872	0.0275922	0.0090775	0.0224414	0.0347763	0.0464835	0.0268604	0.0745038	0.0479692
Prkra	0.227029	0.279717	0.166377	0.28735	0.20627	0.278917	0.147594	0.213936	0.200645	0.341289	0.208409	0.360049	0.0708436	0.130436	0.14275	0.167324	0.23755	0.207438	0.136834	0.0916966	0.484879
Pjvk	0.00401866	0.00379038	3.73091e-05	0	0.00320371	0	0	0.000807178	0	0	0.000425222	0	0.00410792	0	0	0.00411847	0	0	0	0.00197797	0
Fkbp7	0.0380525	0.0563444	0.0308787	0.0474792	0.0737546	0.00584051	0.0487066	0.0641772	0.651917	0.827984	1.56684	0.504633	0.156803	0.235936	0.321136	0.0697307	0.0491007	0.332278	0.106163	0.0292603	0.462631
Plekha3	1.14212	1.82674	0.491588	0.255603	1.44714	0.525118	0.266413	0.422516	0.541396	0.558919	0.452738	0.720329	0.0820743	0.331809	0.750371	0.181152	0.116082	0.820008	0.309107	0.227923	0.267218
Ttn	0.0166239	0.00295105	0.0171488	0	0.00275682	0.0255328	0.00148098	0	0.00189635	0.00431317	0	0	0	0.00465172	0.00733426	0.0133457	0.00271049	0.0088129	0.0115674	0.0636371	0.0406539
Ccdc141	0.0219316	0.010789	0.0129248	0.00113825	0.0724136	0.099655	0.0198515	0.0331912	0.2731	0.374007	0.110678	1.06286	0	0.184249	0.422472	0.0220242	0.0124424	0.844647	0.0108492	0.0623659	0
Sestd1	0.125574	0.108164	0.0957388	0.0322194	0.212547	0.464001	0.316164	0.238402	0.469731	0.353128	0.238892	0.359151	0.0141184	0.16035	0.329027	0.236771	0.406125	0.243132	0.0217055	0.0948146	0.0770444
Zfp385b	0.0111059	0.00575678	0.0363298	0.00666595	0.0263943	0.0122226	0.023491	0.0833314	0.220806	0.203117	0.277106	0.270863	0.0220288	0.0268302	0.00720199	0.00228056	0.000772089	0.138744	0.00788815	0.00987067	0
Cwc22	0.04541	0.0425062	0.0537909	0.143936	0.103208	0.096477	0.130777	0.0911418	0.0914976	0.100452	0.0854405	0.0981285	0.0187245	0.172721	0.218085	0.0824165	0.110017	0.0991213	0.113132	0.286293	0.0597039
Gm14461	0	0	0	0	0	0	0	0	0	0	0	0	0	0	0	0.0286134	0	0	0	0	0
Ube2e3	0.28576	0.275677	0.295519	0.539041	0.6321	0.817804	0.949442	0.878858	0.848312	0.967038	0.712274	0.515025	0.0831367	0.668316	0.810552	0.736157	1.0812	0.560044	0.546711	0.473841	2.23713
Itga4	0.012843	0	0.0127503	0.00312346	0.273389	0	0.00652353	0.00563067	0.0745528	0.103472	0.036393	0.0447151	0	0.0110252	0.0361967	0.394271	1.47729	0.095976	1.09036	0.975598	0.349995
Cerkl	0.000206285	0	0	0	0.00139863	0	0.000688928	0	0.00283492	0	0.00259024	0.00147055	0	0.0112472	0.0143565	0.0032476	0	0.0109072	0.00916229	0.0136532	0
Itprid2	0.0190078	0.00609759	0.106853	0.208789	0.0881944	0.0603288	0.106449	0.0261612	0.18626	0.208303	0.0796117	0.232893	0.0545733	0.152536	0.0981732	0.620619	0.621433	0.0673998	0.0877501	0.0380439	1.00218
Pde1a	0.0438281	0.0366395	0.039552	0.0180376	0.0869259	1.83531	0.125621	0.244872	0.146941	0.25028	0.184674	0.211032	0.0483512	0.0319156	0.00562824	0.0103802	0.00457978	0.859781	0.0312978	0.01485	0.066767
Prdx6b	0.00103821	0.0173908	0.000881953	0.0128694	0.00290145	0	0.00225239	0	0.00209235	0	0.00404193	0.00525177	0	0	0	0.00336224	0	0.0149749	0.0112931	0.00528801	0
Dnajc10	2.47793	2.09571	2.352	13.8482	1.56204	1.45823	1.33487	1.8298	0.878514	0.952396	1.00225	1.02316	0.465554	0.67168	0.78575	0.386772	0.576357	1.12037	0.365936	0.493631	1.58269
Frzb	0.00238663	0.000364713	2.70892e-05	0	0	0	0	0	0.0188508	0.00708069	0.154662	0.0195546	0.00222203	0	0	0	0.0022431	0.000503468	0	0.0198206	0.220896
Nckap1	0.264758	0.232579	0.349102	0.77942	0.298039	0.615067	0.679762	0.571379	0.521235	0.456884	0.438377	0.427166	0.0730016	0.93341	1.15457	0.0672219	0.0323065	0.488998	0.116114	0.13336	0.754165
Dusp19	0.0658563	0.0818611	0.0538684	0.0751315	0.0806466	0.0689345	0.0501127	0.0498969	0.0441247	0.0842958	0.0376784	0.0441561	0.032175	0.0359216	0.041595	0.0425703	0.00727836	0.0792261	0.0523441	0.0684155	0.00127261
Nup35	0.0298534	0.0293484	0.0237184	0.0970431	0.0644648	0.0873935	0.073175	0.0913888	0.0783054	0.0906602	0.100553	0.0785113	0.00368744	0.0742533	0.0337697	0.0589818	0.029663	0.0816918	0.117316	0.123651	0.198321
Zfp804a	0	0	0	0	0.00159598	0	0	0	0.0110328	0.0430213	0.00133191	0.00532933	0	0.00152575	0	0	0	0	0	0	0.00482884
Fsip2	0	0.00936806	0.000155283	0	0	0	0.000459021	0	0.00122366	0	0.00231854	0.00371045	0	0.0124852	0	0	0	0.0106932	0	0	0
Zc3h15	0.510677	0.498775	0.476954	1.38938	0.840351	1.28416	1.36633	0.767822	1.05097	0.778067	0.863543	0.741016	0.180364	0.858546	0.998473	0.72594	0.725195	0.754197	1.06097	1.17964	1.06571
Itgav	0.183141	0.130861	0.274614	0.723642	0.569292	1.07438	2.06132	1.36631	1.03915	0.791399	1.0135	1.25681	0.148541	0.342114	1.35105	0.752111	0.522931	0.834341	0.967988	0.698609	1.84781
Gm13684	0	0	0.000985293	0.00856874	0	0	0.00259532	0	0	0.00153439	0	0	0	0	0	0	0	0	0.00377584	0	0.0243117
Fam171b	0.00964581	0.00382651	0.000155681	0.0135623	0.064327	0.0196707	0.00670073	0.0138035	0.201621	0.312329	0.212603	0.64036	0.0606262	0.0172685	0.00314924	0.00819752	0	0.0648802	0.035998	0.0140635	0.0605029
Calcrl	0.0309018	0.0223868	0.0137758	0.0106925	0.047131	0.0437317	0.0112257	0.025159	0.373887	0.459083	0.637103	0.508932	0.0726691	2.02361	2.81693	0.117067	0.0636142	0.322515	0.0921702	0.0266075	0
Tfpi	0.060351	0.0391463	0.035198	0.208594	0.101062	0.0669267	0.0333079	0.0181245	0.691306	0.893389	0.655545	0.826255	0.14773	0.404068	0.666667	0.129013	0.0218697	0.413568	0.048278	0.0233974	0.433144
Gm13710	0.000520302	0	0.000341243	0	0	0	0	0	0	0	0.000549414	0	0	0.00300904	0	0.0602514	0	0	0	0	0
Ctnnd1	0.294195	0.204192	0.421166	1.26433	0.355224	0.960274	1.11216	0.582959	0.446327	0.4504	0.376719	0.509045	0.0455224	1.01626	0.718414	0.451133	0.0977365	0.521262	0.0308465	0.0680808	1.79366
Selenoh	0.282377	0.24889	0.2228	0.681006	0.604277	0.317469	0.324313	0.471131	0.239234	0.446789	0.3281	0.280873	0.108021	0.548693	0.428675	0.243571	0.513847	0.314714	0.612476	0.630951	0.183149
Tmx2	0.15556	0.179795	0.128901	0.14046	0.177042	0.551882	0.117073	0.310115	0.162767	0.256264	0.136852	0.234957	0.0664489	0.261302	0.324519	0.0960754	0.0566484	0.258342	0.221488	0.222317	0.577674
Med19	0.189536	0.222692	0.17148	0.211467	0.311709	0.356893	0.273476	0.372948	0.201006	0.261343	0.154001	0.158028	0.115402	0.273607	0.200995	0.109123	0.0838789	0.133857	0.290222	0.249553	0.462382
Zdhhc5	0.198217	0.177913	0.240932	0.518143	0.300734	0.639385	0.926191	0.612447	0.506671	0.441935	0.400634	0.381389	0.106211	0.437296	0.462273	0.289116	0.385886	0.283226	0.326432	0.417729	0.298241
Clp1	0.067455	0.0494327	0.0914485	0.0906093	0.088444	0.189743	0.0947289	0.0714952	0.125304	0.16909	0.111116	0.0697009	0.00561402	0.12012	0.157659	0.144818	0.121899	0.168793	0.349216	0.270148	0.13185
Ypel4	0.00577255	0.00568873	0.00198919	0	0.0100626	0.0381302	0.00996232	0.010426	0.179485	0.0991098	0.0163432	0.106133	0.0183197	0.00961466	0	0.0138286	0.0383558	0.0993622	0.00183618	0.042554	0.00477714
Gm19426	0.00281995	0.000140708	0.000538072	0	0.00991855	0	0.0154017	0.00770298	0.016277	0.0590055	0.022646	0.0547705	0.00359524	0.00770128	0.00216283	0.0011038	0	0.0170843	0	0	0.140811
Serping1	0.280719	0.297251	0.43327	0.108047	0.898636	0.127547	0.91157	0.919061	13.1407	11.1761	27.4439	5.87709	1.80388	0.353188	1.2366	0.24383	0.34604	6.69119	0.632239	0.230722	1.68003
Ube2l6	0.0186912	0.0179112	0.0449886	0.0125468	0.0338286	0.0401679	0.115043	0.210039	0.106877	0.150014	0.174007	0.0441308	0.0236318	0.164226	0.0903957	0.13428	0.146017	0.0569672	0.00880655	0.0262418	0.074984
Timm10	0.171067	0.15576	0.130079	0.455891	0.346278	0.297251	0.537627	0.272946	0.571236	0.359902	0.518603	0.320592	0.0795211	0.228657	0.166679	0.228507	0.172033	0.370913	0.236137	0.376759	0.638633
Slc43a1	0.00345053	0.00314163	0.00441735	0.00544968	0.0161149	0.0190213	0.031655	0.0120047	0.0906194	0.132572	0.205635	0.190729	0.0129993	0.0131614	0.00478353	0.00424582	0.00120937	0.0126701	0.0178096	0	0.030075
Rtn4rl2	0.000179887	0	0	0	0	0	0.000243472	0	0.00233136	0.00668326	0.000675551	0.000640712	0	0	0	0	0	0.0168481	0	0	0.0256986
Slc43a3	0.0116165	0.00689655	0.00743835	0.0097571	0.0395263	0.408032	0.013035	0.0074949	0.196665	0.101666	1.22463	0.0441841	0.115091	2.13917	1.4021	0.0398994	0.0284634	0.0569573	0.0732153	0.0787275	0.439843
Prg2	0	0	0	0	0.0162929	0	0	0	0	0.000562482	0.0126739	0	0	0	0	0	0	0	0.00169638	0.000635773	0
P2rx3	0.00567606	0.00880283	0.00151818	0	0.0065199	0.00263607	1.5509e-05	0	0.00038528	0	0.00676823	0.000819469	0	0.00114869	0	0.00102361	0	0	0	0.0131009	0
Ssrp1	0.260433	0.221844	0.196961	0.435084	0.666901	0.690386	0.500607	0.679163	0.600324	0.581719	0.450377	0.480891	0.105561	0.684651	0.66546	0.348713	0.32048	0.45764	0.778059	0.825581	0.899135
Tnks1bp1	0.127954	0.10341	0.16831	0.258023	0.16933	0.2809	0.381095	0.272519	0.236676	0.200891	0.295218	0.228724	0.0190964	0.621333	0.270431	0.0391638	0.0281088	0.444586	0.132997	0.0802917	0.0595076
Aplnr	0.000197949	0	0.000342785	0	0.0101316	0	0.00434866	0	0	0	0.000373745	0	0	0.467921	0.0528227	0.0719084	0.0025775	0.0136489	0	0	0
Gm13713	0	0	0.00032385	0	0	0	0	0	0	0	0	0	0	0.00697427	0	0.0335055	0	0	0	0	0
Lrrc55	0	0	0.000116977	0	0	0	4.05756e-05	0	0.0103455	0.0066641	0.00236091	0.0055271	0	0.00680756	0	0.00396089	0	0.00322103	0	0	0.00477714
Olfr1033	0.192784	0.18461	0.659584	0.200326	0.0345284	0.115601	0.106152	0.0724099	0.129686	0.0431552	0.0764875	0.0717404	0.0506331	0.0204621	0.0580987	0.0660521	0.01511	0.13249	0.0575411	0.0156913	0.00809995
Olfr1238	0.000159128	0	0.0014903	0.00218962	0	0.00031762	0.000570435	0	0.00112796	0.00212513	0	0.00261966	0	0	0	0.00255419	0.00263861	0	0	0.00541464	0
Olfr1259	0	0	3.52416e-05	0	0	0	0.00068982	0	0.00144939	0	0	0	0	0	0	0	0	0	0.0262577	0.0145508	0
Ptprj	0.154542	0.0909789	0.207769	0.203107	0.22219	0.616167	0.185588	0.100613	0.0575188	0.0499343	0.0924401	0.090099	0.00187376	0.058143	0.00691785	1.04376	0.546863	0.124279	0.282348	0.108863	0.867226
4933423P22Rik	0.00240069	0.00273755	0.00176227	0	0.00797596	0.000956908	0.00202231	0.00143471	0	0	0.00269744	0	0	0	0	0.0268817	0.00291652	0	0.00399249	0.00638265	0
Nup160	0.0329305	0.0220347	0.0614336	0.0594797	0.0628853	0.0652168	0.122079	0.0877026	0.0926631	0.0586472	0.118908	0.0853979	0	0.101275	0.053078	0.0572306	0.146963	0.109239	0.090311	0.106703	0.288797
Fnbp4	0.0906181	0.0890381	0.188014	0.194774	0.340575	0.36557	0.355756	0.433318	0.478172	0.432003	0.305173	0.288971	0.0186738	0.490198	0.560991	0.331635	0.331589	0.383991	0.606029	0.560388	0.359912
Agbl2	0.0045754	0.00118865	0	0	0.00848406	0.00655865	0.00256358	0.00408227	0.0115567	0.0234716	0.00718148	0.0116681	0	0.0044077	0	0	0	0.00539814	0	0	0
Mtch2	0.317743	0.296972	0.264287	0.515862	0.653878	0.815664	0.567352	0.53579	0.604409	0.795965	0.729363	0.642574	0.12822	0.527317	0.478054	0.383003	0.536175	0.628229	0.505452	0.571381	0.853811
C1qtnf4	0.159764	0.239754	0.155126	0.150226	0.327048	0.345133	0.169327	0.285273	0.107653	0.182116	0.135446	0.200007	0.0624702	0.0875035	0.076255	0.00842779	0.0374572	0.080321	0.0996406	0.207639	0.129864
Ndufs3	0.662725	0.764764	0.569597	1.00768	1.20493	2.00894	0.710424	1.05798	0.638304	1.05085	0.710758	1.3908	0.266656	0.662729	0.561828	0.454584	0.497704	1.05185	0.734234	0.957856	0.579681
Kbtbd4	0.0161537	0.0122088	0.0157067	0.0503704	0.0546797	0.0165849	0.0268332	0.0407245	0.0158404	0.0128765	0.0144821	0.0368533	0.00174275	0.0640432	0.0105413	0.0186624	0.0498059	0.0285699	0.0810106	0.111627	0
Ptpmt1	0.0235143	0.0074528	0.159392	0.640974	0.134334	0.111178	0.118472	0.0263483	0.158334	0.119112	0.172302	0.11209	0.0209506	0.0528529	0.208717	0.23325	0.167449	0.0615787	0.123633	0.20392	0.552547
Celf1	0.284266	0.240181	0.297347	0.769927	0.625251	0.916356	0.959618	0.753797	0.507667	0.603444	0.306417	1.02668	0.107768	0.789903	0.76385	0.398094	0.431058	0.95382	0.721808	0.621767	0.729389
Rapsn	0.00140978	0.00118494	0.000259306	0	0.00297917	0	0.00425615	0.0162675	0.00189495	0	0.00152499	0.00895668	0	0	0.0552363	0.206	0.051443	0.0198132	0.180317	0.31707	0.0562072
Psmc3	0.466202	0.517753	0.412676	0.961836	0.762823	1.23741	0.811228	0.856995	0.692311	0.896395	0.76869	1.05109	0.108761	0.910725	0.677389	0.593956	0.676663	1.03243	0.743405	0.749638	1.06174
Slc39a13	0.0787596	0.128549	0.095546	0.106072	0.102102	0.0711577	0.0876265	0.195348	0.112203	0.187774	0.268156	0.131833	0.0215999	0.0869414	0.150484	0.0518152	0.0266837	0.141602	0.0934981	0.0551071	0.186191
Spi1	0.00982694	0.00130862	0.00517722	0.000460302	0.443712	0	0.00179026	0	0.00559708	0.00578628	0.00788928	0.00576085	0	0.0119622	0.0215521	3.247	4.29692	0.000999489	0.034538	0.0126058	0.009239
Mybpc3	0	0	0	0	0.00634254	0	0.000152205	0	0	0	0.00100303	0	0	0	0	0.0404473	0.0647516	0	0.00388169	0	0
Madd	0.041667	0.0468244	0.0692579	0.107538	0.0535704	0.0378761	0.0385222	0.0463981	0.0152756	0.0120805	0.0288784	0.0283805	0.00928299	0.0927849	0.239994	0.141511	0.218161	0.0565903	0.562801	0.883888	0.00737406
Nr1h3	0.00857813	0.0083416	0.00709506	0.0123625	0.021689	0.015311	0.0101744	0.011954	0.0529105	0.126374	0.0603231	0.0249886	0.00111102	0.050696	0.635481	0.0489862	0.01088	0.299843	0	0	0.0610648
Gm13783	0	0	0	0	0	0	0	0	0	0	0	0	0	0	0.00346457	0.0109377	0.003125	0	0	0	0
Acp2	0.0450421	0.0428471	0.0466159	0.0933406	0.0908981	0.208152	0.0372978	0.154737	0.156968	0.151902	0.116488	0.165815	0.0868413	0.0746422	0.185559	0.330116	0.116289	0.183155	0.0269393	0.0821373	0.199356
Ddb2	0.0369782	0.0291884	0.0461809	0.0425101	0.0779003	0.081205	0.0740433	0.0882444	0.0547284	0.0683589	0.0373613	0.0722207	0.00593256	0.0317412	0.00889203	0.0454309	0.0475334	0.0749703	0.09751	0.109111	0.0288212
Pacsin3	0.090142	0.113498	0.135495	0.227282	0.111993	0.304357	0.222215	0.209521	0.0485629	0.107039	0.080162	0.10886	0.0440098	0.0191239	0.555144	0.0329615	0.0299545	0.344438	0.0311268	0.0801225	0.245389
Arfgap2	0.122731	0.106371	0.177544	0.265812	0.205911	0.261564	0.269829	0.406374	0.287118	0.281693	0.22897	0.322373	0.0507586	0.317727	0.332678	0.222662	0.199366	0.325107	0.442572	0.578443	0.31257
1110051M20Rik	0.0312286	0.0527302	0.0194818	0.0387482	0.0796257	0.147796	0.0944899	0.154729	0.0838692	0.196025	0.0935954	0.144912	0.00196787	0.0728742	0.0554108	0.031188	0.0103232	0.093644	0.0173518	0.0419518	0.11087
Lrp4	0.0306232	0.0415237	0.0259076	0.00854496	0.0728848	0.101711	0.153011	0.234508	0.0839461	0.087713	0.0654458	0.0965242	0	0.0812287	0.0656548	0.0353834	0.00844978	0.0296304	0	0.00420455	0.0257485
Ckap5	0.102975	0.08518	0.0917518	0.168085	0.2256	0.283605	0.282228	0.25868	0.281856	0.332056	0.20142	0.324435	0.011715	0.306742	0.279188	0.23125	0.128051	0.272327	0.245732	0.231684	0.971445
Zfp408	0.0137448	0.0148892	0.0132294	0.0303148	0.0343617	0.036725	0.0396763	0.0430215	0.0201385	0.0218708	0.0219315	0.0101357	0.00692009	0.0497334	0.0218713	0.0270707	0.0245977	0.0301125	0.0414863	0.0261484	0
Arhgap1	0.141695	0.132337	0.0701451	0.260285	0.269651	0.578265	0.362878	0.430221	0.392335	0.412484	0.328323	0.755462	0.0133845	0.312977	0.363463	0.0830697	0.151649	0.897059	0.237584	0.313964	0.304546
Atg13	0.121571	0.0946291	0.13586	0.361966	0.116147	0.187368	0.062228	0.110815	0.0621051	0.0663292	0.0869024	0.0940928	0.0191078	0.0666575	0.190088	0.0621807	0.0571276	0.147029	0.232205	0.19958	0.162781
Harbi1	0.0337867	0.0372148	0.0407449	0.0847101	0.0620273	0.054933	0.015121	0.040604	0.0250838	0.0233487	0.0317033	0.0289075	0.0117961	0.0174886	0.058572	0.011873	0.0218624	0.0227396	0.0620938	0.0378933	0.0681776
Ambra1	0.0377958	0.0286852	0.0710494	0.118523	0.113107	0.0954804	0.0923476	0.0994452	0.0744431	0.0858289	0.0934159	0.120182	0.00745857	0.082529	0.104582	0.0707957	0.0692572	0.0749825	0.0627944	0.0895994	0.0780217
Mdk	0.0611027	0.0291685	0.0380566	0.0296359	0.334827	0.0405228	0.300456	0.365503	1.44825	1.92254	0.99326	1.35169	0.104756	0.0477983	0.00768687	0.0531588	0.0157211	0.469482	0.0433374	0.0456569	0
Dgkz	0.0605895	0.0555777	0.0550402	0.0834006	0.15207	0.146944	0.110345	0.185768	0.0821938	0.127328	0.0770457	0.295402	0.00569818	0.499197	0.473841	0.442583	0.261803	0.23034	0.509667	0.214441	0.0962125
Creb3l1	0.0333914	0.0232767	0.0661708	0.0746321	0.0622511	0.0680771	0.035753	0.0611018	0.487188	0.417681	0.766185	0.317919	0.0200724	0.0388543	0.0165787	0.026382	0.0954021	0.0292649	0.401244	0.0397364	0.0818679
Phf21a	0.0786984	0.059734	0.0706817	0.149442	0.158974	0.188632	0.18183	0.250867	0.364141	0.40147	0.201629	0.399924	0.00503572	0.255754	0.415266	0.173122	0.129031	0.272269	0.239882	0.303032	0.53099
Large2	0.0616297	0.0437344	0.247149	0.206191	0.0786545	0.163014	0.495495	0.866175	0.0148092	0.00669842	0.0246749	0.0160899	0.0160341	0.0133648	0.0051973	0.0173549	0.0214485	0.0337137	0.0146484	0.00685226	0.0254126
Pex16	0.136268	0.146247	0.147497	0.207652	0.26013	0.295164	0.165323	0.440439	0.13173	0.181842	0.115575	0.231884	0.0262948	0.109092	0.0670234	0.133605	0.227884	0.133643	0.465337	0.41416	0.158123
1700029I15Rik	0.0014542	0.00502535	0.00295955	0.0063661	0.00696537	0.00860135	0.00517338	0.00150936	0.0020772	0.0083595	0.00209037	0.0030969	0	0.00753824	0	0	0.00661805	0.00273049	0	0.00669409	0
Mapk8ip1	0.0328401	0.0146842	0.0320605	0.0564044	0.0679221	0.1106	0.0895693	0.168634	0.1706	0.210633	0.0829415	0.223341	0.00231992	0.0168986	0.0177808	0.0125999	0.00416479	0.147677	0.0135424	0.0133144	0.467787
Cry2	0.192168	0.0951889	0.247703	0.255072	0.384537	0.339151	0.256656	0.332384	1.73485	1.33276	0.701738	1.51283	0.0814978	0.763985	0.176025	0.115799	0.0573218	1.79951	0.266431	0.129694	0.8294
Slc35c1	0.0259856	0.0258482	0.0309283	0.114034	0.0320275	0.0406843	0.00961066	0.0380739	0.0101867	0.0186103	0.0100494	0.0173581	0.0262885	0.0111474	0.0067639	0.01751	0.0269092	0.0352471	0.0697656	0.0627011	0
Chst1	0.00458825	0.00313293	3.38874e-05	0.00116166	0.0155452	0	0.00315272	0	0.0243624	0.0417803	0.0281846	0.0900504	0	0.223685	0.0853053	0.00239046	0	0.0399573	0	0	0
Syt13	0.00602294	0.0014215	0.00544803	0.00187692	0.00951812	0.00620999	0.008703	0.0201039	0.156891	0.092485	0.02557	0.0342262	0	0.00107116	0	0.00627229	0.00477942	0.0141151	0.00598051	0.00291408	0.00241442
Prdm11	0.00678528	0.0064399	0.0135778	0.0141901	0.0100597	0.00922536	0.0631976	0.138636	0.0572556	0.0764769	0.0316484	0.064089	0	0.0808415	0.0335352	0.0298782	0.0132864	0.044173	0.0382895	0.0394127	0.101417
4631405J19Rik	0.00412293	0.0155521	0.0193749	0	0.0104268	0	0.00650558	0.0139306	0.00126951	0.00988714	0.00107475	0.00288203	0.00225754	0	0	0.00140342	0	0.0216603	0	0	0
Trp53i11	0.0204364	0.0416777	0.0138838	0.0140176	0.464522	0.114246	0.265533	0.333992	0.0500729	0.0594713	0.0664533	0.0874331	0.0194247	0.328558	0.782973	0.0697987	0.0488962	1.23093	0.210464	0.317127	0.0130588
Tspan18	0.00752618	0.00180724	0.000578979	0.0486572	0.0154979	0	0.00609993	0.00369509	0.0908221	0.145597	0.104596	0.334647	0.0319505	0.491978	1.51449	0.0251585	0	0.00968502	0.00488698	0	0.370532
Cd82	0.307579	0.373126	0.370169	0.450989	0.662906	0.60523	0.307073	0.305237	0.290618	0.223851	0.685777	0.529473	0.206933	0.155582	0.606409	0.560147	0.687677	2.15698	1.35836	3.32462	0.495227
Alx4	0	0.000312942	0	0	0	0	0	0	0.00374622	0.00464967	0.00233252	0.00106268	0	0.000709647	0	0	0	0.0272888	0	0	0.0712585
Ext2	0.111918	0.0989999	0.110642	0.167947	0.236677	0.280349	0.455319	0.617282	0.427826	0.497221	0.390357	0.459667	0.087936	0.484442	0.524347	0.165186	0.154972	0.62472	0.205214	0.192926	0.520174
Accs	0.0106162	0.00694507	0.0114448	0.0169676	0.0218613	0.0309195	0.0208459	0.0765739	0.0220322	0.0274878	0.0116256	0.0280222	0	0.0219207	0	0.0401368	0.00750291	0.0514057	0.096631	0.0450159	0.0891321
Gm13889	0.20732	0.104026	0.173486	0.0604583	1.12497	0.118248	0.161844	0.286443	6.45598	4.28335	1.62675	9.41572	0.610729	5.45512	0.559436	0.246688	0.323021	57.0641	0.386744	0.483322	1.16589
Alkbh3	0.0626662	0.0731097	0.0570711	0.144726	0.196659	0.0951769	0.0986299	0.152415	0.155952	0.170424	0.120446	0.269216	0.0182642	0.160851	0.0618569	0.121594	0.0636428	0.159286	0.122601	0.182385	0.043759
Hsd17b12	0.221224	0.190282	0.21026	0.264122	0.34539	0.907845	0.611413	0.50533	0.364006	0.334312	0.301639	0.254576	0.0506523	0.433789	0.205249	0.526447	0.506111	0.322906	0.250749	0.313396	0.877128
Mir670hg	0.00388141	0.000877264	0.0011849	0	0.0367178	0	0.00985378	0.000641977	0	0.00125794	0	0.00978206	0	0	0	0	0.00220143	0.0221197	0	0	0.0423977
Ttc17	0.0307743	0.0180447	0.0506252	0.0569112	0.0721386	0.0859589	0.0903559	0.0673793	0.102358	0.0857829	0.136881	0.0570819	0.00971234	0.0939453	0.0455503	0.0914106	0.0402446	0.0890907	0.044988	0.0823395	0.114259
2810002D19Rik	0.00028144	0.000220072	0.0151805	0.00966079	0.00735345	0.0171372	0.00294323	0.00561596	0.00423682	0.00870056	0.00116723	0.00725947	0.0134416	0.00235635	0.00358271	0.00873461	0.0165708	0.00770639	0.0176634	0.0263685	0.0429197
Api5	0.198207	0.204607	0.217496	0.442741	0.390515	0.738277	0.482141	0.440247	0.45123	0.42996	0.399213	0.395122	0.127454	0.480395	0.679926	0.38835	0.60373	0.529491	0.525533	0.614302	0.399324
Lrrc4c	0.000505026	0	0	0.000682135	0.0111595	0	0	0	0.00721166	0.019329	0.000411534	0.0674905	0	0	0.00264605	0	0	0	0.00447866	0	0.104847
Gm10801	0.00135518	0	0.00672329	0.000528613	0.000772199	0	0.00137074	0	0	0	0.00168662	0	0	0.00169229	0.0034791	0.00189046	0	0.020367	0.00579494	0.00801182	0
Gm10800	0.0272239	0.00825285	0.0704996	0.0141918	0.00691082	0.0245776	0.0113066	0.00786015	0.0141117	0.029393	0.00657336	0.0177786	0	0.0342589	0.00548078	0.0193797	0.0187312	0.0760152	0.011543	0.0559549	0.169124
B230118H07Rik	0.231708	0.269797	0.174528	0.270941	0.309488	0.412543	0.130708	0.194911	0.155018	0.227596	0.176667	0.461862	0.0733737	0.11708	0.0683848	0.0882136	0.0369362	0.240681	0.0396994	0.0534814	0.387292
Traf6	0.0513981	0.0430579	0.0608954	0.180644	0.142264	0.192123	0.184209	0.138289	0.125223	0.109008	0.138937	0.0858508	0.082318	0.155119	0.179402	0.237571	0.314177	0.119292	0.186522	0.333081	0.089082
Prr5l	0.0214352	0.0122515	0.0501939	0.0895317	0.0291968	0.0162334	0.0959212	0.0340479	0.191783	0.0448277	0.0447814	0.0471191	0.00875466	0.181367	0.0794421	0.157296	0.2784	0.0575239	0.0243188	0.0182511	0.135153
Commd9	0.175897	0.176958	0.141238	0.189286	0.213312	0.227195	0.112085	0.35657	0.0707444	0.131243	0.130742	0.148639	0.100719	0.0685831	0.094677	0.18134	0.0931566	0.0636664	0.081175	0.158015	0.212758
Ldlrad3	0.0222247	0.0269992	0.0219883	0.135183	0.0485625	0.140912	0.0391973	0.0580109	0.0951168	0.0814794	0.0992551	0.0468548	0.00252716	0.136619	0.107912	0.023794	0.102045	0.305656	0.0176562	0.00525121	0.346397
Trim44	0.253039	0.256511	0.310424	0.35722	0.39633	0.798893	0.501782	0.458103	0.446311	0.481013	0.36882	0.404909	0.0399813	0.542173	0.575663	0.245365	0.200388	0.511823	0.311954	0.264646	0.538049
Fjx1	0.0335455	0.0301192	0.0635303	0.0483975	0.1174	0.115902	0.705749	0.865671	0.896339	0.641971	0.20143	0.163314	0.0974115	0.148063	0.0236967	0.042635	0.0206047	0.565198	0.0289643	0.0112906	0.051604
Pamr1	0.0049072	0.000647336	0.00134644	0.000741586	0.00630554	0.214025	0.00425902	0.00509672	0.082736	0.067823	0.201646	0.0758275	0	0.00305365	0.00264605	0.00518171	0.00789734	0.0169654	0.00807722	0	0
Slc1a2	0.00110183	0.00178227	0.0010572	0	0	0	0.00149603	0.0067722	0.0035802	0	0	0.00300291	0	0	0	0.000690637	0.00283086	0.00698634	0	0	0.00381782
Cd44	0.0371175	0.0188904	0.039867	0.121834	0.66452	0.369837	1.38671	0.672386	0.636777	0.174527	1.2961	0.435961	0.064353	0.114136	0.043773	1.72452	3.94033	0.665206	0.605506	2.253	1.36907
Pdhx	0.0582122	0.0381154	0.0574523	0.0767571	0.165779	0.255965	0.0814875	0.144811	0.0919505	0.105608	0.0507021	0.120564	0.00439134	0.0871511	0.0129429	0.0673416	0.124744	0.141271	0.0864164	0.144354	0.155355
Apip	0.14343	0.150012	0.173497	0.26245	0.288274	0.598513	0.262356	0.429798	0.208845	0.258676	0.160447	0.409769	0.0446823	0.148938	0.178547	0.150485	0.0995463	0.210869	0.113297	0.0599093	0.18441
Gm13874	0.0110372	0.00850832	0.00511927	0.159092	0.0040658	0.0014856	0.00116284	0	0.000314765	0.00105454	0.00210406	0	0.00848675	0	0	0.0060649	0.000724572	0	0.000652426	0	0
Gm13869	0.0207583	0.0169157	0.00842377	0.086746	0.00421824	0	0.000946791	0.00942946	0.000885369	0	0.00423028	0.00336173	0.0250529	0.00627594	0.000743068	0.00358178	0	0	0.00320102	0	0
Ehf	1.03563	0.716676	1.09868	5.1538	0.6936	1.8782	2.7243	3.70825	0.0550533	0.0454144	0.0966225	0.0562724	0.28491	0.116483	0.0238157	0.369144	0.383365	0.176819	0.125723	0.0868022	0.0172036
BC016548	0.00299326	0.00401272	0.00607658	0.00417683	0	0	0.00212973	0.00814598	0	0	0	0	0	0	0	0.00171719	0	0	0	0	0
Elf5	0.382218	0.320347	0.73038	0.501299	0.0679958	0.039981	0.0249453	0.0402875	0.0269899	0.0217691	0.0236569	0.0111244	0.297084	0.0240308	0.0685122	0.0516869	0.0139347	0.00510648	0.0387098	0.0393193	0.0182131
Cat	0.084182	0.064694	0.07172	0.141624	0.239159	0.356326	0.142491	0.201746	0.166996	0.270883	0.167172	0.24601	0.0754496	0.171508	0.237506	0.348249	0.202783	0.168827	0.122193	0.181554	0.616478
Abtb2	0.0102153	0.0058935	0.0155993	0.0342501	0.0533971	0.0373547	0.184657	0.0638022	0.198698	0.0889406	0.100407	0.156174	0.0458952	0.035735	0.00806013	0.0905744	0.157555	0.16974	0.0458385	0.0554827	0.16039
Nat10	0.0475277	0.0257144	0.0531412	0.0568764	0.0810252	0.0668477	0.0458081	0.0591611	0.0503875	0.0485931	0.042963	0.0637986	0.0289103	0.0583773	0.030001	0.0546307	0.0191716	0.0283726	0.0601094	0.0512782	0
Caprin1	0.459935	0.37441	0.466748	1.06076	0.859504	1.08913	0.902156	0.79299	0.65671	0.712945	0.74358	0.650563	0.137777	0.875908	1.23909	0.831239	0.805834	0.622481	0.827853	0.882072	1.18987
Lmo2	0.0658277	0.0367692	0.0830737	0.214955	0.197408	0.0542146	0.0269736	0.0226471	0.0168305	0.0452424	0.0989671	0.0230908	0.0421813	1.85456	1.63684	0.599833	0.268306	0.0382724	0.0227866	0.0544514	0.0837586
Fbxo3	0.136661	0.123496	0.117124	0.264462	0.203821	0.333049	0.272463	0.311664	0.214621	0.308635	0.241663	0.365272	0.0195318	0.32186	0.289332	0.131987	0.237261	0.179157	0.183007	0.177229	0.634082
Cd59b	0.0181694	0.0246076	0.0146693	0.011639	0.0232331	0.0430639	0.0168147	0.0247428	0.0585539	0.0767423	0.0534048	0.064746	0	0.00947412	0	0.00264086	0.00583426	0.0411117	0.00521482	0	0.00816586
Cd59a	0.500463	0.395476	0.327235	2.72	0.734883	1.66815	0.222128	0.315986	1.1157	1.3867	0.728957	2.74807	0.0588638	2.42295	0.199549	0.0726356	0.0736357	0.663214	0.147696	0.0552754	12.2679
A930018P22Rik	0.00149474	0.00743122	0.00398624	0.00600317	0.00240394	0	0.0014793	0	0.00476821	0.00384019	0	0	0	0	0	0	0	0	0	0.0027915	0.0217132
D430041D05Rik	0.000211749	0	0.00467643	0	0	0	0	0	0.0108483	0.0490931	0.00444385	0	0	0	0	0	0	0	0	0	0.140478
Hipk3	0.143585	0.106306	0.133202	0.358116	0.392196	0.482703	0.690827	0.499577	0.863629	0.564482	0.888668	1.28818	0.17948	0.907815	0.789879	0.21506	0.216841	1.2787	0.306073	0.234227	0.742444
Cstf3	0.149491	0.156335	0.134489	0.285629	0.329673	0.377282	0.543234	0.571865	0.526382	0.449358	0.427891	0.971606	0.0844791	0.386462	0.288746	0.17636	0.282219	0.707156	0.383581	0.280236	0.282718
Tcp11l1	0.0276218	0.0236277	0.0583485	0.0277394	0.0395574	0.0985976	0.114853	0.107245	0.0419082	0.0684628	0.0644267	0.0696108	0.00111102	0.0167324	0.0296647	0.059435	0.0646275	0.0296802	0.00595705	0.0129839	0.0796608
Pin1rt1	0.000241315	0.000339131	0.00128933	0.00244735	0	0.0011572	0.000855984	0	0	0	0.000684739	0	0	0	0	0	0.012021	0	0	0	0
Depdc7	0.161941	0.141053	0.315864	0.223842	0.120268	0.180795	0.477322	0.280789	0.0305576	0.0676659	0.0732291	0.0695845	0.0241822	0.0247459	0.0116425	0.19211	0.157361	0.0514121	0.0200801	0.0298398	0.279025
Qser1	0.0925518	0.0632199	0.164972	0.0712846	0.132099	0.573055	0.390471	0.221212	0.113317	0.149363	0.20292	0.188562	0.00742171	0.261493	0.385118	0.0645514	0.0784185	0.153213	0.0167644	0.091136	0.610458
Prrg4	0.0123487	0.0051736	0.0164848	0.0163953	0.0356714	0.14013	0.184217	0.118491	0.0129929	0.0338697	0.0123366	0.0125614	0.0134694	0.00719733	0.00366385	0.00304143	0.0423579	0.0139174	0.0163597	0.0784509	0.643945
Ccdc73	0.0150977	0.0219758	0.0112132	0.0179114	0.0135143	0.0200657	0.00899893	0.00953974	0.0102537	0.00836106	0.00503166	0.019246	0.00546556	0.00670439	0	0.0210901	0.0253081	0.0132444	0.00100485	0	0
Eif3m	0.677378	0.659657	0.547569	1.30124	1.2767	1.18229	1.16633	1.09984	1.02484	1.12809	0.827338	1.22501	0.3162	0.924936	0.813908	0.882958	1.01611	0.715117	1.42478	1.32727	0.935287
Wt1os	0	0	0	0	0.00161114	0	0	0	0.084402	0.0650801	0.0503721	0.0108923	0.0290669	0	0	0	0	0.00233861	0.0140944	0	0
Wt1	0.0168777	0.0137404	0.0339923	0.0160123	0.0595135	0.0137361	0.00736411	0.0045588	1.2638	0.995892	2.0026	0.250537	0.16622	0.0431066	0.0119501	0.0267797	0.0265167	0.00525314	0.0818915	0.00161872	0
Them7	0.00376739	0.006081	0.00241116	0.000559933	0.00265051	0	3.49798e-05	0	0.000704879	0	0	0	0	0.000433767	0	0.000611884	0	0	0.00032773	0	0
Rcn1	1.52324	1.79031	1.97787	4.67119	1.25494	2.04665	0.630321	0.666974	1.04987	1.21278	1.39623	0.759632	0.841524	0.330157	0.280065	0.223482	0.0788616	0.344726	0.359521	0.302756	0.872864
Elp4	0.0447184	0.0381007	0.0450073	0.0515361	0.103768	0.152835	0.0514992	0.0909163	0.0765482	0.0714223	0.0726266	0.106084	0.0198139	0.0916176	0.0246296	0.0463688	0.0310112	0.0698325	0.0351839	0.071052	0.16617
Immp1l	0.367836	0.379595	0.30958	0.786768	0.638669	0.510672	0.43156	0.450117	0.524353	0.563231	0.526562	0.855619	0.230934	0.366258	0.26785	0.181906	0.268785	0.664286	0.389006	0.346053	0.421774
Dnajc24	0.192087	0.164133	0.208448	0.367579	0.271839	0.341836	0.166503	0.260221	0.167882	0.302417	0.232354	0.253304	0.146228	0.164639	0.218062	0.147543	0.184607	0.19173	0.204088	0.264786	0.704054
BB218582	0.000152121	0.000877517	0.00137124	0.0131573	0	0.0149627	0.00053719	0	0	0.000394593	0	0	0	0	0.000743068	0.00128688	0	0	0	0	0.00350453
Mpped2	0.0885061	0.0409436	0.11193	0.137606	0.043455	0.503019	0.1247	0.180476	0.00174843	0.00259273	0.0142069	0.00815553	0.0198309	0.0580854	0.00507493	0.0118999	0.0230245	0.0251497	0.00919171	0.068327	0.0486461
Arl14ep	0.0343077	0.0378345	0.0434656	0.0964377	0.0505623	0.0740343	0.0664505	0.0897193	0.0634472	0.0780009	0.0649623	0.0865105	0.0533856	0.0576996	0.0484536	0.0597806	0.0661098	0.0651062	0.0789814	0.103331	0.120033
Mettl15	0.0351431	0.0381071	0.0240295	0.0530473	0.0665134	0.0598646	0.036385	0.0672021	0.0371378	0.0594156	0.0504451	0.0835728	0.0137206	0.023921	0.0340858	0.0188504	0.014952	0.074343	0.0198898	0.00303818	0.0750161
Kif18a	0.00741362	0.00417457	0.00396679	0.00713289	0.0356666	0.00584138	0.006828	0.0207061	0.000739987	0.0262644	0.0184844	0.0060779	0	0.021627	0.042166	0.019364	0.0313927	0.0311974	0.0261313	0.051053	0.0948785
Bdnf	0.00542517	0.0011108	0.00291721	0.00550544	0.0397886	0	0.00248942	0.0084847	0.0792898	0.0309845	0.128613	0.0614151	0	0.00205942	0	0.00141598	0	0.138888	0	0	0.268875
Lin7c	0.273629	0.279809	0.267469	0.554563	0.626257	0.810893	0.972359	0.847488	0.657958	0.507274	0.53268	0.597136	0.092658	0.624941	0.934658	0.447376	0.502507	0.747911	0.78012	0.746065	0.994087
Lgr4	0.101336	0.118904	0.151056	0.199057	0.0917881	0.41053	0.397163	0.458618	0.0828316	0.0909531	0.101807	0.0883925	0.0233388	0.0492705	0.0529568	0.0186165	0.00285409	0.160998	0.0559387	0.030874	0.380542
Ccdc34	0.141096	0.131672	0.118599	0.165686	0.391224	0.388992	0.219176	0.30097	0.223065	0.372467	0.206387	0.262748	0.0477398	0.20595	0.502757	0.189451	0.15853	0.334777	0.117311	0.159132	0.420498
Bbox1	0.0147425	0.00438181	0.000221667	0.00144567	0.0236535	0.0750018	0.00502854	0.0110028	0.00153094	0	0.000491776	0	0	0.00208155	0	0	0	0	0	0	0
Fibin	0.0138995	0.00571583	0.00741392	0.00222556	0.0328732	0.0513675	0.0347116	0.181492	0.162247	0.284812	1.11839	0.260698	0.0646112	0.0136852	0.360254	0.00114636	0.021725	0.0589978	0.00952984	0.00740449	0.0766143
Ano3	0.0259521	0.0179144	0.00549002	0.00836008	0.00989683	0.00450261	0.00191194	0.00077202	0.0131969	0.0225995	0.00309099	0.0129022	0	0.000426137	0	0.00301264	0	0.00332496	0.000873958	0	0.0505349
Muc15	2.82369	3.23091	0.802754	0.304927	2.46178	0.510527	0.0851546	0.188959	0.0919964	0.0501132	0.148881	0.0924094	0.102111	0.169399	0.094754	0.103648	0.0539322	0.111193	0.111047	0.0543237	0
Lpcat4	0.0179441	0.011195	0.0266102	0.10221	0.0495879	0.0833429	0.0267065	0.0257505	0.0187718	0.0319814	0.0266095	0.0510772	0.0115761	0.0720005	0.0516967	0.0197498	0.136379	0.0298598	0.155338	0.065961	0.0326273
Nop10	1.00403	1.06464	1.23795	3.27363	2.0549	1.57009	1.1044	1.06464	1.28112	1.39362	1.38179	1.38878	0.735459	0.847976	0.967136	0.793515	1.08476	0.964759	1.8328	1.56889	0.945197
Slc12a6	0.0707717	0.0381344	0.0894748	0.220259	0.368211	0.136826	0.0706504	0.101844	0.0960363	0.0987388	0.0955293	0.0806057	0.00779361	0.125576	0.228365	0.247069	0.0607559	0.0807533	0.143596	0.199735	0.0484362
Emc4	0.371075	0.378522	0.347286	0.627136	0.547895	0.915923	0.475566	0.588746	0.545858	0.683496	0.47124	0.858748	0.185747	0.496516	0.538043	0.250798	0.255758	0.474552	0.398725	0.36865	0.878378
Katnbl1	0.095628	0.0906195	0.0855001	0.193009	0.163816	0.17651	0.365733	0.198283	0.180983	0.156603	0.160616	0.126448	0.0700507	0.156297	0.164833	0.152509	0.153994	0.126555	0.24215	0.150715	0.191894
Emc7	0.606679	0.616838	0.544091	1.07831	0.931275	1.0866	0.94656	1.1072	1.70464	1.68556	1.48673	1.36214	0.421395	1.06399	1.24166	0.655634	0.769078	1.22829	0.887397	1.10705	1.96898
Aven	0.0443938	0.0413022	0.0589007	0.0845901	0.0679623	0.0497972	0.0676815	0.0910045	0.066356	0.106956	0.0951429	0.0761241	0.0314716	0.0637838	0.0515067	0.0587652	0.0124732	0.0640975	0.051711	0.157431	0.0895728
Ryr3	0.0163617	0.0210938	0.0553296	0	0.00251124	0	0.00225046	0	0.00469949	0.00519571	0.000198661	0.0870184	0	0.000268445	0.0471856	0.00148254	0.00286584	0.00515338	0.00709767	0.00655753	0.00350453
Fmn1	0.0298731	0.0116126	0.0399041	0.150237	0.0243292	0.130551	0.0536746	0.0350764	0.0144635	0.00285957	0.0681435	0.011341	0.00208265	0.00265023	0.0198694	0.183181	0.0452119	0.00400264	0.00913027	0.0116927	0.121377
Grem1	0.00330871	0.000146879	0	0	0.00767345	0	0.0010492	0	0.00569308	0.0188049	0.167807	0.0137676	0	0.00300019	0.00328462	0	0	0.150065	0	0	0.104292
Scg5	0.0263284	0.00489039	0.0122423	0.0094813	0.0702016	2.39524	0.0171495	0.023158	0.200074	0.187366	0.0131517	0.138156	0.00239879	0.00604173	0	0.00622798	0.0138913	0.10382	0.0342833	0.120133	0.199854
Arhgap11a	0.0200327	0.0294346	0.0211182	0.00583088	0.0600708	0.0200586	0.0121937	0.00835684	0.00923887	0.00266081	0.00105518	0.00731897	0	0.0146021	0.0239597	0.0896316	0.0505066	0.0104946	0.0282544	0.00694892	0
Actc1	0.0397335	0.00778437	0.00307505	0	0.00843861	0.0252155	8.34474e-05	0	0.00623141	0.00146371	0	0.0250228	0	0.00809292	0	0	0	0.0630896	0	0	0
Aqr	0.0729179	0.0822821	0.0793157	0.20412	0.207705	0.246386	0.237865	0.195295	0.195332	0.1723	0.183458	0.136677	0.00473533	0.262149	0.214111	0.14355	0.1955	0.14318	0.570555	0.619623	0.499781
Zfp770	0.0131524	0.00973664	0.0367692	0.0280886	0.0971262	0.0382698	0.0371058	0.0337241	0.0570421	0.0678827	0.0624048	0.0446628	0.00198779	0.0328289	0.00544593	0.0536909	0.107987	0.0450845	0.0794226	0.102584	0.079414
Dph6	0.0800227	0.0790453	0.0682212	0.107753	0.167429	0.154294	0.189082	0.290737	0.166741	0.17278	0.148479	0.234116	0.0197683	0.189104	0.290743	0.0764814	0.102434	0.170049	0.106573	0.149144	0.303324
3110099E03Rik	0	0	0	0	0	0	0	0	0	0.00187236	0.00770058	0.00242038	0	0.00827471	0	0	0	0	0	0	0
BC052040	0.0149421	0.00915257	0.0129523	0.0221457	0.0125577	0.0460467	0.0177522	0.0382202	0.0140176	0.00667139	0.00214395	0.0217773	0.0300168	0.0325885	0.0173436	0.0238874	0.00901995	0.00823772	0.0366152	0.00571185	0.0394197
Meis2	0.0474443	0.0143376	0.023881	0.0129813	0.104489	0.0854952	0.0487108	0.0482965	0.484708	0.531464	1.75835	1.15187	0.104967	1.52099	0.737663	0.0198886	0.0248856	0.371664	0.0668495	0.031329	0
2700033N17Rik	0.00123949	0.000221585	0.00492551	0	0.0101724	0.00552978	0.00152065	0.00560233	0.0113826	0.0299351	0.0722445	0.0318217	0	0.0725899	0.0536124	0.000365435	0.000772089	0.0137002	0.00450231	0	0
G630016G05Rik	0	0	0	0	0	0	0	0	0.00264906	0.0103081	0.00965087	0.0085619	0	0	0	0	0	0	0	0	0
Tmco5	0.00186691	0.00636435	0	0	0	0	0	0.00178537	0	0	0	0.00212904	0	0.0017667	0	0	0	0	0	0	0
D330050G23Rik	0.000437398	0.00223209	0.000820073	0	0.0030068	0	0.000220236	0	0.00158145	0	0	0	0	0.00329031	0	0.025043	0.0166379	0.00799319	0	0	0
Gm29340	0.00123283	0	0	0	0.0189392	0	0.00282515	0	0.00835728	0.00302588	0.00335322	0	0	0.0104441	0.0132495	0.150009	0.0692775	0.00605848	0.000924437	0	0
Spred1	0.107057	0.13977	0.108697	0.248656	0.280157	0.277956	0.589138	0.510262	1.01476	0.680712	1.207	0.329141	0.12555	1.40248	0.66143	1.83877	0.957386	0.804233	0.177256	0.0255308	1.59721
Fam98b	0.0669773	0.0646384	0.0605126	0.129936	0.151745	0.115863	0.16488	0.149558	0.208783	0.180228	0.203778	0.198538	0.0299681	0.238237	0.235976	0.188348	0.180339	0.172026	0.238848	0.298343	0.28926
Rasgrp1	0.0174947	0.000304567	0.00404374	0.00250963	0.189775	0.0111145	0.0119756	0.0068055	0.0308089	0.0215055	0.0128426	0.047072	0	0.00591647	0.00152915	0.204331	0.0789911	0.0192714	0.518516	1.08987	0.00943847
Thbs1	0.313632	0.280113	0.47566	1.13472	1.66077	3.84336	15.3367	3.95907	7.31191	4.22963	31.6421	4.44708	2.46839	2.11135	3.60632	1.01395	2.69742	5.4244	0.55145	0.252886	2.12874
Fsip1	0.00628287	0.0056865	4.65088e-05	0	0.00857204	0	0	0.0036607	0.00216772	0	0.00146438	0	0	0.00139911	0	0.000896574	0	0	0	0	0
Gpr176	0.000361824	0	0	0.0109547	0	0	9.53507e-05	0	0.0268865	0.0208173	0.00631246	0.00298218	0	0.00225523	0	0.00176153	0.00173762	0.00638612	0	0	0.00127261
Eif2ak4	0.061642	0.0325593	0.053709	0.128911	0.0868579	0.0414463	0.123871	0.115262	0.0885491	0.0915592	0.0663504	0.0673516	0.0038177	0.291595	0.05473	0.114006	0.0915081	0.105761	0.0765082	0.0371352	0.0938937
Srp14	2.10269	2.26199	1.55517	5.29255	2.64992	6.53427	1.83794	2.29547	2.84864	3.16775	2.46387	3.03848	0.832145	2.53811	2.30567	1.74983	1.80944	2.69595	3.70229	3.16353	3.58092
Bmf	0.0214796	0.012586	0.0128602	0.016017	0.0262041	0.0429753	0.00176846	0.00115853	0.00622978	0.010171	0.0133527	0.0171068	0	0.0550019	0.00289813	0.0355781	0.0428114	0	0.0499701	0.00385417	0.0891321
Bub1b	0.000578182	0.00372955	0.00235428	0.00317761	0.0223583	0.00863679	0.00297683	0.00244757	0.00263461	0.00136226	0.00183095	0.0098906	0	0.0059271	0.023925	0.0236374	0.0215143	0.0058134	0.0269358	0.00285927	0
Pak6	0.0119159	0.00544011	0.0245797	0.0201373	0.0224676	0.0416398	0.247777	0.206905	0.000713442	0.00406643	0.00954817	0.00666986	0.000228344	0.0140161	0.000393771	0.000367135	0	0.0149637	0.00370931	0.00453625	0
Ankrd63	0.00129567	0.00370464	0	0	0.00230015	0	0.000144794	0	0	0	0	0	0	0	0	0	0	0	0	0	0
Plcb2	0.00069043	0.00228795	0.00172197	0.000942087	0.0157745	0	0.00041816	0	0	0	0	0	0	0.000512984	0	0.0963881	0.15311	0.000797031	0.0532964	0.144329	0
Inafm2	0.0850407	0.0961812	0.0445156	0.059246	0.152457	0.156148	0.132532	0.23181	0.224514	0.256135	0.100695	0.404436	0.0146544	0.407509	0.336133	0.0278431	0.052481	0.421348	0.0409594	0.102345	0.228875
Ccdc9b	0.000825765	0.000167454	0.00967649	0.00269895	0.00241031	0.00214467	0.00118965	0	0.00735465	0.025588	0.002844	0.02071	0.00482995	0.0141519	0.0104826	0.000649111	0.00185292	0.00538135	0	0	0.0185817
Disp2	0.00331189	0.00123665	0.0184957	0.00687002	0.00546368	0	0.00472507	0.0173537	0.164582	0.178831	0.0163624	0.110534	0	0.013982	0	0.000548805	0.0105477	0.0134186	0.00596908	0	0.0522401
Knstrn	0.00768019	0.00926057	0.00727076	0.0073539	0.0768074	0.00622868	0.0119134	0.0115388	0.00335126	0.00154007	0.00489103	0.00364197	0.00432345	0.0242642	0	0.0248352	0.069191	0.00384682	0.0373372	0.0426606	0.0257485
Gm14091	0.000300441	0.000232723	0.00254208	0.00403996	0	0	0.000702876	0	0.00197999	0.0114544	0	0.00112637	0	0	0	0.00676324	0	0	0	0	0
Ivd	0.0991876	0.0933263	0.13199	0.238267	0.139809	0.139746	0.0920646	0.162255	0.173948	0.270034	0.100646	0.282898	0.0384829	0.0682616	0.234971	0.0914236	0.147399	0.148815	0.118385	0.124032	0.121891
Bahd1	0.0449034	0.0228328	0.0455632	0.0941797	0.0763969	0.0768993	0.10612	0.0775114	0.0799584	0.0896446	0.0593537	0.0793772	0.0212126	0.0941134	0.138053	0.0544513	0.0465394	0.0959582	0.0716653	0.0733176	0.0818524
Chst14	0.00584008	0.00162066	0.0123088	0.00697173	0.00977532	0.00582676	0.0100984	0.0270464	0.0307314	0.0673767	0.108199	0.0487715	0.00196787	0.052537	0.0416876	0.0176511	0	0.0412547	0.0202783	0.00203908	0.0180598
Ccdc32	0.0615128	0.0715748	0.0547613	0.0857794	0.122433	0.125305	0.0428765	0.122768	0.126771	0.210242	0.124818	0.131866	0.0208085	0.147632	0.220915	0.0821554	0.111224	0.134531	0.148621	0.176131	0.157106
Rpusd2	0.0116013	0.00528395	0.00754989	0.00988217	0.0116909	0.011822	0.0124563	0.00529806	0.0167412	0.0096083	0.0159796	0.0124982	0.0143906	0.0112458	0.00436276	0.0099654	0.00931208	0.013377	0.0301422	0.0209938	0
Knl1	0.00338671	0.000457852	0.00279002	0	0.0337054	0	0.00348095	0.00663468	0.00116733	0.000990158	0.000452692	0.0014647	0	0.0116456	0.025063	0.0298265	0.0215255	0.00327046	0.0171412	0.00472659	0.009239
Rad51	0.00775385	0.00842266	0.0114281	0.00919795	0.032226	0.0123649	0.0145634	0.0135446	0.00629404	0.00620357	0.00865052	0.0160726	0.0122644	0.0107263	0.0385024	0.0106357	0.0298781	0.00475561	0.0120133	0.0547052	0.00241442
Rmdn3	0.151814	0.140399	0.146963	0.2792	0.113445	0.167201	0.0801399	0.0974019	0.0967323	0.113445	0.0833032	0.137465	0.0619697	0.102638	0.13179	0.0528662	0.0617437	0.119209	0.169781	0.109179	0.07543
Gchfr	0.171464	0.143197	0.169062	0.357791	0.156565	0.0628839	0.0121665	0.00375059	0.0454683	0.0356597	0.0582833	0.0819651	0.18683	0.202396	0.442562	0.0361621	0.0181125	0.00979148	0.00938258	0.0107731	0.0188582
Dnajc17	0.0630457	0.0614051	0.0638348	0.0665903	0.126165	0.127755	0.0797927	0.146419	0.0727266	0.0785706	0.0662796	0.083284	0.0220491	0.0571552	0.105088	0.0554772	0.0212333	0.0761959	0.0583259	0.0899775	0.0200439
Gm14137	0.00317423	0.0011255	0.00359478	0.00366095	0.0113267	0.00311437	0.00953413	0	0	0.000621951	0.00190219	0	0	0.00524817	0.048532	0.000514544	0	0	0	0.00506448	0
Zfyve19	0.0773488	0.092631	0.0747395	0.11457	0.0981982	0.238548	0.0782499	0.127253	0.0684885	0.13919	0.0788893	0.0858566	0.0295659	0.0503863	0.0487099	0.0877875	0.0475222	0.0994704	0.0673549	0.0359452	0.236477
Ppp1r14d	0.0155123	0.0118847	0.0111257	0.018577	0.00311262	0.0315982	0.00660695	0.00768264	0.000332452	0	0.00172697	0	0	0.000282969	0	0.00278003	0	0	0	0	0
Spint1	0.134159	0.0811399	0.262205	0.54921	0.11412	1.01943	0.239402	0.166874	0.0097389	0.00449574	0.0192319	0.0166866	0.0356109	0.0191163	0.0370248	0.02114	0.0137572	0.0104338	0.0315573	0.0195413	0
Rhov	0.0820912	0.0257878	0.0797465	0.224306	0.0565509	0.221739	0.00661735	0.00774846	0.00351067	0.00326943	0.0117258	0.00228925	0.0073464	0.00202157	0	0.054581	0.120585	0.00224544	0.0164403	0.0127257	0
Vps18	0.146597	0.0728911	0.0624588	0.0887969	0.140233	0.138034	0.0924312	0.0807438	0.0963788	0.0520955	0.133294	0.02159	0.00196787	0.104538	0.0586097	0.216217	0.133073	0.121151	0.0833897	0.0893008	0.077114
Gm14207	0	0	0.000963239	0	0	0.00458103	2.92629e-05	0.00116522	0	0	0	0	0	0.0197584	0.0356192	0	0.00404347	0.00760204	0	0	0
Dll4	0.0557624	0.00747558	0.00689201	0.00171605	0.00825192	0.0178219	0.00522128	0.0225694	0.00532213	0.0179669	0.00455265	0.015515	0	2.28382	0.77276	0.0101358	0.0142407	0.055271	0.0361184	0.00604456	0
Chac1	0.46201	0.153998	0.388595	1.177	0.0633231	0.198054	0.202047	0.05558	0.0226138	0.0181404	0.0636805	0.00724454	0.26185	0.189883	0.0234938	0.0468966	0.0878599	0.0518996	0.0393298	0.0483417	0.0487538
Ino80	0.0716645	0.0483758	0.140875	0.156142	0.263341	0.292994	0.310659	0.175787	0.294607	0.255876	0.18335	0.194718	0.047408	0.2966	0.176493	0.192322	0.163152	0.1619	0.17965	0.307752	0.206038
Exd1	0.0228235	0.0335175	0.0368805	0.0296679	0.0206818	0.0400058	0.0354774	0.0577509	0.017845	0.0149683	0.00904173	0.0277293	0	0.0158466	0.0165518	0.00310663	0.0145064	0.0351447	0.00729794	0.00420455	0.0892522
Chp1	0.328092	0.308084	0.421441	1.38639	0.437116	0.946479	0.464579	0.406135	0.972138	0.703242	0.551109	0.657984	0.262943	0.279514	0.223792	0.482285	1.07959	0.668712	0.512439	0.530752	0.329754
Oip5os1	0.0205986	0.0184375	0.143235	0.444767	0.221471	0.119769	0.0817057	0.0335222	0.146248	0.159778	0.171997	0.337367	0.01184	0.219573	0.613475	0.224219	0.21431	0.157241	0.408452	0.350855	0.742339
Oip5	0.00232408	0.00103349	0.00199888	0.00099394	0.00553792	0	0.000918665	0.000772315	0.00242206	0.00688532	0	0.00242319	0	0.00594607	0	0.0137816	0.00708422	0	0.00414353	0.00050645	0
Nusap1	0.00293303	0.00430268	0.00224373	0.00185894	0.0889903	0	0.00472791	0.0149544	0.0163587	0.00945482	0.00645101	0.0102544	0	0.00880866	0.0480752	0.0355487	0.0500575	0.00816509	0.052892	0.0214649	0
Ndufaf1	0.0433383	0.0493187	0.0590776	0.10564	0.0756799	0.0835378	0.048743	0.0894333	0.0739718	0.0783478	0.0762364	0.0971185	0.0141553	0.0384862	0.0312387	0.0533773	0.0665625	0.07449	0.0828941	0.0640273	0.0914809
Rtf1	0.225584	0.190061	0.236908	0.359382	0.651364	0.47315	0.638289	0.762533	0.675159	0.679471	0.500144	0.725361	0.0566692	0.84031	0.604542	0.504749	0.675506	0.620958	1.18159	1.11516	0.698781
Itpka	0.00293739	0.00128258	0.00117244	0.00095747	0.00130118	0.00840517	0.00330222	0.00225837	0.00165697	0.00239462	0.014264	0.00542754	0	0.000901722	0.000393771	0.00185207	0	0.0045042	0	0.00605655	0.00350453
Ltk	0.00108855	0.000961083	0.000660362	0.00111822	0.00651674	0.00994126	0.00241354	0	0	0	0	0.00194332	0.00131325	0	0	0	0	0.00163717	0.0551318	0.0438829	0.00439526
Rpap1	0.0311143	0.0196252	0.0419573	0.0645532	0.0724779	0.0853088	0.0695812	0.104692	0.0400414	0.054582	0.0747836	0.0544556	0.00570893	0.0636889	0.0472181	0.0556457	0.0321583	0.0689267	0.0676763	0.0775905	0.0241641
Tyro3	0.0174318	0.011262	0.0227053	0.0106559	0.00632968	0.0198883	0.0188121	0.0264089	0.00807969	0.0158856	0.0133159	0.005933	0	0.00281173	0	0.00300191	0	0.000474086	0.051471	0.000889294	0.0288179
Mga	0.202301	0.143476	0.242899	0.305975	0.386138	0.414176	0.379633	0.449125	0.476793	0.63069	0.46576	0.509674	0.0451873	0.433688	0.314451	0.401707	0.240312	0.317897	0.412437	0.255226	0.318542
Mapkbp1	0.0157201	0.0133969	0.0266237	0.0237308	0.0468077	0.0518293	0.0576481	0.0769784	0.0944559	0.0502068	0.0614257	0.170647	0.00371124	0.0681827	0.0428436	0.0106004	0.0118696	0.114648	0.00832988	0.0172068	0.184593
Jmjd7	0.0120309	0.0100579	0.0193637	0.0185183	0.0306175	0.0366205	0.023514	0.0228234	0.013028	0.027502	0.01441	0.0282159	0.00371124	0.00658144	0	0.00274939	0.0118972	0.0136396	0.0621779	0.0131783	0
Pla2g4b	0	0	0.00495545	0.00273161	0.00756713	0	0.0010282	0.00116522	0.000466723	0.00055234	0.00129676	0	0	0.00317427	0	0.00722183	0	0.000798525	0.000281924	0.00367329	0
Sptbn5	0.000121593	0	0.0115882	0	0	0.00147415	0.00129537	0.00337551	0	0.000870509	0.00110138	0	0	7.8534e-05	0.002129	0.0176711	0.00459544	0	0	0.0204866	0.0935622
Ehd4	0.261277	0.106556	0.256635	0.60541	0.413134	1.2502	1.39568	0.65318	0.581441	0.258085	0.450063	0.503076	0.0386548	4.10421	1.54081	2.08859	0.68569	1.18638	0.378214	0.295204	1.36093
Pla2g4e	0	0	0	0	0.00117654	0	0.000174547	0	0.000321067	0.00349246	0	0.00108972	0	0	0.00127505	0	0.0237283	0	0	0	0
Pla2g4f	0.0294052	0.0124567	0.0155441	0.00668899	0.0156552	0.00106363	0.000221351	0	0.000735931	0	0.00666356	0	0	0.00145593	0	0.00276187	0.0130293	0.000683802	0.00100485	0	0
Vps39	0.0349631	0.0293569	0.0541171	0.0784728	0.0912628	0.117708	0.059571	0.106311	0.0386198	0.0609062	0.0558821	0.0465552	0.00111102	0.11833	0.11119	0.093823	0.0595529	0.0670567	0.0843194	0.111198	0.0751508
Tmem87a	0.085023	0.0796683	0.116984	0.226027	0.179822	0.383103	0.297173	0.265829	0.212448	0.2222	0.162197	0.149763	0.0148369	0.214971	0.23957	0.140026	0.117978	0.214501	0.266311	0.375252	0.237791
Ganc	0.058696	0.0469111	0.0496765	0.0622151	0.130213	0.100894	0.0523172	0.108952	0.0566056	0.0917903	0.0856422	0.0993845	0.00774509	0.122359	0.124509	0.0970012	0.110175	0.0577719	0.145391	0.0595592	0.0299597
Capn3	0.0212521	0.0156559	0.0264453	0	0.00910024	0	0.00239397	0.00137667	0.0033657	0	0.00246548	0.00322099	0	0.00302036	0	0.0743295	0.00305694	0.0533882	0.0216402	0	0
Zfp106	0.476577	0.414505	0.589093	1.09543	1.20694	0.902925	0.69701	0.687065	1.00765	0.973531	0.736326	1.47314	0.150948	0.595867	0.464279	0.882318	1.42034	0.92319	0.526513	0.701893	0.783488
Snap23	0.166133	0.151025	0.119427	0.322907	0.476125	0.278614	0.237025	0.198181	0.279804	0.339702	0.377121	0.404709	0.0562709	0.844125	0.615224	1.23564	1.48439	0.370262	0.47899	0.344639	0.276941
Lrrc57	0.0297762	0.04707	0.025066	0.0525617	0.122139	0.130743	0.0316459	0.0419755	0.0498737	0.119833	0.0535411	0.0564455	0	0.170294	0.224379	0.100106	0.105574	0.0640128	0.113379	0.0951039	0.203323
Haus2	0.0367565	0.0271989	0.0252682	0.105081	0.15407	0.0705223	0.0874054	0.0939582	0.0828641	0.0764485	0.0541154	0.0528567	0.00432994	0.159701	0.112702	0.163055	0.15806	0.096398	0.15453	0.15972	0.20465
Stard9	0.0183898	0.00263113	0.00540638	0.00638508	0.0503627	0.00393147	0.00923211	0.0108025	0.150787	0.159783	0.114551	0.0792256	0	0.265013	0.074159	0.318338	0.0744537	0.125199	0.0298745	0.0160072	0.116945
Cdan1	0.0159693	0.00661191	0.0151709	0.0240403	0.0557933	0.0389403	0.0159168	0.0221059	0.0524438	0.0454171	0.0298415	0.0389953	0.00174275	0.0280984	0.0563109	0.0222434	0.0192066	0.0259649	0.0968975	0.031175	0.00350453
Ttbk2	0.0261661	0.0216037	0.0277834	0.107863	0.0804954	0.156756	0.094205	0.0835829	0.119248	0.101548	0.0926415	0.198383	0	0.119385	0.231308	0.0167094	0.0437505	0.111766	0.0844547	0.0600832	0.245507
AV039307	0.00174265	0	0.000713212	0.00422225	0.00194407	0	0.000293927	0	0.000600182	0.000954042	0.00186355	0.00303062	0	0	0	0.00237098	0.00133089	0.00409275	0.00685232	0.00439209	0
Ubr1	0.110445	0.0872755	0.0996212	0.195211	0.254146	0.317041	0.209772	0.217722	0.365472	0.282418	0.25751	0.300609	0.00853818	0.403554	0.200502	0.171016	0.0461356	0.567264	0.194812	0.239084	0.639026
Tmem62	0.0286099	0.0425415	0.0431964	0.0571871	0.0332688	0.0204786	0.0197085	0.0328135	0.0208292	0.0306666	0.0202563	0.0185288	0.00510398	0.0384854	0.0524587	0.0255221	0.0145441	0.0390724	0.0423951	0.0474233	0.0562724
Ccndbp1	0.147603	0.168772	0.137625	0.320985	0.359337	0.534226	0.199231	0.314015	0.276503	0.375466	0.267198	0.362842	0.0908189	0.275429	0.296077	0.240476	0.246143	0.22801	0.611892	0.511156	0.556663
Lcmt2	0.0269176	0.0272425	0.047444	0.0337907	0.025751	0.0728325	0.0229772	0.0388898	0.0510542	0.0959441	0.0373895	0.0834783	0	0.0419309	0.00611171	0.0131553	0.00287874	0.798884	0.0323444	0.0450381	0.00241442
Adal	0.0320355	0.0223723	0.0333312	0.0385791	0.0522063	0.0446346	0.017153	0.0243382	0.0493685	0.0441736	0.023864	0.0847007	0.0283006	0.0342941	0.0272974	0.0300054	0.00359197	0.0947384	0.0105035	0.0187763	0.0477497
Zscan29	0.016282	0.0149548	0.0317701	0.0575696	0.0326023	0.0415198	0.0218437	0.0342836	0.0273604	0.0304667	0.0365076	0.0312101	0.00154229	0.0310278	0.0173073	0.0363	0.0899824	0.0667262	0.0968414	0.111591	0
Tubgcp4	0.0334377	0.0279431	0.0345405	0.0665646	0.0777778	0.12481	0.056156	0.0571671	0.0878257	0.12025	0.069476	0.0952945	0.00403367	0.0754884	0.0480344	0.0867081	0.101672	0.070196	0.276703	0.149077	0.0228539
Trp53bp1	0.0686712	0.0472889	0.135093	0.101825	0.145623	0.233838	0.160282	0.227298	0.147946	0.166475	0.121885	0.193051	0.00174275	0.154678	0.168012	0.0491003	0.0609514	0.175032	0.182235	0.0732077	0.12354
Map1a	0.00743755	0.00254801	0.00034537	0.00116166	0.0218031	0	0.00730873	0.0118919	0.252841	0.328501	0.206191	0.276163	0.0230092	0.209928	0	0.0103123	0.00844257	0.406568	0.00889441	0.0207153	0.265084
Ppip5k1	0.0117772	0.00822999	0.0135501	0.020159	0.0319882	0.0911026	0.0156823	0.0252556	0.0341365	0.0332312	0.0219119	0.0386075	0.0143906	0.0272563	0.00740741	0.0140392	0.00401777	0.0488874	0.0361832	0.0218027	0.0932042
Ckmt1	0.0158742	0.00604723	0.00254401	0.017991	0.0084041	0.997973	0.0218998	0.0325668	0.0020568	0	0.00832768	0	0	0.0020606	0.0034791	0.00520808	0.00154418	0.00195489	0.000463704	0.00334338	0.0433215
Catsper2	0.0253065	0.025334	0.0360832	0.0265965	0.0240319	0.0122491	0.0151539	0.0203202	0.0149424	0.038407	0.0126419	0.0157981	0.00231366	0.0189238	0.00388578	0.0209648	0.044187	0.0122087	0.00513505	0.033329	0.0133357
Pdia3	2.84226	2.69756	2.25848	9.19299	3.2077	2.94635	3.29794	3.62568	3.88851	4.47559	5.37606	2.3064	0.806212	3.06445	4.28952	3.44828	2.97852	2.09426	2.576	2.6925	3.83128
[truncated: 17,603 more rows]
