# Supplementary material for: A single cell atlas of the mouse seminal vesicle
Source: G3 (Bethesda). 2025 Feb 28;15(5):jkaf045. doi: 10.1093/g3journal/jkaf045 (PMC12060236; doi:10.1093/g3journal/jkaf045)
Supplement: jkaf045_Supplementary_Data [file jkaf045_supplementary_data.zip › Table_S4_G3-2025-405724.xlsx]

## Sheet: immune_out
	Macrophage.1	Macrophage.2	Monos	DCs	NKT	T_cells
Xkr4	0	0	0	0	0	0
Gm19938	0	0	0	0	0.00366695	0
Rp1	0	0	0	0	0	0
Sox17	0	0.00808116	0.00561841	0	0.0178168	0
Mrpl15	0.204468	0.199387	0.211721	0.518951	0.324247	0.349612
Lypla1	0.164314	0.147509	0.172318	0.191332	0.33344	0.26361
Tcea1	0.447054	0.378385	0.652294	0.671215	0.846878	0.624414
Rgs20	0	0.00151189	0	0	0	0.00387662
Atp6v1h	0.804012	0.476694	0.404074	0.432598	0.638655	0.620174
Rb1cc1	0.395577	0.252009	0.369344	0.279809	0.972097	0.89424
4732440D04Rik	0.0618736	0.195935	0.100071	0.046948	0.210392	0.248658
St18	0.022051	0.0131369	0	0	0	0
Pcmtd1	0.500345	0.303505	0.232941	0.286353	0.689386	0.575095
Gm26901	0.00248555	0	0	0	0.00404132	0
Gm30414	0	0	0	0	0	0
Sntg1	0	0	0	0	0	0
Rrs1	0.175847	0.18781	0.123849	0.139037	0.204469	0.335224
Adhfe1	0.00512706	0	0.00625963	0.0097442	0.00110768	0.0150869
2610203C22Rik	0.0573922	0.0764855	0.0111947	0.00889037	0	0
Mybl1	0.00319949	0.00134807	0	0.00368938	0.00616204	0.00740445
Vcpip1	0.343403	0.241772	0.345343	0.2322	0.329565	0.266647
1700034P13Rik	0	0	0	0	0.00321794	0.00125252
Sgk3	0.215522	0.318198	0.2096	0.143591	0.0552921	0.0454456
Mcmdc2	0	0	0.00364959	0	0.00224454	0
Snhg6	0.10556	0.110587	0.183222	0.235223	0.215414	0.116059
Tcf24	0.0221343	0	0	0.00724002	0.0105694	0
Ppp1r42	0	0	0	0	0	0.00754346
Cops5	0.11746	0.206528	0.163284	0.305423	0.363717	0.291157
Cspp1	0.100899	0.243492	0.159518	0.207281	0.436972	0.217991
Arfgef1	0.30641	0.245547	0.414766	0.211985	0.54651	0.606814
Cpa6	0.00218706	0	0	0.0111411	0	0
Prex2	0.0251315	0.0150285	0.00931377	0	0.022585	0.0314055
A830018L16Rik	0.00193819	0	0	0	0	0
Sulf1	0.0197015	0.00412779	0.00511083	0.00289601	0	0
Slco5a1	0	0.00489896	0	0	0	0
Ncoa2	0.25667	0.250452	0.21557	0.18238	0.486628	0.477497
Tram1	0.527969	0.513625	0.624073	0.639679	0.611601	0.681099
Lactb2	0.0932817	0.116296	0.0457551	0.0634997	0.157195	0.0807643
Xkr9	0	0	0	0	0	0
Eya1	0	0.00654711	0.0054573	0	0.020643	0.0025168
Gm9947	0	0	0	0	0	0
Msc	0	0	0	0	0	0
Kcnb2	0	0	0	0	0	0
Terf1	0.128341	0.105216	0.171505	0.044138	0.253809	0.205439
Sbspon	0.00177569	0	0	0	0.00444709	0.00242005
4930444P10Rik	0	0	0	0	0	0
Rpl7	9.85047	9.97294	15.1356	19.3913	16.6462	19.8285
Rdh10	0.11331	0.059167	0.0307973	0.0349978	0.0916738	0.0611911
Stau2	0.128937	0.120377	0.0427761	0.0479193	0.0612162	0.0416078
Ube2w	0.197814	0.249233	0.351472	0.390836	0.341109	0.305528
Eloc	1.11521	1.07851	1.08192	0.998894	1.1979	1.48631
D030040B21Rik	0	0.0051426	0	0	0.0141653	0
Tmem70	0.123348	0.162863	0.0806229	0.215232	0.200275	0.204105
Ly96	0.405664	0.266857	0.174323	0.158654	0.0547454	0.0870101
Jph1	0	0.00314182	0.012855	0.0146982	0.000520794	0
Gdap1	0	0	0	0	0	0
Pi15	0	0.00885473	0.010505	0	0	0
Gm16070	0	0	0	0.0175672	0	0
Crispld1	0.0167446	0	0	0	0	0
Crisp4	0.0196754	0.0296067	0.01577	0.017189	0.0188702	0.0217882
Defb18	0.053281	0.103089	0.0398401	0.0577975	0.0551038	0.0619873
Defb41	0.0369564	0.0417445	0.0567274	0.034453	0.0194205	0.0388308
Tfap2b	0	0	0	0	0.0124616	0
Pkhd1	0.00128089	0	0	0	0.00206026	0
Il17a	0	0	0	0.00557784	0.0325032	1.44354
Il17f	0	0	0	0	0.00303813	0.333722
Mcm3	0.0799233	0.116409	0.0793633	0.282886	0.181091	0.133966
Paqr8	0.00362227	0	0	0	0	0
Efhc1	0	0	0	0	0	0
Tram2	0.0513008	0.0267684	0.0721817	0.0569767	0.0074951	0.014432
Tmem14a	0.0196982	0.0338135	0	0.0378352	0.00922999	0.031281
Gsta3	0.0114144	0.0100628	0.0180117	0.0066002	0.00809428	0.0116663
Gm28836	0	0	0	0	0	0
Khdc1a	0	0	0	0	0.000788395	0
Kcnq5	0	0.00231138	0	0	0	0.00448496
Rims1	0	0	0	0	0	0
4933415F23Rik	0.0121411	0	0	0	0	0
Gm29107	0	0	0	0.00890613	0	0.00657737
Ogfrl1	0.393244	0.508155	0.251102	0.41028	0.0640423	0.139133
B3gat2	0	0	0	0.00366012	0	0
Smap1	0.425785	0.372373	0.53189	0.468147	1.3084	1.22959
Sdhaf4	0.177607	0.238395	0.168783	0.126722	0.256966	0.214864
Fam135a	0.0888356	0.0796473	0.0250932	0.0360255	0.00859888	0.0132336
Col19a1	0.00217306	0	0	0	0	0
Lmbrd1	0.820308	0.786048	0.612185	0.37807	0.406667	0.438117
Adgrb3	0	0	0	0	0	0
Phf3	0.611054	0.50956	0.849169	0.300442	1.51461	1.33531
Ptp4a1	1.17331	0.766624	1.56736	1.068	1.79641	1.71491
Ptp4a1.1	0.0199598	0.02342	0.00473157	0.0183568	0.0312181	0.0297099
Prim2	0.0516728	0.0344928	0.022999	0.0371466	0.101753	0.129337
Rab23	0.0129297	0.0242842	0.00518678	0.00452458	0.00687434	0.0886868
Bag2	0.0789741	0.0131679	0.0262601	0.0264895	0.0132743	0.0502868
Zfp451	0.253168	0.261944	0.406571	0.155962	0.320199	0.330323
Bend6	0.0600326	0.0988463	0.0514463	0.0202613	0.0133044	0
Dst	0.906344	1.23489	0.274404	0.145782	0.15627	0.175976
Gm26788	0	0.00257735	0	0	0	0
Gm37233	0.0509747	0.0181794	0.00563048	0.0201986	0.0221871	0
Ccdc115	0.339284	0.240933	0.234933	0.144646	0.220343	0.35309
Imp4	0.241288	0.274145	0.303535	0.282741	0.435313	0.630572
Ptpn18	3.74748	3.20481	2.42767	4.57038	5.19638	5.87725
Gm28417	0.0176366	0.0400583	0	0.0177557	0.0130364	0.0136634
Prss39	0	0	0	0	0	0
Prss40	0	0	0	0	0	0
Arhgef4	0.00273056	0.0204062	0.0398239	0.0311612	0.0256756	0.0186773
Gm38336	0.00279509	0	0.01577	0.0067957	0.00401883	0.026071
Fam168b	0.558662	0.542067	0.434485	0.278444	0.606582	0.841265
Plekhb2	0.453092	0.395933	0.421869	0.284884	0.272699	0.400726
Hs6st1	0.258332	0.220502	0.405504	0.106369	0.059777	0.104135
Uggt1	0.139832	0.153526	0.230155	0.343811	0.264354	0.364637
Neurl3	1.69286	1.71438	1.31506	0.883177	6.46519	2.87014
Arid5a	0.891775	0.56103	0.762574	0.275968	1.32282	1.55351
4930403P22Rik	0.0057027	0.0283033	0.0038029	0	0.014213	0.00787843
Kansl3	0.186025	0.15152	0.119677	0.0794606	0.285571	0.339354
Fer1l5	0	0.000725787	0	0	0	0
Lman2l	0.0825594	0.0883491	0.0405044	0.161796	0.052679	0.0563171
Cnnm4	0.0523178	0.0634778	0.096942	0.0931085	0.0612692	0.096534
Cnnm3	0.0701829	0.108961	0.00783948	0.0205617	0.110751	0.132576
Ankrd23	0.00940705	0	0	0	0.00484737	0.00265834
Ankrd39	0.0229703	0.0734323	0.0262414	0.0866568	0.153392	0.265489
Sema4c	0.149939	0.140256	0.0574175	0.0630483	0.127989	0.206007
D430040D24Rik	0.0117016	0.00874125	0.00535214	0.0107475	0.00415491	0
Fam178b	0.0036626	0.0298235	0	0.00872873	0	0
Cox5b	2.03003	2.12021	2.90889	3.59733	4.14635	3.4827
Actr1b	0.213385	0.207587	0.224436	0.101491	0.542178	0.406641
4933424G06Rik	0.0018797	0.0100461	0.00485454	0	0	0.00738044
Zap70	0.00564065	0.00112051	0	0.0388952	0.910786	1.37372
Tmem131	0.204983	0.204159	0.750333	0.658969	0.350818	0.251174
Gm38115	0.0272313	0.0215553	0.0851342	0.0958178	0.0167496	0.0146976
Vwa3b	0	0	0.0107607	0	0	0
Inpp4a	0.168097	0.121231	0.280241	0.240485	0.15016	0.10055
Coa5	0.203644	0.232133	0.320506	0.448149	0.499235	0.716539
Unc50	0.199756	0.327648	0.328105	0.186975	0.344703	0.526196
Mgat4a	0.335144	0.702495	0.45355	0.218595	0.693886	0.614169
2010300C02Rik	0.020458	0	0	0	0.109598	0.0613098
Tsga10	0.0874256	0.131666	0.128565	0.0324559	0.176939	0.015259
Lipt1	0.00286977	0	0	0.00706382	0	0.00286639
Mitd1	0.0455549	0.0607494	0.0309219	0.0195405	0.102332	0.21543
Mrpl30	0.609644	0.623339	0.866979	1.91441	1.58177	1.77843
Lyg1	0	0	0	0	0	0
Txndc9	0.411559	0.407952	0.511587	0.598451	0.686857	0.658209
Eif5b	1.0132	1.07878	0.563183	1.09617	1.23175	1.1903
Rev1	0.143666	0.159624	0.144611	0.140942	0.142763	0.111197
Aff3	0.0245889	0	0.0323883	0.0626619	0.0670014	0.0548263
Gm16150	0	0	0	0	0	0
Gm16152	0	0	0	0	0.00369272	0.0246107
Lonrf2	0	0	0	0	0	0
Chst10	0.0214511	0.0187028	0	0.0116944	0.0357532	0.05923
Pdcl3	0.379819	0.642131	0.361198	0.45769	0.655838	0.646871
Npas2	0	0	0.00307182	0	0	0.0235986
Rpl31	3.28874	3.48982	3.52445	5.72776	5.79705	5.20039
Tbc1d8	0.114595	0.0995719	0.147732	0.762371	0.0481597	0.0205609
Cnot11	0.0791879	0.122921	0.227739	0.0754045	0.402091	0.322644
Gm15832	0.020077	0.0151525	0.0328407	0.00347647	0.0075287	0.00273115
Rnf149	1.17266	1.10689	2.00842	0.335734	1.47274	0.277368
Creg2	0.00984555	0.0403774	0.0159767	0	0.0207423	0
D930019O06Rik	0	0	0.00974475	0	0	0.0137853
Rfx8	0	0	0	0	0	0
Gm3646	0	0	0	0	0	0
Map4k4	0.8053	0.635837	3.53237	2.57482	1.30909	1.46396
Il1r2	0.216656	0.252219	3.86633	1.57493	0.0881674	0.0602414
Gm16894	0.00632798	0	0.0145026	0	0.00331839	0.00582816
Il1r1	0.0801583	0.0546898	0.175374	0.0141478	0.0256529	1.03508
Il1rl2	0.020979	0.0471282	0.0699877	0.00865466	0.0164916	0.00728597
Il1rl1	0.131888	0.0430923	0.179904	0.00679932	0.186044	0.674325
Il18r1	0.0395469	0.00967591	0.0283159	0.0111411	0.558922	1.89395
Il18rap	0.0292252	0.0116214	0.131496	0.00347647	0.424936	0.599449
Slc9a4	0.0113501	0.0108624	0.0148156	0.00784571	0.00224481	0
Slc9a2	0	0.00134909	0	0	0.0114634	0
Mfsd9	0.00512657	0	0	0	0	0
Tmem182	0	0	0	0	0	0
Pantr1	0.003162	0.0177991	0	0.00318701	0	0.00724348
Pou3f3	0.0378841	0	0.00283056	0.00890613	0.0229761	0.0163761
Pantr2	0	0	0	0	0	0
Mrps9	0.134249	0.119664	0.178921	0.262314	0.317618	0.278383
Gpr45	0	0	0	0	0.0394911	0
Tgfbrap1	0.162674	0.100862	0.0490773	0.0691886	0.136416	0.10699
8430432A02Rik	0	0	0	0.00636765	0.00371884	0
AI597479	0.0158184	0.0237585	0.0754972	0.0161469	0.0334175	0.0796467
Fhl2	0.0805425	0.0107648	0.0274732	0.0060575	0.253532	0.141613
Gm29040	0	0	0	0	0	0
Nck2	0.0171151	0.00841923	0	0.101318	0.0459939	0.230347
Ecrg4	0	0	0	0	0	0
Gm29156	0	0	0	0	0	0
Uxs1	0.0764767	0.109603	0.054572	0.0771797	0.11544	0.0778658
Tpp2	0.793099	1.18059	0.435935	0.471305	1.40423	1.01817
Gm8251	0.00264281	0.0187614	0	0	0.00274758	0
Tex30	0.109526	0.0931694	0.122096	0.0818104	0.25653	0.248896
Poglut2	0.0127507	0.0145874	0.00653652	0.0123368	0.0112482	0.0206928
Bivm	0.0081354	0.00905595	0.0706957	0.0053489	0.0130471	0.0111211
Ercc5	0.157032	0.180424	0.047422	0.0584739	0.107204	0.0993436
Gulp1	0.0130055	0.00819733	0.00312982	0.00368938	0.015827	0
Col3a1	0.177731	0.226895	0.175314	0.0531771	0.0938884	0.143871
Col5a2	0.0223262	0.00151189	0.0372226	0.00833218	0.0270368	0.0154573
Wdr75	0.0450215	0.0688058	0.0821173	0.0552554	0.127718	0.190039
Slc40a1	0.357487	0.205812	0	0	0.0130838	0.00526038
Dnah7b	0.00232626	0	0	0	0	0.0226179
Slc39a10	0.136249	0.165086	0.0864124	0.0570267	0.0985955	0.0533444
Gm28151	0	0.00301929	0	0	0.00311004	0
Tmeff2	0	0.00583095	0	0	0	0
Cavin2	0.0211478	0.0176869	0.0154409	0.0350591	0.0394717	0
Nabp1	0.558751	0.580451	0.60049	0.85899	2.18482	1.76321
Gm17767	0	0	0.0118681	0.00527889	0	0.00589862
Myo1b	0.0456146	0.115218	0.0239393	0.0220466	0.048205	0.014832
Gm29453	0.00356583	0.00412421	0	0	0	0
Gm28323	0.00264613	0	0	0	0.00249492	0
Stat4	0.0684325	0.0806301	0.820202	0.116301	1.62147	1.53313
Gm31812	0	0.00412779	0	0	0	0
Stat1	0.454178	0.589358	0.463378	0.487791	0.825772	0.861115
Gls	1.25059	0.688245	0.827732	0.929873	2.11801	1.8021
Nab1	0.686375	0.471913	1.00174	0.513767	1.09276	0.896319
Nemp2	0.0243345	0.105885	0.0388663	0.0783967	0.132598	0.0821099
Mfsd6	0.117323	0.0355144	0.0953858	0.327621	0.743686	0.510359
Inpp1	0.0215727	0.0307079	0.0851912	0.155824	0.553977	0.256066
Hibch	0.0207779	0.0296393	0.0424712	0.0231417	0.0545731	0.0253519
1700019D03Rik	0.0196021	0.00500001	0	0.00377591	0.0313388	0.00830973
1700019A02Rik	0	0	0	0	0	0
Pms1	0.0189199	0.0253839	0	0.0878544	0.0930522	0.0670555
Ormdl1	0.0545054	0.106383	0.0717442	0.0518297	0.335942	0.322475
Osgepl1	0.0195224	0.0208519	0	0.0430441	0.0586085	0.0112709
Asnsd1	0.18243	0.279429	0.295256	0.41181	0.37559	0.286459
Dnah7a	0	0	0	0	0	0
Stk17b	1.90977	1.18192	1.31254	1.68366	6.7392	7.06658
Hecw2	0.00572706	0.00923441	0	0.00865466	0	0
Ccdc150	0	0	0	0	0	0.0254399
Gtf3c3	0.0361416	0.0581055	0.0613868	0.0742082	0.103843	0.126386
Pgap1	0.0951848	0.173278	0.06133	0.0378213	0.120965	0.197724
Ankrd44	0.4632	0.555343	0.464513	0.571823	1.79299	1.2642
Sf3b1	2.9922	3.33565	3.96389	3.09822	4.26419	3.84072
Coq10b	1.42053	1.53533	1.14367	1.11148	1.98337	1.47362
Hspd1	7.44245	6.16882	1.61441	4.30131	5.85077	1.95477
Hspe1	11.2995	8.53233	2.66853	8.08022	9.04464	3.80495
Mob4	0.47	0.406889	0.526378	0.511709	1.77391	1.16509
Rftn2	0.00724345	0	0.00584256	0.0244195	0.00338125	0
Gm10561	0	0	0	0	0.00193749	0
Mars2	0.00661714	0.0385728	0.043274	0	0.0294909	0.0909762
Boll	0	0	0	0	0	0.00493541
Plcl1	0.0547691	0.0621767	0.104709	0.0031615	0.0284994	0.036946
Satb2	0.00285421	0.0129505	0.00776011	0.00479827	0	0
9130024F11Rik	0.00359067	0	0	0.00803569	0	0
4930558J18Rik	0	0	0	0	0	0
1700066M21Rik	0.003561	0.0269547	0.0103331	0.0112159	0.0162808	0.0149563
Tyw5	0.0447476	0.0429997	0.0646916	0.0893718	0.207881	0.173516
Maip1	0.195929	0.22145	0.117074	0.11914	0.231334	0.151211
Spats2l	0.0394677	0.00768569	0.0256347	0	0	0.00286639
Kctd18	0.0596024	0.0657645	0.0736556	0.0454775	0.102257	0.289325
Sgo2a	0.00889501	0.0161423	0.00737221	0.0165893	0.0171119	0.0114749
Aox1	0	0	0	0	0	0
Aox3	0.0177979	0.00151189	0	0.00303119	0	0
Aox2	0	0	0	0	0	0
Bzw1	1.54157	1.15434	1.70959	1.51559	2.31866	2.41618
Clk1	1.06015	1.5001	0.988715	1.24598	3.4535	2.9077
Ppil3	0.0734765	0.096618	0.0858952	0.13181	0.211966	0.137429
Nif3l1	0.0132582	0.0376484	0.0615267	0.0794009	0.126413	0.200449
Orc2	0.0711203	0.125828	0.175643	0.120531	0.216799	0.197533
Gm15834	0.0132406	0	0	0	0.00404478	0
Fam126b	0.0327775	0.0547528	0.0780016	0.0482504	0.144917	0.141374
Ndufb3	0.647092	0.668722	0.580331	0.908303	0.780377	0.790761
Cflar	3.79731	2.24929	4.17239	1.32297	0.676754	0.492177
Casp8	0.327214	0.38051	0.147791	0.256175	0.390213	0.447422
Trak2	0.121929	0.0794732	0.16176	0.125705	0.233471	0.258313
Stradb	0.0488277	0.0403051	0.0319056	0	0.0387168	0.0683403
Tmem237	0.0231067	0.0435211	0.0518613	0.0679204	0.0575691	0.0567054
G730003C15Rik	0.00464447	0.0033748	0	0.00717763	0.0233128	0.00589862
Als2	0.0413735	0.0116161	0.0580415	0.0719884	0.0615462	0.0643079
Cdk15	0	0.00324266	0	0	0	0
Fzd7	0.105634	0.198983	0.105932	0.0241045	0.0112715	0.0291024
Gm973	0.00365878	0	0	0.00476367	0	0
Sumo1	1.61299	1.24394	1.87295	1.63565	2.83817	2.33424
Nop58	0.892324	0.60193	0.930349	0.735114	0.953331	1.23378
Bmpr2	0.423237	0.318261	0.398909	0.167839	0.220111	0.226905
Fam117b	0.351901	0.388973	1.00056	0.498383	0.674633	0.728325
Ica1l	0.00841877	0	0.0179588	0	0.00192811	0
Wdr12	0.104073	0.0735041	0.0442225	0.0966685	0.0650821	0.126064
Carf	0.00442166	0.0148672	0.0126507	0.00796188	0.0269896	0.0213572
Nbeal1	0.442492	0.409489	0.314698	0.248464	0.344456	0.19962
Cyp20a1	0.14731	0.154921	0.145643	0.0460899	0.0811131	0.0992093
Abi2	0.0912416	0.0400728	0.0757169	0.145441	0.163344	0.060105
Raph1	0.724085	0.140674	0.703698	0.13065	0.183425	0.218479
Cd28	0.100728	0.0133337	0.0133494	0.0366507	1.32578	2.17823
Ctla4	0	0.00112051	0.017974	0.13133	0.600556	1.79062
Icos	0.0242594	0.00535916	0.00449351	0.0804913	1.41323	5.8046
Pard3b	0.0256937	0.0156687	0.0201865	0.00571241	0.0247979	0
Gm29084	0	0	0	0	0	0
Nrp2	1.7392	0.511389	0.811192	0.129347	0.105621	0.0332231
Gm4208	0.00247795	0	0	0	0.0406462	0.0209207
Ino80d	0.315012	0.244855	0.30703	0.23163	0.418258	0.487545
Ino80dos	0.00834985	0.00302121	0.0276592	0.00366012	0.0290817	0.068724
Gm20342	0.0503158	0.0999913	0.0123289	0.0367327	0.0664091	0.0455226
Ndufs1	0.137272	0.177082	0.0986352	0.249078	0.246698	0.255355
Eef1b2	4.99625	5.81392	8.74152	19.1312	9.85217	11.8646
Gpr1	0	0	0	0	0	0
Zdbf2	0.011223	0.0023464	0.0136616	0	0.0512908	0.00977196
Adam23	0.00888446	0.0229791	0.220005	0.245708	0.0178805	0.00242005
Mdh1b	0	0	0	0	0	0
Fastkd2	0.0798878	0.119377	0.0545838	0.0605277	0.0661101	0.0158834
Klf7	0.814784	0.429823	0.832403	0.294006	0.209157	0.335729
Creb1	0.256647	0.340026	0.147604	0.242093	0.455095	0.282515
Mettl21a	0.0464865	0.0635167	0.0319616	0.0357301	0.101084	0.0375604
2810408I11Rik	0.0460075	0.0375806	0.0538998	0.0261486	0.0251977	0.0112349
Ccnyl1	0.0411809	0.0838712	0.128708	0.0732916	0.0308204	0.0949949
Fzd5	0.130713	0.0236276	0.026993	0.0189039	0.18036	0.0786865
Plekhm3	0.0837735	0.150841	0.1312	0.253933	0.107231	0.091651
Akr1cl	0	0	0	0	0	0
Crygd	0	0	0	0	0	0
Crygc	0	0.00934099	0	0	0.00651741	0
D630023F18Rik	0	0.00393074	0	0	0	0
Idh1	0.220719	0.161033	0.0269244	0.0247207	0.0190723	0.00704186
Pikfyve	0.273726	0.171323	0.167602	0.110723	0.160397	0.12755
Map2	0.0369152	0.136003	0.0543465	0	0.00159999	0.00311473
Unc80	0.0036844	0	0	0	0	0
Rpe	0.100966	0.0785467	0.0991101	0.198827	0.146752	0.162613
Kansl1l	0.20947	0.18432	0.0669795	0.0292279	0.141935	0.110509
Acadl	0.459598	0.370395	0.354509	0.586033	0.737286	0.323869
Myl1	0.00278991	0	0	0	0	0
Lancl1	0.0660929	0.128398	0.119688	0.0452481	0.11004	0.111027
Erbb4	0	0	0	0	0	0
Gm28497	0	0	0	0	0	0
Ikzf2	0.0500976	0.0602534	0.0152067	0.139006	1.97891	1.73211
Gm28112	0.00513977	0	0	0	0.0380589	0.00485991
Spag16	0	0	0	0	0	0.00526038
Bard1	0.00505599	0.0145061	0.0130345	0.00864781	0.00105813	0.0527419
Atic	0.0522768	0.131798	0.0617108	0.233497	0.144541	0.196258
Fn1	0.554231	0.0731892	1.58886	0.0200438	0.0877909	0.0524259
Apol7d	0	0	0	0	0	0
Mreg	0.00847949	0.0288711	0.0822394	0.0248949	0.0296983	0
Pecr	0.0299078	0.0974928	0.00750741	0.0153588	0.0239727	0.0245584
Xrcc5	0.042309	0.0665202	0	0.0107222	0.111256	0.0835346
2024-03-04	0.0079372	0.00712667	0	0	0	0
Smarcal1	0.0642472	0.0109979	0.0740583	0.024343	0.051227	0.0340119
Rpl37a	27.101	26.4461	32.9705	41.3022	44.317	52.2776
Igfbp2	0.086919	0.00890119	0	0	0.043878	0
Igfbp5	0.234926	0.0974022	0.138397	0.0559871	0.271736	0.0901135
1700027A15Rik	0	0	0	0	0	0
Tnp1	0	0	0	0	0.00642277	0.00347348
C530043A13Rik	0	0	0	0	0	0
6030407O03Rik	0	0	0	0	0	0
Gm29183	0	0	0	0	0	0
Tns1	0.477349	0.293324	0.0769535	0.0366583	0.0458286	0.0181525
Rufy4	0.00302046	0.00605913	0	0	0	0
Cxcr2	0.00708001	0	0.0783986	0.00686757	0.00274543	0
Arpc2	4.87049	5.20301	7.32334	9.53243	6.59335	9.37669
Gpbar1	0	0	0.00467734	0	0	0
Aamp	0.62288	0.648612	0.904876	0.68477	0.910152	0.935023
Pnkd	0.164402	0.270438	0.178058	0.159356	0.40434	0.388739
Tmbim1	0.940615	1.07847	0.79485	0.435285	0.291239	0.170755
Gm29358	0.0132252	0.0020523	0	0.00362652	0	0.00518845
Catip	0.0425041	0.148312	0	0.00239329	0.00544718	0.00501697
Slc11a1	1.10612	1.80821	0.882233	0.101865	0.0457272	0.00125252
Ctdsp1	0.180869	0.209966	0.283814	0.267324	0.216766	0.237814
Vil1	0	0	0	0.00526945	0	0
Usp37	0.231337	0.278361	0.169932	0.349803	0.409411	0.336701
Cnot9	0.0589839	0.0427138	0.049029	0.0786403	0.0929189	0.129349
Plcd4	0.00174508	0	0	0	0	0
Zfp142	0.0644342	0.0563006	0.0163284	0.0703107	0.0940107	0.141926
Bcs1l	0.0267982	0.0389664	0.0116583	0.0224998	0.0151443	0.0379445
Rnf25	0.0435725	0.0566333	0.0417333	0.0138374	0.0734387	0.0406572
Stk36	0.00201268	0.00450792	0	0	0	0.00242005
Ttll4	0.0464491	0.0357005	0.00546874	0.078898	0.0270722	0.0479322
Cyp27a1	0.489068	0.449544	0.136492	0.476705	0.0458987	0.0121919
Prkag3	0	0	0	0	0	0
Wnt6	0.0229302	0.00886987	0.0124952	0.0031615	0	0
Wnt10a	0.00776904	0	0	0.00347647	0	0.00992928
Cdk5r2	0	0	0	0	0	0
Cryba2	0.00263421	0	0	0	0	0
Cfap65	0	0	0	0	0	0
Ihh	0	0.0175371	0	0	0	0
Nhej1	0.0178845	0	0.0192095	0.0170712	0	0.0227048
Slc23a3	0	0	0	0	0	0
Cnppd1	0.23986	0.30505	0.38027	0.218292	0.79525	0.468548
Retreg2	0.209849	0.231791	0.128904	0.203214	0.316631	0.476862
Zfand2b	0.163543	0.117609	0.169932	0.0813495	0.327969	0.438459
Abcb6	0.00985524	0.0125974	0	0	0	0.0156665
Atg9a	0.0725233	0.0548635	0.0430582	0.0543019	0.0957133	0.0931022
Ankzf1	0.0250235	0.0372663	0.0140751	0.0447679	0.0651628	0.0288836
Glb1l	0.0198315	0.0181202	0.00864494	0.00884353	0.0296154	0.00417518
Stk16	0.143072	0.226116	0.242963	0.317887	0.378026	0.41216
Tuba4a	0.128877	0.166357	0.215399	0.305338	0.912081	0.947388
Dnajb2	0.306042	0.374195	0.183689	0.142584	0.332227	0.259821
Ptprn	0	0.00220784	0	0	0	0
Dnpep	0.0679682	0.152897	0.0690198	0.0453574	0.138447	0.120869
Des	0.151259	0.0450199	0.106494	0.180097	0.0263555	0.0167007
Speg	0.0216332	0.0438475	0	0.0111411	0.00314102	0.010623
Gmppa	0.110382	0.0990842	0.187473	0.019143	0.11887	0.184054
Asic4	0	0	0	0	0	0
Chpf	0.0348045	0.012809	0.0150105	0.0432606	0.181236	0.123556
Obsl1	0.00946183	0.0149476	0	0.00859448	0.00338609	0.0186598
Tmem198	0.00348059	0	0	0	0.00657762	0.0145844
Inha	0	0	0	0	0.0164821	0
Stk11ip	0.0483181	0.0515777	0.0605267	0.00384912	0.0558902	0.100252
Slc4a3	0.00127561	0.00604884	0.010505	0.00289601	0.0312813	0
Epha4	0.0202819	0.00506579	0.00581821	0.00289601	0	0
Sgpp2	0	0	0	0	0	0
Farsb	0.0429937	0.0978043	0.0531109	0.102488	0.0438854	0.0776412
Mogat1	0.020088	0	0.00282363	0	0.0283505	0.0246232
5730419F03Rik	0	0.00373689	0	0	0	0
Acsl3	0.295624	0.367057	0.0530361	0.0715702	0.165438	0.111599
Utp14b	0.222932	0.192948	0.0405525	0.0630864	0.116828	0.0150519
Kcne4	0.0340606	0.0071547	0.00958453	0	0.0191851	0.00835037
Scg2	0	0	0	0	0	0
Ap1s3	0.0358593	0.0124812	0.0468643	0.353364	0.0353703	0.10039
Wdfy1	0.237412	0.315601	0.255867	0.424461	0.283437	0.371029
Mrpl44	0.0703361	0.0991613	0.0649014	0.157595	0.215183	0.181758
Serpine2	0.270025	0.342429	0.183115	0.218925	0.19299	0.220834
Fam124b	0	0.00818562	0	0	0.00178606	0.0373185
Cul3	0.600985	0.440926	0.655517	0.360238	0.788182	0.767039
Dock10	0.511178	0.821295	0.894586	1.14464	1.88079	1.27639
Nyap2	0	0	0	0	0	0
Irs1	0.00774066	0.0123214	0.00590239	0	0.00216295	0.0132872
Rhbdd1	0.0515662	0.0336601	0.0770317	0.0345573	0.0527273	0.0201974
Col4a4	0.0351894	0.0124839	0.0563775	0	0.00872819	0.00835037
Col4a3	0.00799456	0.00373689	0	0	0.00329184	0.037055
C430014B12Rik	0.00162744	0	0.00283056	0	0.0101809	0.00706005
Mff	0.351807	0.440321	0.520813	0.381339	0.621129	0.674628
Gm28941	0.00251285	0	0	0	0	0
Agfg1	0.533551	0.293347	0.32586	0.415324	1.08521	0.738539
A030005L19Rik	0.00298365	0	0	0	0.00986521	0
Slc19a3	0.000486721	0	0	0	0	0
Krtap28-13	0	0	0.00307182	0	0	0
Ccl20	0	0	0	0	0	0
Sphkap	0.00219618	0.00603602	0	0	0	0
Pid1	1.62824	0.828417	1.16341	0.495706	0.0810037	0.0385257
Dner	0	0.00604884	0.00750543	0	0.00354067	0.00932314
Trip12	0.873698	0.681112	0.84153	0.655084	0.834213	0.725517
Fbxo36	0.00821223	0.0149724	0.00433418	0	0.0011171	0
C130026I21Rik	0.268572	0.116177	0.190989	0.0407543	0.0293164	0.00730199
A530032D15Rik	0.281479	0.156502	0.655505	0.369705	0.0197363	0.00161023
Gm10553	0.0118067	0.0154729	0.0076708	0.0229095	0.00329915	0
A530040E14Rik	0.0880942	0.0644225	0.130656	0.103694	0.014451	0
Gm16028	0.0132088	0	0	0.0063288	0.00113971	0
Sp110	0.352716	0.342124	0.920299	0.459312	0.401082	0.34251
Gm16094	0.0254395	0.0152225	0.026021	0.0365357	0.00420798	0
Sp140	0.821964	0.642539	2.0376	1.17109	0.376317	0.181371
Sp100	0.513407	0.362575	0.53554	0.778036	1.18358	0.49084
A630001G21Rik	0.124638	0.22806	0.148735	0.0730693	0.0815624	0.0754517
Cab39	0.529702	0.385466	0.669089	0.578018	0.983126	0.913142
Itm2c	1.67532	2.43447	1.58285	1.81659	1.36695	0.788948
4933407L21Rik	0	0	0	0	0	0
Gpr55	0	0	0.00382207	0.0222939	0.015748	0.0259692
Spata3	0	0	0	0	0.00308973	0
2810459M11Rik	0	0	0	0	0.00308973	0.00518649
Psmd1	0.355068	0.267235	0.364993	0.515178	0.408089	0.473361
Htr2b	0.00150937	0	0	0	0	0
Armc9	0.00469278	0.0174729	0.0148176	0.0294471	0.00745217	0.0142589
B3gnt7	0.0026508	0.0110356	0.00363708	0	0.0251006	0
Gm28626	0	0.00380476	0	0	0.00212744	0
Ncl	3.249	2.90056	3.17705	3.48634	5.58773	5.2554
C130036L24Rik	0.0156726	0.00825065	0.0151521	0.0215219	0.0452169	0.0226076
Ptma	21.3255	20.7449	20.7895	31.7029	29.3702	30.7993
Pde6d	0.0620145	0.0979126	0.0434017	0.0546796	0.0954927	0.122025
Cops7b	0.0143598	0.0229505	0.0734228	0.0540432	0.0255662	0.110867
Nppc	0.0203138	0.00695897	0.0327438	0.490078	0.0217155	0.0121919
Dis3l2	0.0664273	0.0445728	0.0337424	0.0288574	0.103264	0.0560147
Alppl2	0	0	0	0	0	0
Ecel1	0.00362227	0	0	0	0	0
Prss56	0	0	0	0	0.00167773	0
Eif4e2	0.561302	0.610132	0.803092	0.792951	1.00563	1.03118
Efhd1	0.00188205	0.0294535	0.00958453	0.00642849	0	0
Gigyf2	0.178541	0.213673	0.114391	0.267156	0.247075	0.222323
Kcnj13	0	0	0	0	0.000520794	0
Ngef	0	0	0	0	0	0
Neu2	0	0	0	0	0	0
Inpp5d	0.777361	0.970396	0.826417	1.04932	0.806085	0.804269
Atg16l1	0.112733	0.105001	0.136958	0.111965	0.188971	0.281024
Sag	0.0462881	0.0514354	0.0366785	0.0202556	0.0187014	0.0156357
Dgkd	0.459181	0.400045	0.331269	0.192622	0.518141	0.302741
Usp40	0.0319311	0.0603955	0.0484274	0.0235497	0.0368108	0.0488022
Ugt1a7c	0.0351636	0.0174072	0.0221198	0.00314179	0.00267252	0.0053012
Ugt1a6b	0	0	0	0	0	0
Ugt1a6a	0.00724133	0.00417009	0.0346282	0.00460895	0	0
Dnajb3	0.0039767	0	0	0	0	0
Mroh2a	0	0	0	0.00496877	0	0
Hjurp	0.0285051	0.0440434	0.00834397	0.0701431	0.0513484	0.143809
Gm29538	0	0	0	0	0	0
Glrp1	0.00247097	0.0046205	0.00635791	0	0.000875103	0
Gm19589	0	0	0	0	0	0
Gm29336	0.0222889	0.0190098	0.0151677	0.00824493	0.00329049	0.00464035
Arl4c	4.53855	4.52317	4.77612	2.09628	1.53673	2.25069
Platr5	0	0	0	0	0	0
1700067G17Rik	0	0	0	0	0	0
Sh3bp4	0.114519	0.101316	0.118968	0.0482771	0.0348882	0.0106341
Agap1	0.0788544	0.0607947	0.0344114	0.0304406	0.0207963	0.0365918
Gm28499	0	0	0	0	0	0
Asb18	0	0	0	0	0	0
Iqca	0	0	0	0	0	0
Ackr3	0.0265526	0.037733	0.0540793	0.0175672	0	0.0386687
Gm28721	0.00287447	0	0	0	0	0
Gm28723	0	0	0	0	0	0
Cops8	0.283483	0.290607	0.37209	0.418348	0.631305	0.950774
Col6a3	0.0489465	0.0257961	0.0707633	0.0342331	0.026396	0.0614645
Mlph	0.0216972	0	0.00717673	0.0154276	0.0137767	0.00714498
Prlh	0	0	0	0	0	0
Rab17	0.00967492	0	0.00581056	0.00859448	0.0281943	0
Lrrfip1	1.31454	1.6517	3.71021	1.93245	1.8295	1.85544
Rbm44	0.00422199	0	0	0	0.000962044	0
Ramp1	0.405118	0.890692	0.650401	0.523982	0.762149	5.8724
Ube2f	1.35116	1.06391	1.70972	0.735162	0.632999	0.396941
Scly	0.136527	0.0673211	0.0488596	0.031357	0.160723	0.111823
Klhl30	0	0	0	0	0	0
Erfe	0	0	0	0	0.00662981	0
Ilkap	0.29519	0.334417	0.211069	0.21538	0.423708	0.391121
Hes6	0.0925325	0.0680502	0.0242183	0.15077	0.266706	0.146477
Per2	0.105835	0.104941	0.0702657	0.0958792	0.0304626	0.015733
Traf3ip1	0.0311658	0.0581899	0	0.0358794	0.0432273	0.0541978
Asb1	0.0237087	0.0214326	0.0196918	0.0397357	0.0765413	0.109989
Gm29100	0	0	0	0	0.00953703	0
Twist2	0.0187258	0	0.00958453	0	0.00201207	0.00484011
Gm29101	0	0	0	0.00543618	0	0
Hdac4	0.0974291	0.0818573	0.224485	0.0357281	0.197121	0.25531
Ndufa10	0.405067	0.519104	0.490398	0.787838	0.765617	0.957362
Olfr1414	0	0	0	0	0	0
Cops9	0.75766	0.889522	0.613433	0.992182	0.87987	1.00965
Otos	0	0	0	0	0	0
Gm29483	0	0	0	0	0	0
Gpc1	0.0307761	0	0.0443436	0.0284251	0.177158	0.105741
Gm29480	0	0	0	0	0	0.00419441
Ankmy1	0.00605657	0	0	0	0.00196976	0.00224101
Dusp28	0.0194181	0.0511375	0.00972168	0.0183419	0.0853726	0.0327393
5033417F24Rik	0	0	0	0.00158921	0.00587623	0
Rnpepl1	0.0966774	0.159189	0.165464	0.174942	0.223567	0.203081
9430060I03Rik	0.009096	0.0420976	0.00815407	0.035541	0.0455164	0.0544335
Capn10	0.00639509	0.0599297	0.00433418	0.0705357	0.0875828	0.101908
Gpr35	0.020593	0.157424	0.433804	0.284831	0.0023234	0.00865002
Kif1a	0.0386633	0.0857285	0.191404	0.00270332	0.0041712	0
Mab21l4	0	0	0	0	0	0
Crocc2	0	0	0	0	0	0
Sned1	0.0351375	0.00640513	0	0.00654608	0.024312	0
Mterf4	0.0331161	0.0684673	0.0512352	0.0672313	0.0769755	0.106765
Gm28535	0	0	0	0	0	0
Pask	0	0	0	0.00347647	0.00406389	0
Ppp1r7	0.173906	0.174227	0.235196	0.183358	0.260211	0.302416
Hdlbp	1.34138	1.08398	1.08647	1.35366	1.28014	1.21366
2024-09-02	0.0661407	0.107144	0.0518355	0.108062	0.113184	0.174415
Farp2	0.0216692	0.00873109	0.0201867	0.0508564	0.0127403	0.0175634
Stk25	0.146263	0.154261	0.122407	0.133732	0.206089	0.201245
Gm28536	0	0	0	0	0.00193749	0
Bok	0.0223666	0.0166432	0.0132337	0.0481324	0.00725469	0.00792873
Thap4	0.0184516	0.0236177	0.0140853	0.025565	0.0324786	0.00995792
Atg4b	0.104751	0.0980586	0.216254	0.109058	0.313378	0.207137
Dtymk	0.12535	0.257495	0.132097	0.333988	0.355155	0.383059
Ing5	0.165937	0.202924	0.185355	0.102509	0.322138	0.478479
D2hgdh	0.00735189	0.0402848	0.0330797	0.00462899	0.00852936	0.0533606
Pdcd1	0.014318	0.0552083	0.00473157	0.0233737	0.333898	2.17852
Fam174a	0.853201	1.02457	0.785634	0.847445	0.768298	0.669494
St8sia4	1.48121	1.29357	2.5449	3.67245	1.78297	0.637575
Slco4c1	0.00586465	0.00280193	0	0	0.0139788	0
Panct2	0.00872593	0	0	0	0.00325783	0
Slco6c1	0	0	0	0	0	0
D1Ertd622e	0.470181	0.277385	0.469967	0.348531	0.145706	0.158527
Ppip5k2	0.110111	0.0945176	0.08965	0.119288	0.277861	0.216086
Gin1	0.0281608	0.0728173	0.0181316	0.171796	0.0618459	0.104462
Pam	0.151913	0.0354107	0.0699909	0.00289601	0.17168	0.0270427
B230216N24Rik	0.0240917	0.00545577	0.00584256	0.00354236	0	0
1810006J02Rik	0	0	0	0	0.030099	0
Gm7967	0.00352305	0.0279657	0.0145375	0	0.0604193	0.0152882
Gm28187	0.0281731	0	0	0	0	0.0226179
Cdh20	0	0	0	0	0	0
Rnf152	0.0173362	0	0	0	0	0
Gm17634	0	0	0	0	0	0
Pign	0.104903	0.119188	0.05696	0.0944263	0.063635	0.0701452
Relch	0.159803	0.179332	0.141076	0.0592237	0.378558	0.277271
Tnfrsf11a	0.453634	0.448296	0.263756	0.192757	0.0293532	0.0748068
Gm7160	0.121317	0.0387234	0.0646549	0.0203629	0.0464765	0.0521913
Zcchc2	0.370989	0.211818	0.340702	0.144445	0.209476	0.227725
Phlpp1	0.129278	0.118715	0.585587	0.604987	0.0967337	0.092353
Bcl2	0.249507	0.47444	0.190561	0.0738434	2.59452	1.62136
Kdsr	0.153424	0.192997	0.0986207	0.0434769	0.247779	0.165753
Vps4b	0.632925	0.633899	0.732917	0.477569	0.579329	0.378661
Serpinb5	0.0303849	0.0107934	0	0.0267184	0.0169191	0
Serpinb12	0.00360861	0	0	0	0	0
Serpinb2	0.0890807	0	0.0525053	0.0267729	0.0813905	0.00411111
Serpinb8	1.02025	0.383807	0.237293	0.150196	0.0155697	0.00274984
D830032E09Rik	0	0	0	0	0	0
Cdh19	0.0048486	0.00787017	0.0208032	0	0	0
Dsel	0.0508015	0.0321657	0.0158099	0.0416087	0.045663	0.0682071
Tsn	0.514809	0.631703	0.771771	0.809089	1.06245	1.4093
Nifk	0.169501	0.149611	0.240315	0.367164	0.241553	0.355992
Clasp1	0.0905491	0.0856653	0.0942736	0.230661	0.148124	0.187821
2900060B14Rik	0.134885	0.174762	0.124515	0.0342158	0.162347	0.138695
Tfcp2l1	0.00698148	0	0.0443565	0.0401658	0.0173791	0.0185978
Gli2	0	0	0	0	0	0
Inhbb	0.0075079	0	0	0	0.018124	0
Ralb	0.583	0.442115	0.513644	0.590225	0.0719184	0.087167
Gm27184	0	0	0	0	0.00244022	0.00630129
Tmem185b	0.123607	0.144225	0.116113	0.0304706	0.0320894	0.0780901
Epb41l5	0.0148965	0.027717	0	0	0	0.0236147
Ptpn4	0.0431899	0.0212529	0.146625	0.106823	0.204468	0.170455
Tmem177	0.00537288	0.00513889	0	0.00565653	0.0203676	0.0259582
Sctr	0	0	0.0145983	0	0	0
Tmem37	1.15442	0.846812	0.389128	0.133441	0.158832	0.0813499
Dbi	1.79074	1.17493	1.8936	1.54518	1.18793	0.798878
3110009E18Rik	0.0405824	0.0433654	0.00896175	0	0.0448707	0.0525003
Steap3	0.0281918	0.00970184	0.040142	0.00745921	0.0319915	0.0279977
Marco	0.0374251	0	0.0488284	0	0	0
En1	0	0	0	0	0.0112494	0.00714498
Insig2	0.155949	0.0904411	0.0770944	0.0930253	0.185312	0.279499
Ccdc93	0.0935081	0.100618	0.12113	0.0503651	0.13239	0.0814166
Htr5b	0	0	0	0	0	0
Ddx18	0.133418	0.215957	0.121995	0.185664	0.496689	0.547423
1700121L03Rik	0	0	0	0	0	0
Actr3	4.05108	3.71766	5.1007	7.08695	3.37647	3.55635
Slc35f5	0.200603	0.136597	0.141846	0.0551032	0.0584479	0.0443117
Gpr39	0	0	0	0	0	0
Lypd1	0	0	0	0	0.0172327	0
Nckap5	0.00423424	0	0	0	0	0
Mgat5	0.168032	0.338563	0.0733164	0.0116181	0.311776	0.868277
Tmem163	0	0	0	0	0.121674	0.00858116
2900009J06Rik	0	0	0	0	0	0
Ccnt2	0.364271	0.278773	0.18596	0.336816	0.545531	0.450311
Map3k19	0	0.00253335	0	0	0	0
Rab3gap1	0.156294	0.151999	0.162293	0.244071	0.440365	0.520185
Zranb3	0.0218662	0.0112786	0.00283298	0.0353693	0.0193933	0
Gm28800	0	0	0	0	0	0
R3hdm1	0.254877	0.342856	0.350203	0.498585	0.547615	0.529198
Ubxn4	1.759	1.21784	1.54045	1.53618	1.63872	1.90825
Lct	0	0	0	0	0	0
Mcm6	0.0713683	0.097532	0.0551982	0.260705	0.34616	0.296564
Dars	0.203642	0.155278	0.0402472	0.155426	0.14809	0.182126
Cxcr4	1.34685	0.857889	0.839665	0.290014	0.56153	0.774875
Thsd7b	0.010944	0	0	0	0.0115975	0.0221773
Cd55b	0	0	0	0	0	0
Gm15675	0.00161869	0	0	0	0	0.00480352
Cd55	0.294238	0.0712629	0.00272865	0.0160283	0.219766	0.231377
Gm16083	0	0	0	0	0	0.00534894
C4bp	0.00679117	0.0311085	0	0.0515669	0.0321371	0.00754346
Pfkfb2	0.0128371	0	0.00542327	0	0.0198722	0.00912572
Yod1	0.0633318	0.0668732	0.0874238	0.0353126	0.140148	0.120544
AA986860	0.00461048	0.0107917	0.00500192	0.00368938	0.00931175	0
Gm28857	0	0	0	0	0	0
Gm28856	0	0	0	0	0	0
Fcamr	0	0	0	0	0	0
Gm15848	0	0	0	0.00680657	0	0
Pigr	0.00452161	0	0	0	0.00633673	0.0150229
Fcmr	0.00708473	0.0113056	0	0	0.00537168	0
Il24	0	0	0.0141317	0	0	0
Il19	0	0.00333295	0	0	0	0
Il10	1.26116	0.831599	0.573852	0.0874116	0.119759	0.143905
Mapkapk2	3.24605	2.2294	3.21933	0.832445	1.15078	1.0185
Dyrk3	0.00356678	0.00779553	0.00686648	0.0100298	0.0141709	0.0743749
Eif2d	0.064002	0.0532247	0.0101086	0.0753502	0.138612	0.186701
Rassf5	0.158086	0.209875	0.29218	0.341608	0.744744	0.861231
Ikbke	0.0981146	0.025841	0.0917698	0	0.0491898	0.0620827
Gm28913	0	0	0	0	0	0
Srgap2	0.719037	0.6996	0.170504	0.136517	0.310589	0.188811
Gm29488	0.0313275	0.0359793	0.00254658	0.00362652	0.00542808	0.0123904
Fam72a	0.0274688	0.0209421	0	0	0.0158041	0
Ctse	0.058793	0.225549	0.0408139	0.24753	0.299681	0.561861
Rab7b	1.67413	1.62051	0.590018	2.14473	0.0477361	0.0102263
Slc26a9	0.00931532	0.0051519	0	0	0	0
Pm20d1	0.0014392	0	0.00350538	0	0	0
Slc41a1	0.0940422	0.188588	0.298344	0.278106	0.163567	0.301485
Rab29	0.110346	0.0860081	0.0113159	0.0428418	0.0542801	0.0427569
Nucks1	0.709462	0.727653	0.687088	0.858776	1.14546	1.19028
Slc45a3	0.00370124	0.00257735	0	0.0370163	0.0011287	0.00408529
Elk4	0.283637	0.218684	0.277239	0.24629	0.64875	0.874142
Mfsd4a	0.0333929	0.0216538	0.00602708	0.00390363	0.0758615	0.0492225
Cdk18	0.02451	0.0837261	0.0386102	0	0.0266665	0
Gm29629	0	0	0	0	0	0
Lemd1	0	0	0	0	0	0
Klhdc8a	0	0	0	0	0	0
Nuak2	0.207463	0.49269	0.557186	0.565411	0.0702875	0.0590177
Tmcc2	0.00817209	0.0150319	0.0371042	0	0	0
Dstyk	0.0912604	0.0480491	0.114112	0.110014	0.130855	0.0763906
6030442K20Rik	0.00203919	0.00985133	0	0	0.00106696	0
Rbbp5	0.0330892	0.0366715	0.0480081	0.0300435	0.227237	0.128213
Tmem81	0.00467187	0.0101037	0	0.00239329	0.00447952	0.00313762
Cntn2	0	0	0	0	0	0.0188171
Nfasc	0.00384593	0	0	0	0	0
Lrrn2	0	0	0	0	0.0137711	0.0193568
Mdm4	0.351859	0.358002	0.401514	0.399033	0.835405	0.786538
Pik3c2b	0.00335997	0	0.0105066	0.00503935	0.0114069	0.00161023
Ppp1r15b	0.771126	0.45127	1.20395	0.50745	0.425999	0.506104
Plekha6	0.00889541	0	0.00676907	0.00418597	0.0376349	0
Gm19461	0.00162518	0.00302121	0	0.00239329	0	0
Kiss1	0	0	0	0	0	0
Ren1	0.0589139	0.0677681	0.117896	0.00527889	0.0458744	0.0943216
Etnk2	0.00683142	0.00560088	0.0104226	0	0.0266206	0.000916613
Sox13	0.00109592	0	0.0054573	0.00865466	0.0134961	0.237695
Snrpe	1.35684	1.53931	2.02197	2.89932	2.71646	3.20694
Zc3h11a	0.0208832	0.0273435	0.0189771	0.0368307	0.0835321	0.0326992
Gm38394	0.00882973	0	0	0	0.0218328	0.0266106
Lax1	0.013677	0.00334311	0	0.0116353	0.437841	0.447555
Atp2b4	0.0362858	0.117633	0.35859	0.12676	0.630751	0.956043
Optc	0	0	0	0	0	0
Prelp	0.00787275	0.00261041	0.00307182	0.0266928	0.0249578	0.009173
Fmod	0.051947	0.0196483	0	0.0182921	0.0528382	0.0198276
Btg2	5.68441	7.95952	3.47169	6.64939	6.95401	6.29055
Chit1	0	0	0	0	0	0
Chil1	0.0135474	0.00743865	0.0596323	0	0	0.00622378
Mybph	0.00259845	0.00641957	0.00279684	0	0.00163851	0
Adora1	0	0	0	0	0.00284705	0.0150123
Ppfia4	0.137346	0.781192	0.302591	0.524742	0.00830644	0
Tmem183a	0.146338	0.139732	0.254727	0.237663	0.44646	0.453125
Cyb5r1	0.10549	0.103614	0.0974015	0.191563	0.0629543	0.0221809
Adipor1	0.780044	0.972447	0.828493	0.634006	1.05388	0.895377
Klhl12	0.0160155	0.0369125	0.0232895	0.0263181	0.209028	0.139943
Rabif	0.0560631	0.0701545	0.0316684	0.0463011	0.239139	0.233191
Kdm5b	0.152491	0.139485	0.0858397	0.0690898	0.564978	0.443703
Syt2	0	0	0	0	0	0
Ppp1r12b	0.039235	0.0520993	0.0464275	0.133745	0.0283221	0.0295006
Ube2t	0.00820285	0.0308238	0.036015	0.0367781	0.0661932	0.0745259
Lgr6	0	0	0	0	0	0
Ptpn7	0.0457257	0.0304554	0.0313277	0.0434155	0.360983	0.298789
Arl8a	1.01036	0.658251	0.357106	0.178705	0.301561	0.27236
Gm15445	0.00657713	0.00962075	0.00685406	0	0.00941644	0
Gpr37l1	0	0.00787017	0.00312982	0	0	0
Elf3	0.0236514	0.045811	0	0.0139946	0.00780619	0.0434214
Rnpep	0.381253	0.461544	0.408842	0.325182	0.123313	0.0966458
Timm17a	0.471971	0.400498	0.454627	0.556216	0.719515	0.895893
Lmod1	0.0111667	0.00583095	0	0.01448	0.00945129	0.00526038
Shisa4	0.107924	0.132894	0.0475796	0.049913	0.0712091	0.0783557
Ipo9	0.0965926	0.129485	0.0542261	0.0938566	0.100761	0.131348
Nav1	0.3255	0.0958916	0.403619	0.325964	0.0228145	0.0165499
Csrp1	0.733674	0.34129	0.90347	1.00517	0.640345	0.647416
Phlda3	0.0346986	0.00865939	0	0.0430618	0.0230599	0.00635405
Tnni1	0	0	0.00307182	0	0.00490612	0
Lad1	0.0240251	0.00343775	0.0200341	0.0140808	0.0255892	0.00405618
Tnnt2	0	0	0.0594179	0.168852	0	0
Pkp1	0.00528432	0	0.00607818	0	0	0
Igfn1	0	0	0	0	0	0
Tmem9	0.0951745	0.0611887	0.0149191	0.0370655	0.0952811	0.0919577
Cacna1s	0.00807793	0	0.245503	0.542201	0.0146671	0.0212351
Kif21b	0.0494287	0.292204	0.261817	0.368858	0.316938	0.197968
Mroh3	0	0	0	0	0	0
Inava	0	0.0146403	0	0	0.00870695	0.00405618
Camsap2	0.101193	0.107138	0.153798	0.171497	0.07683	0.275816
9230116N13Rik	0.0301562	0.0496199	0	0.00202303	0.0168977	0
Ddx59	0.0640664	0.00837556	0.0217824	0.008558	0.0200398	0.0286938
Kif14	0	0.00134807	0	0.0121504	0.000788395	0
Zfp281	0.35565	0.159183	0.301427	0.108387	0.295651	0.347861
Gm19705	0.00952723	0.0130753	0	0.0036784	0.00104643	0.0154449
Nr5a2	0	0	0	0	0.00383803	0
Gm4258	0.0101013	0.0114764	0.0142137	0.011099	0.018947	0.0222318
Ptprc	3.67702	4.06947	5.07868	3.24842	10.314	6.29113
Atp6v1g3	0	0	0	0	0.0518034	0.152863
Nek7	0.404107	0.332046	0.292631	0.227537	0.699272	0.522346
2310009B15Rik	0.181451	0.222474	0.239432	0.302367	0.146874	0.139066
Dennd1b	0.292531	0.366506	0.265342	0.386052	0.411359	0.47059
Zbtb41	0.101319	0.0688939	0.0312218	0.079064	0.172186	0.178062
Aspm	0.00762163	0.00213729	0.0482276	0.0213301	0.0184353	0.0281777
Cfh	2.15024	1.07267	0.411207	0.629648	0.108062	0.0834997
Kcnt2	0.00525052	0	0	0	0.00377674	0
Cdc73	0.290395	0.301215	0.267649	0.223415	0.422168	0.57757
B3galt2	0	0.0228285	0	0	0.0204761	0
Glrx2	0.279084	0.236713	0.338973	0.358585	0.412271	0.450915
Ro60	0.0518698	0.0374971	0	0.036947	0.0318791	0.0241694
Uchl5	0.214137	0.242786	0.12202	0.257733	0.345066	0.267489
Gm29170	0.0242866	0.0544812	0	0.0339756	0.0674925	0.0354855
Rgs2	2.48039	5.65735	2.08562	3.41303	7.61705	6.36697
Rgs13	0.117713	0	0	0	0.00364556	0
Rgs1	8.12317	31.8346	15.6414	12.9736	27.9104	13.3073
Rgs18	0.203765	0.0686054	0.0411268	0.169773	0.0587108	0.00333667
Brinp3	0.00403616	0	0	0	0	0
Pla2g4a	0.135504	0.113283	0.105991	0.0236914	0.0304382	0.0156935
Ptgs2os	0.00620202	0.014709	0.119503	0	0.00370207	0.00657737
Ptgs2	2.8432	2.46392	4.47352	0.340198	0.408328	0.356455
Ptgs2os2	0.0729894	0.0578731	0.17909	0.0106928	0.00622373	0
Odr4	0.160388	0.163603	0.060953	0.0499165	0.100327	0.06475
Tpr	1.63395	1.13416	1.41668	1.46641	3.02207	3.35975
Prg4	0.106626	0	0.100748	0.00294929	0	0
Hmcn1	0.00418842	0	0	0	0.0112782	0
Gm8947	0	0	0	0	0	0
Gm10138	0.152729	0.228855	0.0656039	0.0560822	0.0544764	0.0807402
Ivns1abp	0.637405	0.850008	0.501401	1.32643	1.16034	1.6161
Swt1	0.562711	0.604266	0.328371	0.415951	1.2935	0.715352
Trmt1l	0.0848652	0.196209	0.0825286	0.0293456	0.234186	0.156214
Rnf2	0.426797	0.311978	0.26869	0.107436	0.412635	0.540345
Fam129a	0.846683	0.85564	1.31197	0.821983	0.480787	1.22531
2810414N06Rik	0.00646767	0	0	0	0	0
Edem3	0.074135	0.0717689	0.0650033	0.0656738	0.0939119	0.146169
1700025G04Rik	0.110385	0.140569	0.204435	0.417692	0.465422	0.223873
Tsen15	0.0899314	0.0901946	0.0160678	0.0981047	0.200306	0.189505
Colgalt2	0.00150937	0.00304902	0	0	0.00341947	0.0332414
Rgl1	3.23336	0.632243	0.813711	0.0537892	0.105312	0.0516717
Arpc5	2.12514	2.10025	4.25976	3.28242	3.46509	3.44073
Ncf2	1.50816	1.6616	1.82108	0.589784	0.165445	0.048469
Smg7	0.208241	0.182632	0.295118	0.174344	0.692221	0.815657
Gm28791	0.0445688	0.0375351	0.0227864	0.0295467	0.057812	0.0443433
Nmnat2	0.0029981	0	0.00599033	0	0.0453463	0.0409672
Lamc2	0.0792359	0.0517392	0.016861	0.0150078	0.0259036	0.0338269
Lamc1	0.140466	0.119633	0.0853074	0.0588233	0.342777	0.457408
E330020D12Rik	0.222568	0.235233	0.0123292	0.131674	0.0722532	0.0598025
Shcbp1l	0	0.00182792	0	0	0	0
Dhx9	0.549165	0.627614	0.359624	0.576873	1.13115	0.854965
Npl	0.770461	0.371864	0.0736275	0.022497	0.0351178	0.0900637
C230024C17Rik	0	0	0	0	0.0295177	0.0400081
Rgs16	0.0911957	0.0457466	0.022906	0.0763507	0.731539	0.560505
Rnasel	0.76772	0.369085	0.322074	0.0218625	0.137932	0.163277
Rgsl1	0	0	0	0	0	0
Teddm2	0	0.0195705	0.104119	0	0.00627818	0.0502647
Teddm1b	0.00920132	0	0.0268746	0.0255258	0.0178912	0
Teddm1a	0.0704091	0.110369	0.102338	0	0.0740265	0.189833
Glul	3.42956	3.02486	0.529532	0.501507	0.902021	0.535446
Gm29291	0.0420675	0.0538156	0	0	0	0
Gm28286	0	0	0	0	0	0
A830008E24Rik	0.00328127	0.0728353	0.0107108	0.0073276	0.0124217	0.00837422
Zfp648	0	0	0	0	0	0
Cacna1e	0.00251285	0	0	0	0.00432639	0.00242005
Gm9530	0.0030309	0.00928001	0.0302851	0.234161	0.0019972	0
Ier5	4.38544	4.426	2.27234	3.15761	2.14549	1.62478
Mr1	0.0388595	0.036863	0.0328169	0.00406732	0.0341724	0.0201973
Stx6	0.391776	0.456929	0.471374	0.389085	0.439074	0.571047
BC034090	0	0	0	0.0116919	0	0
Xpr1	0.217433	0.330315	0.253037	0.273508	0.436602	0.496412
Gm5532	0	0	0	0	0	0
Acbd6	0.290704	0.425799	0.554701	0.470844	0.800377	0.804428
Lhx4	0	0	0	0	0	0
Qsox1	0.906264	0.644672	0.444516	0.289806	0.228481	0.212573
Cep350	0.378096	0.357768	0.43363	0.416492	0.503058	0.481819
Tor1aip1	0.959003	0.952127	1.00379	0.828512	0.645451	0.694797
Tor1aip2	0.352634	0.265072	0.38505	0.495812	0.48281	0.641146
Tdrd5	0	0	0	0	0	0
4930518J20Rik	0	0	0	0	0	0
Axdnd1	0	0.0112966	0.00193107	0	0	0
Gm2000	0.270464	0.247273	0.399542	0.381763	0.329921	0.361179
Soat1	1.00103	1.42473	0.930191	0.863153	0.356743	0.288102
Abl2	0.47966	0.32342	0.244483	0.136034	0.118794	0.116585
Tor3a	0.522434	0.615149	0.280745	0.362719	0.193384	0.160079
Fam20b	0.122441	0.0978398	0.110751	0.143881	0.0832124	0.110034
Ralgps2	0.345891	0.325637	0.0658669	0.0727775	0.15536	0.385042
Angptl1	0	0.0045251	0	0	0	0.00785578
4930439D14Rik	0.000486721	0.0038573	0	0	0	0.00470427
Tex35	0	0	0	0	0.00295095	0
Rasal2	0.0925044	0.0501719	0.0437673	0.0330444	0.0161009	0.00638971
Cryzl2	0.132636	0.172021	0.0174902	0.0531059	0.014468	0.0304805
Sec16b	0.00902978	0	0	0	0	0
Brinp2	0	0	0	0	0	0
Astn1	0	0	0	0	0	0
Pappa2	0	0.010624	0	0	0.00463762	0
Cop1	0.24893	0.300158	0.606562	0.296179	0.376567	0.241579
Tnr	0	0	0	0	0	0.00366547
4930523C07Rik	0.389337	0.130546	1.14382	0.865162	1.87221	2.55157
4930562F07Rik	0	0	0	0	0	0
Tnn	0.00292114	0	0	0	0	0
Mrps14	0.553346	0.743385	0.591554	1.11749	1.12316	1.10331
Cacybp	0.84157	0.942862	0.548382	1.15031	1.93883	0.913723
Rabgap1l	0.121096	0.0554365	0.154341	0.180257	0.835707	0.732934
Gm37529	0	0	0.00946779	0.0138271	0.0152629	0
Gm37083	0	0	0	0.00767204	0.00348719	0
Rc3h1	0.375072	0.33217	0.547507	0.428098	0.446232	0.547925
Serpinc1	0.0104496	0	0	0	0	0.0209834
Zbtb37	0.0533694	0.0226149	0.0734386	0.12914	0.0328914	0.0576511
Gas5	1.44078	1.66367	1.01369	2.20312	2.53619	2.68745
Dars2	0.0159733	0.0587876	0.0166278	0.0278406	0.0307197	0.0552263
Cenpl	0.038718	0.0395606	0.0739605	0.0501629	0.156588	0.173818
Klhl20	0.0288705	0.0234134	0.0335155	0.0225535	0.0453112	0.0921106
Ankrd45	0	0	0	0	0	0
Prdx6	1.32152	1.22584	2.83089	2.45689	8.22398	11.4808
Tnfsf4	0.00318803	0	0.0483338	0.0730024	0.0261481	0.00991016
Tnfsf18	0.0364171	0.0659322	0.0223276	0.00657528	0.00192998	0
Fasl	0.00102108	0.0107781	0	0.00347647	2.07278	0.64367
Suco	0.774218	0.6403	0.589131	0.663036	2.03994	2.50005
4930558K02Rik	0.00240877	0	0	0	0.0124735	0.0292953
Pigc	0.0410985	0.0637293	0.0184704	0.00347647	0.0710804	0.140851
Dnm3	0.00853124	0.013729	0.00655348	0	0.00585009	0
2810442N19Rik	0.0221441	0.0110531	0	0	0	0
Dnm3os	0	0.0319162	0.00633088	0	0.00113971	0
Eef1aknmt	0.00578804	0.0889364	0.0108207	0	0.0243863	0.0332327
Vamp4	0.344464	0.376749	0.585091	0.385657	0.800618	0.970402
Myoc	0.0203175	0.00396025	0	0	0	0
Prrc2c	1.78402	1.70168	1.95244	1.56959	4.09335	5.26069
Fmo1	0.0114202	0	0	0.0205984	0.0186853	0.00242005
Fmo2	0.0813199	0.0337929	0.0150785	0.0298568	0.0225369	0.0711294
Fmo6	0	0	0	0	0	0
Fmo3	0	0	0	0	0	0.0254873
Prrx1	0.011322	0.0162195	0.0109359	0.0125126	0.0127644	0.0237174
Gorab	0.0472363	0.00949429	0.0442932	0.0206121	0.175831	0.205068
Mettl11b	0	0	0	0	0	0
Kifap3	0.103703	0.148391	0.0531767	0.128401	0.0312846	0.0391801
Scyl3	0.0648098	0.0846071	0.11017	0.10166	0.159465	0.290727
BC055324	0.00287447	0.00151189	0	0.0459593	0.00165253	0
Mettl18	0.00884457	0.013448	0	0.0243481	0.0356462	0.0275939
Sele	0.0679424	0	0.0365075	0.00830853	0.0188855	0.0634421
Sell	0.00237225	0.0155153	0.114435	0.198283	0.130932	0.116599
Selp	0.125567	0	0.163881	0.00953489	0.0396673	0.0752397
Gm16587	0	0	0	0	0	0
Gm16548	0	0	0	0	0.00239089	0
F5	0.0356094	0	0.0428197	0.0270963	0	0
Slc19a2	0.0255134	0.0180774	0.00258329	0	0.0385261	0.0671723
Ccdc181	0.023403	0.0513263	0.00838757	0.0168543	0.0415397	0.0316873
Blzf1	0.0556615	0.0210773	0.08264	0.136067	0.115126	0.0803734
Nme7	0.033358	0.0126519	0.00790325	0.0219063	0.0713686	0.0251649
Atp1b1	0.207554	0.0404037	0.0242266	0.0382413	0.769673	0.235425
Gm26685	0	0	0	0	0	0
Gm36945	0.00234126	0	0	0	0.00193749	0
Dpt	0.0191463	0.0173058	0.039648	0.0319654	0.0219986	0.0183483
Xcl1	0.156025	0.0330749	0.278512	0.471571	19.3524	2.32037
Sft2d2	0.323039	0.271471	0.169581	0.162062	0.941444	0.383294
Tiprl	0.249335	0.222999	0.30275	0.453425	2.65792	1.30635
Gm38190	0.0116176	0.0228397	0	0.0154976	0.0376156	0.0393113
Gpr161	0	0	0	0	0	0
Dcaf6	0.0570328	0.0448816	0.0391447	0.0413038	0.0849011	0.0501517
Mpc2	0.755073	0.615691	1.10908	1.71313	0.909758	1.2312
Adcy10	0.00589825	0	0	0	0	0
Mpzl1	0.0167003	0.00273207	0	0	0.00417924	0.0241508
Rcsd1	0.363251	0.395382	0.278083	0.308758	0.470037	0.740599
Creg1	1.85546	2.18587	1.02528	1.43623	0.660889	0.392915
Gm16565	0	0	0	0	0.0380851	0.0430946
Cd247	0.0136667	0.0033275	0	0.0327665	0.428021	1.51669
Pou2f1	0.136748	0.167975	0.0916296	0.0372002	0.187123	0.22282
Dusp27	0	0.00314182	0	0	0	0
Gpa33	0	0	0	0	0	0
Mael	0	0	0	0	0	0
Ildr2	0.0273256	0.0156281	0.0128389	0.00270332	0.00613074	0.00526038
Gm15853	0.0263969	0.0127763	0.00511083	0.0307005	0.0170392	0.0108954
Tada1	0.0903812	0.104569	0.0983065	0.149736	0.135776	0.141047
Pogk	0.248771	0.0888982	0.18759	0.0437862	0.100398	0.0555491
Gm4846	0.019808	0.0210291	0.00926806	0	0	0.0158299
Gm16701.1	0.00266085	0.00359269	0	0	0	0
Fam78b	0.00711178	0.00357197	0.0684786	0.00441815	0.0163215	0.0364471
Uck2	0.0830657	0.0145519	0.835285	0.499277	0.291066	0.177024
Tmco1	0.528214	0.653525	0.377775	0.505935	0.298538	0.391759
Aldh9a1	0.29961	0.16713	0.199709	0.237178	0.146189	0.17059
Mgst3	0.210558	0.297246	0.189753	0.18003	0.0978596	0.115169
Lrrc52	0	0	0	0	0	0
Rxrg	0.00366898	0	0	0	0	0
Gm20711	0	0	0	0	0	0
Pbx1	0.170445	0.117022	0.144824	0.208806	0.0658757	0.0507372
Nuf2	0	0.0227682	0.0153735	0.00553508	0.00645021	0.0249637
Rgs5	0.0314048	0.0496002	0.0118681	0.0472001	0.0345073	0.0353003
Rgs4	0.00345465	0	0	0	0.0067738	0
Ccdc190	0	0	0	0	0	0
Hsd17b7	0.0112612	0.0133921	0.0742243	0.0185081	0.0832517	0.0945053
3110045C21Rik	0	0	0	0	0	0
Ddr2	0.00898386	0	0.028721	0.0270828	0	0.0266757
Uap1	0.234237	0.191644	0.737969	0.51773	0.331935	0.375446
Uhmk1	0.234121	0.168747	0.264895	0.319102	0.316282	0.296685
4930500M09Rik	0	0	0	0.039136	0	0.0214826
Sh2d1b1	0.0172855	0.258233	0.038754	0	0.100374	0.00764296
Gm7694	0.0146084	0.00761279	0	0.0096753	0.00105813	0.00403223
Nos1ap	0.016994	0.0444934	0	0	0.00159999	0
Spata46	0	0	0	0	0	0
Olfml2b	0.0205994	0.00447956	0	0	0	0.00644093
Atf6	0.482035	0.479509	0.525501	0.369335	0.205929	0.415878
Dusp12	0.082361	0.133311	0.0277138	0.0667391	0.126633	0.205236
Gm26620	0.00409266	0.00891648	0.00588142	0.0271155	0.00537994	0.00677639
Fcrla	0.00850058	0	0.00378823	0.0232072	0.00834149	0
Fcgr2b	3.37975	1.7695	1.51992	0.340315	0.120703	0.0372332
Fcgr4	0.456285	0.720856	0.452638	0.0446574	0.0199377	0.00372443
Fcgr3	2.67311	3.08336	1.05139	0.105764	0.281397	0.0963811
Cfap126	0.0183385	0.0177156	0.00699592	0	0.0350085	0.00526038
Sdhc	0.342747	0.270577	0.364733	0.420002	0.208398	0.265863
Mpz	0	0.00787017	0	0	0.00394197	0
Pcp4l1	0.0283385	0.0126549	0.0272931	0.0871184	0.0124544	0.0343896
Nr1i3	0	0	0	0	0	0
Tomm40l	0.0366016	0.0223034	0.00654943	0.0187961	0.0732917	0.0888389
Fcer1g	15.8909	20.5749	14.7578	3.91581	11.1327	0.896607
Ndufs2	0.336944	0.503364	0.361638	0.544863	0.534515	0.431917
Adamts4	0.131725	0.0186122	0.0394205	0.0386487	0.0262923	0.0318232
B4galt3	0.198943	0.173745	0.0786745	0.106411	0.13932	0.112275
Ppox	0.0973882	0.156034	0.0378595	0.0111778	0.0866331	0.117867
Usp21	0.0490466	0.0146936	0.0495861	0.0176606	0.0680999	0.0118499
Ufc1	0.615218	0.482944	0.723747	0.869345	0.714368	1.0927
Gm20045	0.00410703	0.0399116	0.0239288	0.0231221	0.00976361	0.0142867
Dedd	0.058413	0.0523161	0.108737	0.183194	0.12371	0.126713
Nit1	0.100293	0.133616	0.050192	0.0890924	0.112202	0.0962246
Pfdn2	1.00123	0.939755	0.655296	0.68016	1.44449	1.65501
Klhdc9	0	0	0	0	0.00581838	0
Nectin4	0.0232885	0.0524485	0	0	0.0107731	0
Arhgap30	0.488296	0.543582	0.500694	0.717634	0.891343	0.820727
Usf1	0.0740293	0.217155	0.0897225	0.113251	0.231019	0.176798
Tstd1	0	0	0.0038029	0	0.015113	0
F11r	0.0820434	0.595394	0.185006	0.163507	0.0518586	0.0474612
B930036N10Rik	0.286663	0.471096	0.13435	0.169883	0.302852	0.398189
Alyref2	0.0480033	0.0491575	0.0294778	0.0765629	0.0729328	0.105906
Itln1	0	0	0.00919724	0.0064589	0.103808	0.0104125
Cd244a	0.00890016	0.0249497	0.0397098	0.0459683	0.220307	0.00157605
Ly9	0.174503	0.248185	0.129703	0.122479	0.145836	0.231064
Slamf7	0.934261	0.888974	1.08685	1.00856	1.03181	0.19881
A630035G10Rik	0.0188226	0.00447253	0	0	0.0113773	0.00978432
Cd48	0.825187	1.00654	0.616637	0.723235	0.533737	0.378207
Slamf1	0.161673	0.0581875	0.131845	0.0052676	0.128265	0.465961
Cd84	0.497818	0.713824	0.183009	0.108438	0.379844	0.655751
Gm10521	0.0170791	0.00484794	0	0	0	0
Gm37065	0	0.0126292	0.00732407	0	0.00313373	0
Slamf6	0.0784579	0.173385	0.00581821	0.0163365	0.103343	0.162086
Vangl2	0.00795765	0.0224436	0	0.0172706	0.00113971	0.000916613
Ncstn	0.259122	0.28793	0.330242	0.12366	0.219661	0.145722
Copa	0.546139	0.400796	0.481286	0.577737	0.675681	0.749013
Gm37756	0	0	0	0	0.00428281	0
Pex19	0.0661337	0.0494652	0.1131	0.0662742	0.164218	0.210038
Dcaf8	0.302513	0.447781	0.274217	0.20139	0.533311	0.844701
Pea15a	1.18508	1.49776	0.644507	0.471843	0.455153	0.667732
Casq1	0	0	0	0.00202303	0	0
Atp1a4	0	0	0	0	0.00225793	0
Igsf8	0.290258	0.645398	0.487377	0.21582	0.349933	0.722305
Atp1a2	0.00185682	0.0124483	0.0217493	0	0.00442091	0.00816569
Kcnj9	0.00399936	0.0559737	0	0	0	0.0115871
Gm36937	0.00151676	0	0	0	0	0
Kcnj10	0.0220534	0.203255	0.00717673	0	0.00159999	0
Pigm	0.0639033	0.0641492	0.163506	0.117983	0.152029	0.244028
Slamf9	1.06121	2.24302	1.30465	0.413479	0.0535023	0.00125252
Igsf9	0.0233842	0.00300702	0.0467962	0.0228157	0.00648564	0
Tagln2	2.98135	2.5018	5.83384	6.94772	3.75587	5.36175
Cfap45	0.0189871	0.0151634	0.0755421	0.0499152	0.0170451	0.0482454
4933439K11Rik	0.006854	0.00426242	0	0.0130005	0	0
Vsig8	0.0080109	0.00219559	0	0.00679812	0	0
Slamf8	0.303213	0.270305	0.158224	0.160955	0.011613	0.00125252
Fcrl6	0.00433825	0	0	0	0.271479	0.0498882
Dusp23	0.0694541	0.0601006	0.040179	0.0209254	0.00333791	0.00931018
Fcer1a	0.0439308	0	0	0.00721548	0.00136637	0
Ackr1	0	0	0	0.00303119	0.00478298	0.0158526
Cadm3	0.00971149	0	0.0298944	0.0112868	0	0
Aim2	0.33	0.383464	0.433105	0.33731	0.488465	0.402248
Ifi206	0.133788	0.0383232	0.0865561	0.00202303	0.019965	0.0174488
Ifi214	0.129912	0.116355	0.229955	0.0633867	0.178358	0.0901931
Ifi213	0.0740631	0.0572927	0.0783085	0	0.0636255	0.0456699
Ifi209	0.369448	0.338689	0.595533	0.358129	0.382619	0.264312
Ifi208	0.134628	0.0518401	0.102831	0.0306024	0.131814	0.0729246
Ifi207	6.22206	2.67618	2.07203	0.617944	0.277015	0.0221879
Ifi204	2.36232	1.07631	1.26971	0.344621	0.107729	0.031236
Mndal	1.10495	0.52315	0.460386	0.231681	0.344942	0.190703
Ifi211	1.28979	0.760721	1.01997	0.56324	0.0790682	0.0109883
Ifi203	2.41289	0.785893	0.901062	0.31878	0.555179	0.290882
Ifi202b	2.81016	1.19462	1.47667	0.487979	0.127984	0.010532
Ifi205	0.384085	0.097119	1.1536	1.35375	0.0379601	0.0144208
Olfr433	0.05754	0.0143923	0.0295075	0.158039	0.000866209	0
Olfr432	0.00669234	0	0.00849596	0.017535	0	0
Fmn2	0	0	0	0	0	0
Grem2	0	0	0	0	0	0
Rgs7	0	0	0	0	0.00257575	0
Fh1	0.271074	0.124439	0.169906	0.429598	0.257012	0.135166
Kmo	0.0423734	0.0227795	0.0176813	0.100858	0.0122415	0.000916613
Opn3	0.0140383	0	0.00279154	0	0	0
Chml	0.0832126	0.0225404	0.0326939	0.033438	0.0206517	0.0176096
Exo1	0	0	0.00737221	0.0032232	0.0056335	0.0247935
Pld5	0	0	0	0	0	0
Rbm8a2	0.00596344	0.00278713	0	0.00557784	0.00617956	0.00409263
Cep170	0.604287	0.457871	0.517421	0.653097	0.191139	0.323531
Sdccag8	0.0781958	0.130466	0.148661	0.1208	0.0445201	0.147146
Akt3	0.0418	0.03171	0.139547	0.173426	0.121689	0.149754
Gm26801	0.00969928	0	0.0129042	0	0	0
Zbtb18	0.0772607	0.0906675	0.914401	0.138893	0.0714499	0.0102095
2310043L19Rik	0.0126763	0	0.0515879	0.00657528	0	0
Adss	0.438083	0.402126	0.646466	1.02855	0.936719	0.910553
Catspere2	0.00869336	0.0234139	0	0.00732865	0.0054942	0
Desi2	0.207193	0.237113	0.244321	0.213769	0.427734	0.357369
B230369F24Rik	0.0047669	0.0210405	0	0.00622286	0.00337281	0.00500961
Cox20	0.255009	0.309967	0.14181	0.288883	0.545063	0.396566
Hnrnpu	2.38112	2.00395	1.86261	1.55956	3.31795	2.94619
Efcab2	0.00535856	0.0257292	0.0115981	0.0494935	0.00142782	0.0149614
Kif26b	0	0	0.00982779	0	0	0
Smyd3	0.0951547	0.116726	0.0362205	0.0328165	0.344197	0.228395
Tfb2m	0.0432947	0.0524118	0.0440752	0.0387724	0.224021	0.189739
Cnst	0.0410319	0.0226933	0.00395721	0.0148703	0.271648	0.342323
Sccpdh	0.0385021	0.0789184	0.00598088	0.0430369	0.0549431	0.0025168
Ahctf1	0.255727	0.170062	0.241074	0.386934	0.609882	0.38473
Cdc42bpa	0.0795041	0.0774582	0.0294795	0.0289702	0.0322896	0.0204898
Coq8a	0.0202248	0.0730992	0.052813	0.0125492	0.119153	0.11166
Psen2	0.127673	0.334586	0.0998681	0.18342	0.367338	0.599137
Gm31728	0	0.0120469	0.0120336	0	0	0
Itpkb	1.30105	0.953295	1.4565	0.970605	1.88883	2.28374
Stum	0	0	0	0	0	0
Parp1	0.36838	0.222732	0.152466	0.272142	0.290195	0.578476
Lin9	0.0160655	0.0634877	0.0451807	0.0927628	0.0476535	0.0870481
Acbd3	0.868426	0.734027	0.985979	0.543326	0.499068	0.583258
Gm37768	0	0.00473256	0.0448334	0	0	0
H3f3a	13.0868	11.2463	20.9003	16.8842	12.0525	13.397
H3f3aos	0.00805421	0.00374573	0.00717673	0.00361762	0.0107083	0.00810754
Sde2	1.17152	0.638271	1.02766	0.458633	0.488288	0.585407
Lefty2	0	0	0	0	0	0
Pycr2	0.222302	0.233964	0.0835081	0.217941	0.478468	0.670199
Lefty1	0.0377702	0.0256589	0	0.126397	0.0457651	0.0153537
Tmem63a	0.155961	0.0944804	0.0621478	0.0158041	0.1067	0.136688
Ephx1	0.188216	0.150869	0.0651372	0.102353	0.0492699	0.0481654
Nvl	0.0402272	0.0614358	0.0434678	0.0593059	0.133592	0.111436
Cnih4	0.827355	0.671758	0.896313	1.18428	0.371849	0.457113
Wdr26	1.11595	0.874921	1.08845	0.982276	0.902407	1.05546
A430110L20Rik	0	0.00213729	0	0.00732865	0.00110794	0
Ccdc121	0	0	0	0	0	0
Dnah14	0.0025021	0	0	0	0	0
Lbr	0.3752	0.272613	0.441293	0.243592	1.08239	0.915349
Enah	0.0996926	0.0462753	0.0484258	0.172018	0.0546012	0.0279145
Srp9	1.02758	1.09279	1.13397	1.48591	1.92256	2.5507
Degs1	0.753151	0.534389	0.759289	0.486706	0.683171	0.724488
1700047M11Rik	0	0	0	0	0.00480484	0
Fbxo28	0.110377	0.135865	0.225047	0.143248	0.123269	0.263995
Trp53bp2	0.197504	0.206783	0.151276	0.0535906	0.218571	0.20078
Capn2	0.241764	0.160316	0.391806	0.187678	0.256219	0.233813
Capn8	0	0	0	0	0	0
Susd4	0	0	0	0.00158921	0.0142267	0.0189686
Tlr5	0.0418014	0.0189607	0.012198	0	0.00257311	0
Gm38079	0.0143807	0	0	0	0.00308973	0
Disp1	0.020921	0.05199	0.009756	0.00904979	0.0243814	0.0125792
Brox	0.238362	0.183558	0.184291	0.317381	0.247904	0.153791
Aida	0.197157	0.158139	0.152081	0.1361	0.139996	0.149642
Mia3	0.43994	0.413343	0.297216	0.45128	0.45781	0.617991
Taf1a	0.0413952	0.0181141	0.0216505	0.0265789	0.084796	0.0891209
Gm37986	0	0	0	0	0	0
Hhipl2	0	0	0	0	0	0
Dusp10	0.146344	0.109427	0.0890564	0.263497	0.959503	1.17541
1700056E22Rik	0.0430919	0.015339	0.0215704	0.0455099	0.0239014	0.0706202
Gm37223	0.0566186	0.0507543	0.037508	0.0175224	0.0584275	0.0379232
Gm37800	0.00893752	0.0205906	0.0135772	0.0434389	0.00113971	0
Hlx	0.395781	0.457814	0.114271	0.323173	0.0348245	0.00216913
Gm34342	0.0157708	0.00642341	0.0138441	0	0	0.00448644
2024-03-01	0	0	0	0	0	0
2024-03-02	0.461552	0.487959	0.354308	0.425428	0.864204	0.552753
C130074G19Rik	0.00952618	0.0193123	0	0.0053714	0.0113322	0.0386473
Mark1	0	0	0	0	0	0.00493686
Rab3gap2	0.357568	0.154155	0.143429	0.0950446	0.211712	0.177479
Iars2	0.0887121	0.123139	0.0928086	0.145189	0.108383	0.213091
Bpnt1	0.0301122	0.0380354	0.0358022	0.0655968	0.133421	0.252806
4930532G15Rik	0.0236357	0.064907	0.0380026	0.00737875	0.0362358	0.0110343
Eprs	0.538209	0.499119	0.717518	0.826859	1.37833	1.94791
Slc30a10	0	0	0	0	0	0
Lyplal1	0.0637658	0.0899813	0.0441592	0.045716	0.01398	0.0353874
Tgfb2	0.0571395	0	0.0181196	0	0.0262642	0
Rrp15	0.110934	0.0821001	0.17448	0.238996	0.239786	0.293807
A430105J06Rik	0.0174363	0	0.0106916	0	0.0158312	0.00539116
Spata17	0	0	0	0	0	0
Gpatch2	0.104497	0.0970178	0.186898	0.122611	0.19668	0.11506
Gm37896	0	0	0	0	0	0
Esrrg	0	0	0	0	0	0
Kctd3	0.0305612	0.0571611	0.00914399	0.0243304	0.0924984	0.0817788
Kcnk2	0	0	0.00272865	0	0.00183028	0.00374587
A430027H14Rik	0	0	0	0	0	0.00123107
Cenpf	0.0321098	0.0664963	0.0337504	0.0493813	0.0652627	0.0760489
Ptpn14	0.0435644	0.0146485	0	0.0449744	0.0229353	0.0433095
Gm37422	0	0	0.00913806	0	0.00225685	0
Smyd2	0.0667901	0.0378036	0.033281	0.0542168	0.182993	0.161322
Prox1	0.00862304	0.0125986	0	0	0.00278257	0.00905915
Rps6kc1	0.0558219	0.0592316	0.0882313	0.0705472	0.0308446	0.0120951
Angel2	0.22316	0.183566	0.252733	0.269978	0.447166	0.678768
Vash2	0.0205994	0.00333607	0	0.00636765	0	0
Gm31373	0	0	0	0	0	0
Flvcr1	0.232026	0.126596	0.101854	0.0388701	0.0583257	0.132761
A230020J21Rik	0	0	0	0	0	0
Spata45	0	0.00438578	0	0	0	0.0158299
Tatdn3	0.00425616	0.0276596	0.0521617	0.0273996	0.0316262	0.0331302
Nsl1	0.00927864	0.0231162	0.0268017	0.0463927	0.00370002	0.00367533
Batf3	0.17722	0.34115	0.364102	0.741002	0.0223537	0.0223418
Fam71a	0.094032	0.0846295	0.00974362	0.00202303	0.0172167	0.011156
Atf3	17.8171	16.6765	6.0714	4.60539	2.8551	2.30539
D730003I15Rik	0.366101	0.343295	0.110468	0.142922	0.102897	0.264393
Gm37168	0.00348093	0.018493	0	0	0	0
Nenf	0.663704	0.948815	0.449184	0.600418	0.304784	0.266651
Pacc1	0.0372058	0.0664603	0.003492	0.0261531	0.00483253	0.010623
Ppp2r5a	0.663109	0.4466	1.12648	0.88169	1.56068	1.47473
Dtl	0.00899691	0.0173363	0.0130345	0.084638	0.0862369	0.141231
Ints7	0.0512535	0.0217609	0.0904087	0.0475554	0.147453	0.121271
Lpgat1	0.192396	0.198582	0.151355	0.285466	0.0753249	0.183496
Gm38037	0	0	0	0	0	0
Nek2	0.00554308	0.00238251	0	0.0436472	0.00210167	0
1700034H15Rik	0.0036398	0	0	0	0.00862191	0
Slc30a1	0.151714	0.312262	0.178936	0.0119175	0.0705352	0.0602527
Rd3	0.00743736	0.0198675	0	0	0.0073339	0
Gm26670	0.023047	0.0279223	0.00514553	0.0239343	0.0220517	0.0242766
Traf5	0.160939	0.211579	0.185524	0.0533127	0.136393	0.0876343
Gm26879	0	0	0	0	0.00333242	0
Rcor3	0.0424054	0.0587273	0.00279684	0.0399813	0.0523158	0.0477456
Gm10516	0.000486721	0.000938716	0	0	0	0
Kcnh1	0	0	0	0.0116919	0	0
Hhat	0.00771614	0.0237858	0.00514553	0	0.0175977	0
Sertad4	0	0	0	0	0	0.00533432
Gm15867	0	0.00603602	0	0	0	0.0025168
Syt14	0.00273056	0	0	0	0.007144	0
Utp25	0.031365	0.0346237	0.0195858	0.0484332	0.0238154	0.0614951
Irf6	0.0310514	0.0311068	0.0471215	0.00633083	0.043667	0.0380622
A130010J15Rik	0.0304565	0.0194515	0.0133882	0.00849838	0.0386657	0.0476014
Traf3ip3	0.023438	0.0810276	0.016515	0.105746	0.428911	0.495208
4930570N18Rik	0.00105084	0	0.00541552	0	0.0391768	0.00938468
Lamb3	0.00761986	0.00644973	0.0177972	0.0101436	0.290119	0.140394
Hsd11b1	0.00500469	0.00112051	0.113932	0.0801131	0.227086	0.266451
G0s2	0.017692	0.0400786	0.481621	0	0.0657923	0.0503216
Camk1g	0	0	0	0	0	0
Mir205hg	0.00604024	0	0	0	0	0
Plxna2	0.0194186	0.0175733	0.0118681	0	0.0100035	0.0255858
Cd34	0.0161666	0.0181124	0.10677	0.0422115	0.023446	0.0170038
Gm16897	0.00369864	0	0	0	0	0.00157605
A330023F24Rik	0.00852823	0.0209291	0	0.00861961	0.0163849	0.0208093
Gm37027	0	0	0.0167881	0	0	0
Cd46	0	0.00958393	0	0	0.00251015	0.0153424
Cr1l	0.481817	0.48978	0.453638	0.30293	0.55131	0.546386
Cr2	0	0	0	0	0.00113971	0
Fam171a1	0.0241575	0	0.00258329	0.0082674	0.0115263	0.0026573
Nmt2	0.171059	0.139329	0.0438123	0.156358	0.365734	0.477068
Rpp38	0.0304502	0.0233362	0.0152094	0.0094903	0.0240741	0.0533306
Acbd7	0	0.049513	0	0.0501177	0.0255764	0.134454
Meig1	0.0422999	0.0218008	0.00367436	0.0429596	0	0.0194604
Dclre1c	0.53711	0.536014	0.148653	0.11923	0.147321	0.169954
Suv39h2	0.0205523	0.0149886	0.0567048	0.0295892	0.0531779	0.0947031
Hspa14	0.302198	0.278697	0.276046	0.681095	0.853295	0.531397
Gm45902	0.0395177	0.0308859	0.0237122	0.0798685	0.0680319	0.04308
Cdnf	0.00551344	0.00245985	0	0.0198931	0	0
Fam107b	0.839141	0.711829	1.9972	0.765278	4.79656	5.99566
Frmd4a	0.410038	0.697459	0.313677	0.084809	0.157129	0.154856
Gm36988	0.0109266	0	0	0	0	0.013328
Prpf18	0.0826338	0.104418	0.113993	0.08648	0.406031	0.288337
Bend7	0	0	0.00168051	0	0.0331093	0
Sephs1	0.0528113	0.0669432	0.0505562	0.173038	0.0750014	0.0605655
Phyh	0.298331	0.42138	0.257529	0.46295	0.303083	0.368104
Mcm10	0.0134044	0.0153796	0.0130345	0.0113204	0.000891597	0.0278689
Optn	0.230255	0.0890974	0.118979	0.0271654	0.097646	0.0760053
4930551O13Rik	0	0	0	0	0.0138113	0
Ccdc3	0.00154662	0	0	0	0	0.00526038
Camk1d	0.595494	0.45335	0.78089	0.935382	0.205711	0.284459
Cdc123	0.250119	0.201758	0.136888	0.144436	0.267882	0.352094
Nudt5	0.14218	0.0809561	0.111761	0.132843	0.21144	0.101489
Gm13199	0	0.00335888	0	0	0	0
Sec61a2	0.0422838	0.0278801	0.0572426	0.0439073	0.166936	0.057232
Dhtkd1	0	0.00990613	0	0	0.00535415	0
Upf2	0.0823188	0.14741	0.151426	0.078286	0.230626	0.228765
Proser2	0.0113102	0	0	0.11223	0	0.00646995
Echdc3	0.00115801	0	0.0713994	0.0124364	0.0165978	0
Gm13383	0.0148505	0.0173255	0	0.00354236	0.000520794	0.00500227
Usp6nl	0.0965869	0.0563158	0.119382	0.174099	0.0755333	0.124511
Gm13391	0.0534879	0.0799067	0.0518335	0.00392523	0	0
Celf2	1.41624	1.21355	1.02611	1.65515	1.87043	2.768
Gm10855	0	0	0	0	0	0
Gm10115	0	0	0	0	0	0
Gm13219	0.00319754	0	0	0	0	0
Gata3	0.0354798	0.0480968	0.0376993	0.0268546	0.919007	1.45862
Gm13256	0	0	0	0	0.00221615	0.00500961
4930412O13Rik	0.0184527	0.00694658	0.00717673	0	0.00519421	0
9230102O04Rik	0.0031605	0.00373689	0.00915599	0.0502424	0.00663395	0.0316695
Gm13262	0	0	0	0	0	0
Taf3	0.0533344	0.10674	0.0914307	0.189388	0.317724	0.334393
Atp5c1	1.32889	2.02077	2.16827	3.32349	2.59992	2.56684
Kin	0.0881681	0.131303	0.0796828	0.138471	0.328893	0.319607
Itih2	0.00281603	0	0	0	0.00945129	0
Itih5	0.082772	0.0630454	0.0294086	0.0621193	0.337138	0.145332
Gm13261	0.00390775	0.0109538	0	0	0.0133262	0.00991485
Sfmbt2	0.021428	0.00439525	0.0262443	0	0.00816028	0.0779084
Prkcq	0.00396322	0.00550629	0	0.00406732	0.350154	0.463865
Gm13293	0	0	0	0	0	0
Pfkfb3	1.35887	1.03456	0.364194	0.127833	0.120019	0.0738483
Gm10851	0.0157228	0	0	0	0	0
Rbm17	0.566464	0.370143	0.643239	0.838373	0.851294	0.703538
Il2ra	0.0486637	0.094987	0.267768	0.0718705	0.108344	1.44816
Il15ra	0.0851218	0.0569898	0.121301	0.0412356	0.0929741	0.0872235
Fbh1	0.130021	0.0986682	0.0547214	0.0227298	0.0597906	0.0455185
Ankrd16	0.0654987	0.086466	0.0646828	0.107245	0.192732	0.292088
Itga8	0.00295766	0.0317905	0.0165123	0.0171383	0.0141243	0
E030013I19Rik	0	0	0	0.00452458	0	0
Mindy3	0.129501	0.175778	0.206924	0.371831	0.326153	0.240301
Pter	0.00136883	0.00151189	0.0120241	0.00758096	0.0168136	0
C1ql3	0.00230335	0	0	0	0.00309579	0
Rsu1	0.434288	0.537187	0.451367	0.482905	0.142554	0.246863
Gm13270	0	0	0	0	0	0
Trdmt1	0.0525572	0.0274244	0.0429206	0.0154534	0.00338125	0.00669339
Vim	12.9213	7.05853	30.5109	19.7199	4.95077	6.56722
St8sia6	0.0880991	0.0706514	0.122316	0.0053714	0.0370615	0.0397611
Hacd1	0.0226179	0.0320927	0.0576683	0.0288255	0.0131358	0
Stamos	0.0188981	0.00864441	0.0151183	0.00706382	0.00974455	0
Stam	0.0683504	0.159783	0.0762501	0.0407592	0.0592345	0.135965
Mrc1	10.5397	1.66885	1.20508	0.314023	0.152991	0.0174106
Cacnb2	0	0.0160524	0.0038029	0.026071	0.00797524	0
Gm10848	0.0127902	0	0	0	0	0
Gm13269	0	0.0051094	0	0	0	0
Nsun6	0.140688	0.191184	0.109692	0.164656	0.222083	0.154703
Arl5b	0.693934	0.527685	0.49408	0.335619	0.606918	0.718371
Malrd1	0	0	0	0	0	0
Plxdc2	0.26722	0.790436	0.196976	0.0378241	0.0359675	0.187095
Nebl	0.00806389	0	0	0.0156891	0.0482252	0.271172
A930004D18Rik	0	0	0	0	0	0
Skida1	0	0	0	0	0	0
Mllt10	0.224976	0.171555	0.0896046	0.202296	0.37946	0.45734
Dnajc1	0.387393	0.346737	0.14468	0.249777	0.847376	0.673922
Commd3	0.296791	0.615993	0.293432	0.511513	0.499509	0.418422
Bmi1	0.151995	0.100475	0.0743174	0.0822573	0.153512	0.051289
Spag6	0	0	0	0.023607	0	0
Carlr	0.00146057	0.00471845	0.00984973	0.00811741	0	0
Pip4k2a	0.980501	1.00396	1.20252	1.12816	0.404326	0.271162
4930426L09Rik	0.00472244	0.0369198	0	0.00856911	0.00183028	0
Armc3	0.0448291	0	0.00428448	0.00517689	0.00869593	0.0216198
Msrb2	0.105541	0.0818494	0	0.0096753	0.0241423	0.0128032
Otud1	0.88615	0.720633	0.478223	0.0823062	0.214077	0.18994
Etl4	0.0306927	0.0125041	0	0.0250118	0.00440749	0
Gm17171	0	0	0	0	0	0
Arhgap21	0.126301	0.102485	0.144323	0.228434	0.175252	0.172959
Gm13375	0.00432115	0	0.00779923	0.00529567	0.00635548	0.00930501
Enkur	0.00458463	0.0207779	0.0347229	0.0175664	0.00294086	0.0251518
Thnsl1	0.00109615	0.0091953	0.00735434	0.00380176	0.0370276	0.00714498
Gad2	0.0107238	0.0252909	0	0	0.0100796	0.0105248
Apbb1ip	0.498004	0.680144	0.99681	0.430647	0.738361	0.628028
Pdss1	0.0329769	0.0135787	0.0208149	0.00685292	0.0434623	0.0195577
Abi1	1.0087	0.857346	0.96784	0.678134	0.927306	0.928338
Acbd5	0.196313	0.400302	0.177219	0.301967	0.533478	0.413047
Mastl	0.00181113	0.00957668	0.0116414	0.0161588	0.019697	0.0223143
Yme1l1	0.374801	0.390875	0.226407	0.314737	0.568393	0.654783
4931423N10Rik	0	0.00182792	0	0	0.00113971	0
Spopl	0.100623	0.147173	0.0665069	0.0463049	0.172127	0.172279
Hnmt	0.130298	0.0949537	0.0523831	0.0397189	0.0104937	0
Il1f6	0	0	0.00627222	0	0.00207495	0
Il1rn	4.9983	2.38294	7.07527	0.153419	0.171919	0.0114946
Psd4	0.144985	0.133314	0.265183	0.159561	0.583242	0.629115
Pax8	0	0.017372	0	0	0.00284705	0
Cacna1b	0	0	0	0	0	0
Ehmt1	0.103945	0.163869	0.14083	0.0672753	0.186786	0.235359
Arrdc1	0.169633	0.233041	0.243023	0.157366	0.383526	0.340478
Zmynd19	0.0246469	0.056853	0.0193104	0.0605338	0.196508	0.18096
Dph7	0.00699845	0.0148267	0.0169121	0.0155146	0.0643548	0.0617879
Mrpl41	0.133082	0.214433	0.140392	0.277759	0.666387	0.529715
Pnpla7	0.220813	0.330802	0.0776836	0.0387549	0.168045	0.0524069
Nsmf	0.0803845	0.0927085	0.0121488	0.00975466	0.118188	0.0588202
Noxa1	0	0	0	0	0	0
Nrarp	0.0136937	0.0344367	0.00564606	0.0411056	0.632787	0.210646
Gm38287	0.0115801	0.00424971	0	0	0	0
Tor4a	0.020363	0.0251693	0	0	0.0137449	0.0257428
Nelfb	0.108819	0.239625	0.100547	0.0726823	0.381187	0.394751
Tubb4b	0.411009	0.527746	0.308074	0.635164	1.91638	1.8694
Rnf208	0.00674764	0	0	0	0	0.0205033
Ndor1	0.0282294	0.0181352	0.0797599	0.0119583	0.0889426	0.02457
Tmem203	0.100879	0.196575	0.0320896	0.088386	0.282445	0.223816
Tprn	0.0416516	0.00851756	0.00168051	0.0191176	0.104021	0.1832
Ssna1	0.182334	0.328453	0.192465	0.429668	0.822062	0.821149
Anapc2	0.132254	0.170212	0.0874039	0.133292	0.301889	0.306428
Tmem210	0	0	0	0	0	0
Lrrc26	0.0140909	0.00978882	0.00168051	0.00313614	0.0207635	0
Grin1	0.0100627	0	0.0038029	0	0	0
Man1b1	0.135831	0.126173	0.156663	0.246144	0.118649	0.14967
Dpp7	0.181195	0.193696	0.0458648	0.0687805	0.00666268	0.0874201
Uap1l1	0.459118	0.448936	0.254464	0.185412	0.150294	0.0428824
Sapcd2	0.0029981	0.0099415	0	0.00496941	0.0240136	0.00280712
Entpd2	0.0247756	0.017293	0.0121871	0.0351345	0.0177688	0.0127898
Npdc1	0.0434379	0.0305911	0.0826752	0.048228	0.0218016	0.0536461
Fut7	0	0	0	0	0.00163851	0
Abca2	0.0481203	0.0496741	0.021824	0.00875465	0.186413	0.346511
Paxx	0.18595	0.149749	0.104007	0.0835547	0.563207	0.395833
Clic3	0.00964545	0	0.0265252	0	0	0.0129983
Ptgds	0.046668	0.279433	0.200715	0.172787	0.14263	0.305717
Lcn12	0.0470719	0.0630725	0.0514479	0.020688	0.0254637	0
C8g	0.00319463	0.0178957	0	0.00380743	0.00732492	0
Fbxw5	0.115651	0.0624143	0.051638	0.110925	0.0662912	0.101171
Traf2	0.127445	0.0922782	0.184129	0.103234	0.156465	0.150692
Edf1	1.95879	2.39572	2.31146	2.40098	2.95334	2.98536
Mamdc4	0	0	0	0	0	0
Phpt1	0.0966357	0.0361504	0.043303	0.0585327	0.0436586	0.139138
Ajm1	0.00310236	0.0043206	0	0	0	0
Rabl6	0.221943	0.15887	0.19563	0.233651	0.140692	0.155616
Fcnaos	0	0	0	0	0.0154084	0
Ccdc183	0	0	0	0	0	0
Tmem141	0.285256	0.337627	0.153803	0.199523	0.0275823	0
Fcna	2.85624	0.0995538	0.0691222	0	0	0.00843805
Lcn8	0.50647	0.382081	0.354444	0.0954144	0.307314	0.82223
Lcn5	0.128441	0.164226	0.0549599	1.56807	0.111276	0.099303
Lcn6	0.105875	0.0735114	0.0872627	0.0203287	0.0825656	0.125917
Lcn10	0.0494536	0.0667096	0.0195651	0.0408944	0.0719232	0.0122412
Obp2a	0	0	0	0	0	0
A230005M16Rik	0	0.0093594	0	0	0	0
Bmyc	0.477635	0.76732	0.159874	0.372776	0.191905	0.432474
Obp2b	0	0	0	0	0	0
Lcn3	0	0	0	0	0	0
Lcn11	0	0	0	0	0	0
Glt6d1	0	0	0	0	0	0
Lcn9	0.200766	0.214881	0.0994732	0.0638874	0.132284	0.11507
Sohlh1	0	0	0	0	0	0
Kcnt1	0	0	0	0	0	0
Camsap1	0.0734295	0.0253483	0.083697	0.0508754	0.135019	0.0468471
Ubac1	0.0215444	0.0581526	0.0607661	0.159268	0.162641	0.19277
Nacc2	0.0958434	0.0485647	0.00493584	0.0517475	0.00728256	0.00242005
Tmem250-ps	0.0367398	0.0265491	0.0697125	0.0426327	0.048348	0.0583067
Lhx3	0	0	0	0	0	0
Qsox2	0.00722684	0.0516767	0.0176499	0	0.048172	0.023959
Ccdc187	0	0	0	0	0	0.0157811
Gpsm1	0.0291785	0.0283743	0.00316984	0.0116919	0.112015	0.00921978
Dnlz	0.117912	0.181247	0.111383	0.0945194	0.231158	0.267224
Card9	0.0767307	0.077029	0.0299118	0.025709	0.00717037	0.00553533
Snapc4	0.0275593	0.00957286	0.0417872	0.009261	0.0551291	0.0290136
Gm13563	0	0	0	0	0	0
Entr1	0.182012	0.205969	0.176351	0.0697262	0.194136	0.0959078
Pmpca	0.147217	0.155362	0.255396	0.257375	0.178744	0.28775
Inpp5e	0.023733	0.0256944	0.024306	0.0840419	0.0679375	0.0217882
Sec16a	0.179014	0.235691	0.232131	0.166941	0.216227	0.233179
0610009E02Rik	0.00332125	0.00439119	0	0	0.00253164	0
Notch1	0.619377	0.300868	0.349274	0.0760445	0.269353	0.366098
Egfl7	0.201627	0.0251698	0.0447622	0.0500368	0.0851988	0.00724348
Agpat2	0.0880856	0.0612278	0.0754676	0.0295052	0.113967	0.094906
Dipk1b	0	0	0	0	0.0126024	0.00881796
Snhg7os	0	0	0	0	0	0
Abo	0	0	0.00168051	0	0.00295884	0
Surf6	0.0667118	0.0416648	0.0490578	0.0257255	0.133948	0.126429
Med22	0.102455	0.0891448	0.0646146	0.0649095	0.181576	0.153195
Rpl7a	6.02191	6.7428	9.6096	12.8644	10.3201	12.045
Surf1	0.191148	0.248619	0.0782443	0.202374	0.401057	0.256727
Surf2	0.13143	0.202696	0.0547752	0.152959	0.280988	0.196533
Surf4	0.660913	0.748161	0.694779	0.458909	0.595801	1.11227
Stkld1	0	0	0	0	0.00848497	0
Rexo4	0.107103	0.361509	0.263031	0.141026	0.14584	0.208084
Cacfd1	0.0749184	0.0796348	0.128947	0.0868473	0.166208	0.211895
Slc2a6	0.110837	0.205143	0.861464	0.331145	0.210018	0.106756
Gm13398	0	0	0	0	0	0.00125252
Mymk	0	0	0	0	0	0
Adamtsl2	0	0	0	0	0	0
Sardh	0.0165872	0.0185748	0.00974475	0	0.00741498	0
Vav2	0.233412	0.125382	0.0656785	0.0529347	0.0547246	0.0121864
AA645442	0	0	0	0	0	0
Brd3os	0.00272985	0	0	0	0.0109499	0
Brd3	0.0339938	0.109886	0.122135	0.0799295	0.236886	0.172921
Wdr5	0.0812178	0.0860481	0.0996837	0.0503851	0.1603	0.160735
Gm13421	0	0.00278713	0	0.00158921	0	0
Rxra	0.0630224	0.0776693	0.0331314	0.0961425	0.0812443	0.0511391
Col5a1	0.0140958	0.0050519	0.0247301	0	0	0.00242005
Olfm1	0.1342	0.0505685	0.450494	0.828032	0.154123	0.0678272
Gm13373	0.0136881	0.00386148	0.00516557	0.0971212	0	0
Ppp1r26	0.00413608	0	0	0	0	0
1700007K13Rik	0	0	0	0	0	0
Mrps2	0.0646215	0.0168799	0.00460347	0.020642	0.0737829	0.158889
Gm10134	0.0644824	0.0450889	0	0.0031615	0	0
Ralgds	1.09492	0.327664	0.527169	0.0786424	0.115487	0.246423
Gtf3c5	0.0330679	0.0188281	0.0208064	0.0812665	0.0686839	0.0607747
Gfi1b	0	0.00250308	0	0	0	0
Tsc1	0.11281	0.116917	0.137115	0.0264212	0.106963	0.151303
Spaca9	0.0242374	0.0153596	0.0750165	0.0169998	0.0693993	0.036983
Ak8	0	0.00368564	0.0256282	0	0.0063033	0.0270519
Gtf3c4	0.0205922	0.0488607	0.0158288	0.026794	0.0730181	0.0370246
Ddx31	0.00955111	0.029326	0.00258329	0	0.0509626	0.0311035
Cfap77	0.00181113	0.0131049	0	0	0.0159004	0
Ttf1	0.0473839	0.0517572	0.126793	0.117722	0.0834766	0.180914
Setx	0.200326	0.200377	0.0698055	0.188197	0.360464	0.2585
Ntng2	0.00178806	0	0.00657378	0	0.00535716	0
6530402F18Rik	0.00324486	0.0189522	0.0763931	0.00686757	0.00841821	0.00296725
Med27	0.0342714	0.106139	0.0770467	0.0364959	0.114625	0.0717542
Rapgef1	0.0932441	0.175353	0.180791	0.164879	0.185986	0.158863
Trub2	0.012194	0.0186828	0.0254281	0.00362652	0.088345	0.0136721
Coq4	0.00596567	0.0291185	0.00382097	0.0321562	0.025	0.0371767
Slc27a4	0.0462672	0.0408639	0.0239097	0.00318701	0.0670249	0.0293757
Urm1	0.122734	0.188302	0.0814883	0.341014	0.263279	0.245005
2600006K01Rik	0	0	0.00391112	0	0.00486413	0.0234154
Cercam	0.0144536	0.00384792	0.0155784	0.00466279	0.0369534	0
Odf2	0.152985	0.132714	0.206202	0.131671	0.192288	0.239658
Gle1	0.0525753	0.0753237	0.0354999	0.189064	0.340453	0.367284
Sptan1	0.479456	0.368222	0.382632	0.416633	0.665684	0.622365
Wdr34	0.0170591	0.0467675	0	0.022169	0.00156376	0
Set	1.49001	1.2074	1.89043	3.07441	2.94473	2.29405
Pkn3	0.00268597	0.00384792	0	0	0	0.00336732
Zdhhc12	0.0229837	0.0435657	0.0525024	0.00778993	0.0348478	0.12894
Zer1	0.0270023	0.00732853	0.0118681	0.0326034	0.112037	0.129338
Tbc1d13	0.0480459	0.0304204	0.0207345	0.0445335	0.0353576	0.0277147
Endog	0.070375	0.0593351	0.0373325	0.0319731	0.18945	0.0976286
Spout1	0.0406833	0.0738609	0.0319394	0.0904298	0.0653443	0.104234
Kyat1	0.0414031	0.00578267	0	0	0.00256946	0.00133986
1700084E18Rik	0.00102108	0.0136066	0	0.0032232	0.0128194	0
Lrrc8a	0.206807	0.105693	0.125603	0.0287315	0.0971936	0.201627
Phyhd1	0.193041	0.0523304	0.0321537	0	0.00957305	0
Dolk	0.0484105	0.0262553	0.0459402	0.00509497	0.0261004	0.119396
Nup188	0.0830827	0.0111053	0.0708185	0.096504	0.0665738	0.103609
Sh3glb2	0.107134	0.148063	0.0933052	0.101413	0.213413	0.283708
Miga2	0.0397578	0.00231138	0.0111497	0	0.00373057	0.0120287
Dolpp1	0.0444919	0.0122647	0	0.0427873	0.0391768	0.0758368
Crat	0.112292	0.137425	0.036865	0.044853	0.100584	0.0845046
Ptpa	0.38479	0.31521	0.296348	0.403414	0.393912	0.477736
Ier5l	0.0912933	0.102365	0.0348641	0.0784401	1.19563	0.686417
Cstad	0.00955977	0	0	0.00404606	0.029529	0.0553454
9330198N18Rik	0.00467665	0	0	0	0	0
Gm14486	0	0	0	0	0	0
Gm14488	0.0026508	0	0	0	0	0
1700001O22Rik	0	0.00981036	0.0051807	0.0111411	0.0328027	0.0186628
Ntmt1	0.117841	0.12894	0.14158	0.0875011	0.171101	0.0845627
Asb6	0.0388219	0.0973596	0.0305598	0.0817206	0.134455	0.187314
Prrx2	0.00197122	0	0	0.0111411	0	0.00451461
Ptges	0.0753675	0.0222758	0.073547	0.0489563	0.0393518	0.0602111
Tor1b	0.172861	0.284934	0.228731	0.195961	0.242144	0.332687
Tor1a	0.309267	0.427902	0.701714	0.657304	0.52547	0.4881
BC005624	0.471772	0.662093	0.642817	0.684876	0.957251	0.98978
Usp20	0.0227653	0.0230327	0.0261039	0.0446002	0.0575012	0.0906509
Fnbp1	0.994001	0.979653	1.87273	3.04244	1.35049	1.91471
D330023K18Rik	0.0332193	0.0437621	0.0413799	0.00746189	0.0235144	0.015783
Gpr107	0.248032	0.270038	0.212728	0.161983	0.321211	0.288963
Ncs1	0.00197975	0	0.0349148	0.00418597	0.00559919	0.00967507
Hmcn2	0.0141666	0	0.0411901	0	0.0154364	0.0173241
Ass1	0.0716603	0.287863	0.945016	0.855986	0.432367	0.912003
Fubp3	0.0974693	0.0905776	0.0681825	0.0736599	0.104631	0.0666999
Exosc2	0.0835813	0.0938571	0.0691191	0.08792	0.181161	0.124319
Abl1	0.226137	0.291797	0.0556375	0.0808413	0.320274	0.304665
Qrfp	0.00722137	0.00532922	0	0.00347647	0.158795	0.0144337
Fibcd1	0	0	0	0.00347647	0.0146437	0
Lamc3	0.0217579	0.00974376	0.0102689	0	0.014648	0
Aif1l	0	0	0	0.0175672	0.0235729	0.0119208
Nup214	0.231713	0.199378	0.12064	0.248107	0.391493	0.323015
Fam78a	0.020822	0.0147633	0	0.00813464	0.226049	0.0339065
Plpp7	0	0	0.0345963	0	0	0
Prrc2b	0.312593	0.225344	0.307749	0.426247	0.867174	0.945778
Gm13610	0	0	0	0	0.00851552	0
Pomt1	0.0231971	0.0233946	0.00564606	0.0143925	0.0183614	0
Uck1	0.073899	0.135893	0.0664741	0.115649	0.19145	0.227441
Swi5	0.869931	1.00165	0.743757	1.1	1.05729	0.982444
Golga2	0.105537	0.146173	0.0643424	0.15425	0.158043	0.114044
Dnm1	0.0739162	0	0.00479227	0	0.00493181	0
Ciz1	0.132897	0.132991	0.10106	0.176819	0.288606	0.134966
1110008P14Rik	0.12032	0.202526	0.294936	0.348845	0.585954	0.542007
Lcn2	0.824891	0.577226	1.06079	0.423294	0.386735	0.325386
Ptges2	0.025473	0.0961974	0.0469409	0.0190171	0.0226831	0.0835025
Slc25a25	0.25792	0.238819	0.150355	0.0780203	0.243782	0.251358
Naif1	0.013274	0.0450926	0.00794882	0.0137306	0.00110794	0.0250484
Fam102a	0.0424777	0.0312253	0.0255133	0.093559	0.851744	1.28889
Dpm2	0.24471	0.299357	0.199841	0.22683	0.220791	0.484804
Pip5kl1	0	0.00347949	0	0	0	0
St6galnac4	0.45611	0.261993	0.61421	0.387782	0.192844	0.156983
St6galnac6	0.0677029	0.0484303	0.0595615	0.0695693	0.0376853	0.0955578
Ak1	0.0327074	0.0525744	0.00737221	0.0096753	0	0.0245559
Eng	0.168275	0.0989656	0.0652143	0.0843982	0.0256118	0.0210456
Fpgs	0.0137034	0.0543776	0.0108836	0.0113533	0.111801	0.0483807
Cdk9	0.277416	0.358159	0.330012	0.435573	0.559261	0.495426
Sh2d3c	0.012426	0.00922521	0.0686216	0.0287187	0.0869703	0.045768
6330409D20Rik	0	0	0	0	0	0
Ttc16	0	0.00213729	0	0	0.0178505	0
Tor2a	0.160734	0.182406	0.143614	0.144077	0.347901	0.148982
Ptrh1	0.0157005	0.0243903	0.0315709	0.0096753	0.00365279	0
Cfap157	0.00294772	0	0	0	0	0
Stxbp1	0.0828958	0.0592745	0.112503	0.0209622	0.0374901	0.0823
Gm13524	0	0.00366573	0	0	0	0
Gm13523	0.00909049	0	0	0	0	0.00387662
Fam129b	0.540722	0.186697	0.745079	0.220027	0.0866102	0.0578781
Lrsam1	0.0173056	0.0342388	0	0.01018	0.044326	0.0135932
Rpl12	8.16038	9.16438	13.0387	17.7696	24.2113	30.2899
Slc2a8	0.0828814	0.122927	0.0529053	0.0208378	0.100082	0.148571
Garnl3	0.0392564	0.111975	0.0171462	0	0.00163851	0.0259449
Ralgps1	0.0373629	0.0791791	0.0171753	0.0171587	0.00604242	0.00242005
Angptl2	0.0086494	0	0.00581438	0.00730072	0.0175908	0.0157082
Zbtb34	0.0206865	0.0176568	0.0427857	0.0228424	0.00642473	0.00787453
Zbtb43	0.141348	0.112137	0.109981	0.0618274	0.14433	0.158624
Mvb12b	0.13996	0.411744	0.0570892	0.0831083	0.241531	0.201451
Gm13404	0.00716792	0.00370964	0	0	0.00662053	0
Pbx3	0.142758	0.13307	0.00939111	0.0692203	0.115952	0.0411465
Mapkap1	0.216161	0.205249	0.234744	0.137289	0.207551	0.352392
Gapvd1	0.56704	0.624697	0.241059	0.268131	0.312193	0.382867
Hspa5	25.2711	17.4508	10.3698	10.122	10.1737	9.11417
Rabepk	0.0365364	0.103885	0.0676356	0.0935392	0.12611	0.111256
Fbxw2	0.455427	0.430803	0.388973	0.389699	0.909505	0.936917
Psmd5	0.0437655	0.122007	0.0977544	0.0664458	0.278385	0.253216
Cutal	0.0029727	0	0	0.0053714	0	0
Phf19	0.022612	0.0123151	0	0.0040352	0.0029263	0.0285821
Gm13448	0	0	0	0	0	0.00369521
Traf1	1.0306	0.614953	6.49706	5.49047	1.69794	2.33278
Hc	0	0.00112051	0.00598088	0.0101738	0	0
AI182371	0.00105421	0	0	0	0	0
Cntrl	0.202324	0.337074	0.145739	0.330469	0.556481	0.507639
Rab14	1.38487	1.74444	1.43457	1.3486	1.36035	1.28239
Gm13605	0	0	0	0	0	0
Gsn	0.987593	0.97971	1.17922	2.49891	0.482415	0.435716
Stom	0.408856	0.132337	0.312304	0.107898	0.0243384	0.0178301
Ggta1	0.256694	0.341355	0.570373	0.407182	0.378532	0.057704
Gm13446	0	0	0	0	0	0
Dab2ip	0.0341271	0.0114995	0.0191828	0.0263959	0.0879293	0.0177544
Ttll11	0	0	0	0	0	0
Ndufa8	0.501239	0.797882	0.618673	0.683429	1.147	1.14526
Morn5	0	0	0	0	0	0.026424
Lhx6	0	0	0.00307182	0	0	0.00754346
Rbm18	0.1944	0.127864	0.119641	0.148592	0.380813	0.357837
Mrrf	0.0530061	0.0555085	0.0181356	0.124732	0.0587161	0.16461
Gm13431	0.029717	0	0	0	0	0
Ptgs1	0.661158	0.81928	0.111716	0.0921111	0.026249	0.0266033
Pdcl	0.0660322	0.058232	0.0919055	0.111576	0.13855	0.135013
Rc3h2	0.297677	0.149835	0.269287	0.173675	0.302241	0.225155
Zbtb6	0.10572	0.0689213	0.16962	0.126338	0.148412	0.179175
Zbtb26	0.0213433	0.0523159	0.0376344	0.0106993	0.0375526	0.082306
Rabgap1	0.0974148	0.148317	0.0684723	0.0500437	0.131671	0.217616
Strbp	0.0558419	0.0716163	0.18103	0.25281	0.312521	0.281921
Gpr21	0.00656945	0.0041762	0	0	0.0071781	0
Dennd1a	0.468483	0.552545	0.327663	0.0504388	0.23715	0.256989
Lhx2	0.0189645	0	0	0	0.0139849	0.00195663
Nek6	0.233201	0.290798	0.0952636	0.177134	0.139797	0.10125
Psmb7	0.523014	0.367928	0.654863	0.752874	0.444816	0.582255
Nr6a1	0.0121781	0.0103004	0.00821235	0	0.00777647	0.0274087
Olfml2a	0.00608308	0	0	0	0	0
Gm13496	0	0	0	0	0.00142782	0
Wdr38	0	0.00531665	0	0	0	0
Rpl35	12.3252	13.078	15.4404	21.7727	17.6977	19.6044
Arpc5l	0.330111	0.540571	0.315976	0.779955	0.624352	0.567583
Golga1	0.0272019	0.0433439	0.049599	0.014843	0.0839151	0.0751145
Scai	0.0184161	0.0402249	0.0305942	0.0345737	0.116904	0.0859763
Ppp6c	0.487349	0.288904	0.452821	0.528606	0.620243	0.564508
Kynu	0.00578369	0.0657727	0.0680161	0.0703895	0	0
Arhgap15	0.447744	0.605857	0.321326	0.741536	0.828491	0.860389
Gtdc1	0.0455377	0.06205	0.057534	0.048398	0.0929971	0.0930721
Zeb2	6.82774	4.551	5.17507	0.418348	0.565593	0.273154
Zeb2os	0.598186	0.568088	0.346464	0.024386	0.0294492	0.00753642
Gm13470	0	0	0	0	0	0
Gm13481	0	0	0	0	0	0
Acvr2a	0.0675561	0.0633016	0.140181	0.0259297	0.601675	0.619161
Orc4	0.217795	0.173593	0.170768	0.18293	0.453263	0.443884
Mbd5	0.0574392	0.020316	0.0240136	0.0247956	0.0809605	0.143191
Epc2	0.220609	0.236879	0.190365	0.106771	0.327196	0.415099
Kif5c	0.0168377	0.00998142	0.0360285	0.00158921	0.0314513	0.0546805
Lypd6b	0	0	0	0	0.00289818	0
Lypd6	0.0127902	0	0	0	0.0117814	0
Mmadhc	0.142758	0.123289	0.259089	0.117339	0.274193	0.180284
Rnd3	1.40137	0.394206	0.937767	0.560161	0.109478	0.0472818
Rbm43	0.0365868	0.0383838	0.0661608	0.0539094	0.0911961	0.105349
Nmi	0.0811903	0.0954604	0.08277	0.124399	0.280089	0.391988
Tnfaip6	0.0678775	0.022535	0.100923	0.0553984	0.0299281	0.00598941
Rif1	0.233075	0.148459	0.185451	0.238053	0.482024	0.329588
Neb	0.0134526	0	0	0	0.0513789	0.0144298
Gm13522	0	0	0	0	0	0
Arl5a	0.220732	0.194316	0.471471	0.327238	0.575126	0.620644
A430018G15Rik	0.0134853	0.00874105	0.0121044	0.00568315	0.0113515	0.00518845
Cacnb4	0.0127358	0	0.0126104	0	0.0185306	0
Stam2	0.272511	0.195273	0.290004	0.131237	0.230931	0.259873
Fmnl2	0.149518	0.273533	0.136677	0.380563	0.010554	0
Prpf40a	0.729808	0.803639	1.09093	1.11935	0.984823	1.25044
Arl6ip6	0.146144	0.122654	0.260251	0.239857	0.245306	0.280666
Rprm	0.00543715	0	0.0141317	0.0668465	0.00617945	0.0246592
Galnt13	0	0	0	0	0	0
Kcnj3	0	0	0	0	0	0
Nr4a2	0.480851	0.403089	1.67902	2.56744	4.49049	1.77589
A930012O16Rik	0.0217082	0.0020523	0	0.00378524	0.00113971	0.00583812
Gpd2	0.339697	0.218913	1.01479	1.01469	0.510297	0.297761
Galnt5	0	0	0	0	0	0
Cytip	0.620129	1.38776	7.92851	7.55949	3.43877	5.23434
Gm13546	0	0.0132143	0.415821	0.288098	0.0108063	0.0291869
Acvr1c	0.00403616	0	0	0.0385067	0	0.018612
Acvr1	0.054994	0.0972472	0.0344274	0.0472429	0.0201393	0.028
Upp2	0.0281428	0.0495159	0	0.0114089	0.00206026	0
Ccdc148	0.0138322	0.0125016	0	0	0.013302	0
Pkp4	0.0959052	0.0724086	0.0527134	0.145679	0.325431	0.147305
Dapl1	0.00193819	0	0.0241577	0.0227789	0.0351353	0.0479698
Tanc1	0.0549577	0.0169506	0.0555746	0.0599436	0.0608621	0.0511309
Wdsub1	0.0587181	0.100731	0.05036	0.0185876	0.0580169	0.0101391
Baz2b	0.560873	0.715237	1.03911	1.22675	0.407315	0.289601
Gm13572	0	0	0	0.00811741	0.00284705	0
Gm13620	0.0194075	0.0144686	0.00581821	0.00318701	0.00110794	0
2024-03-07	0.897868	0.740582	1.25456	1.26363	1.48597	1.76429
Cd302	0.89727	0.771781	0.591395	0.23507	0.0627119	0.0205003
Ly75	0	0.0099457	0.0989944	0.395199	0.14511	0.0652839
Gm13571	0.00312446	0	0	0.0403626	0.00110768	0
Pla2r1	0.0048486	0.00422325	0	0	0.00561428	0.0176501
Itgb6	0.0142401	0.00546414	0.011871	0.00733145	0.000945885	0
Rbms1	1.87943	0.681278	1.93003	0.680605	1.13786	0.603255
Tank	1.74989	1.36143	1.4622	0.86757	0.404491	0.504865
Psmd14	0.28461	0.488144	0.380311	0.601585	0.563303	0.663103
Tbr1	0	0.00257735	0	0	0	0.00485645
Dpp4	0.0207535	0.0307949	0.184182	0.716827	0.0500839	0.0571108
Fap	0.403124	0.107916	0.0912441	0.00674783	0.00210167	0
Ifih1	4.47815	1.43908	2.80187	0.118802	0.27974	0.0857016
Gca	0.0123129	0.0431984	0.0342586	0.0270963	0.0217447	0.000916613
Fign	0.0024243	0	0.00312982	0	0.00139088	0
Gm13575	0	0	0	0	0	0
Grb14	0	0	0.00312982	0.00289601	0	0
Cobll1	0.0361258	0.0190266	0.015518	0.0574518	0.186919	0.254577
Gm13594	0.00127731	0.0226471	0	0.0246235	0.00448969	0.00468778
Slc38a11	0	0	0	0	0	0
Scn3a	0.00100634	0	0	0	0	0
Scn2a	0	0	0	0	0	0
Csrnp3	0	0	0	0	0	0
Galnt3	0.0350418	0.0605567	0.0131002	0.0355103	0.0485417	0.0595348
Ttc21b	0.0114666	0.0189021	0	0.0159575	0.0150643	0.0423139
Scn1a	0	0.00603602	0	0	0	0
Scn9a	0	0	0	0	0	0
Scn7a	0.0290916	0.00787017	0.0312982	0	0	0.00755598
B3galt1	0	0	0	0	0.00225793	0.00485645
Stk39	0.0637266	0.0268477	0.0943662	0.0706634	0.300374	0.205942
Cers6	0.230584	0.183814	0.390553	0.0797179	0.323199	0.0587364
Nostrin	0.0769509	0.0885103	0.0984317	0.102115	0.00703748	0.00125252
Spc25	0.00908285	0.0117778	0.0201866	0.0566126	0.0377767	0.0224855
Dhrs9	0.00281603	0.006728	0.157363	0.243509	0.00292339	0
Lrp2	0	0	0.0220309	0	0	0.0129983
Bbs5	0.00449458	0.0340734	0	0.011674	0.00635513	0
Klhl41	0.00453497	0	0	0.00479827	0	0
Fastkd1	0.0264194	0.0257793	0.00886687	0.0188461	0.0148997	0.021154
Ppig	1.10439	0.803544	1.48534	1.19606	1.66878	1.30816
Ccdc173	0.00362102	0.0115123	0.0210959	0.00289601	0	0.00526038
Phospho2	0.0720868	0.116308	0.188918	0.104511	0.174112	0.287105
Klhl23	0.00365878	0.00604884	0	0	0.00284705	0
Ssb	0.90283	0.849953	1.32405	1.24976	1.55763	1.50249
Mettl5	0.0518676	0.100959	0.0824515	0.0349242	0.0621434	0.104036
Mettl5os	0.018988	0.0193984	0.00470973	0	0	0.0243082
Ubr3	0.207123	0.130744	0.060266	0.123164	0.197908	0.168374
Myo3b	0	0	0	0	0.0166868	0.0574313
Sp5	0.00594853	0.00386148	0	0	0	0.00405618
Gad1os	0	0	0	0	0	0
Erich2os	0.00245083	0	0	0.00865466	0.00216295	0
Erich2	0.0115971	0	0.0076047	0	0	0.0344693
Gad1	0	0	0	0	0	0
Gm26558	0	0	0	0	0.00688054	0
Gorasp2	0.211973	0.209322	0.347102	0.306031	0.384097	0.418531
Tlk1	0.266127	0.368279	0.184732	0.169537	0.413378	0.523425
Mettl8	0.0186864	0.0146935	0	0.015213	0.00959937	0.0483733
Dcaf17	0.150988	0.0596764	0.0663536	0.0377615	0.0688927	0.0247877
Cybrd1	0	0	0	0	0.00308973	0
Dync1i2	0.615762	0.453873	0.647223	0.373681	0.517832	0.609367
Slc25a12	0.0847693	0.0723108	0.0896565	0.0730617	0.138639	0.102755
Hat1	0.416098	0.821601	0.753789	0.476192	0.559907	0.461235
Metap1d	0.0697952	0.130372	0.0254136	0.0290754	0.0420367	0.107792
Itga6	0.273261	0.401704	0.0647281	0.0295242	0.168505	0.204328
Pdk1	0.015568	0.0420327	0.0335567	0.0486976	0.0664014	0.0496113
Rapgef4	0.00540903	0	0.00168051	0	0.000520794	0.0186817
Map3k20	0.0947855	0.0513136	0.0585949	0.0465554	0.0208328	0.0120772
Cdca7	0.00494536	0.00466438	0	0.0300121	0.0433807	0.0517455
Sp3	0.466083	0.35659	0.486555	0.312978	0.759919	0.724313
Sp3os	0.133436	0.128667	0.0133074	0.0364806	0.0315504	0.114594
Ola1	0.239887	0.344987	0.306616	0.497749	0.479477	0.420694
Cir1	0.126365	0.183029	0.0750643	0.151421	0.585277	0.518431
Scrn3	0.0026461	0.0123745	0	0.00501593	0.027943	0.00525229
Gpr155	0.0446182	0.164747	0.00803109	0.026539	0.0229157	0.0242921
D230022J07Rik	0.0243758	0.0049479	0.00428448	0	0.00327474	0
Wipf1	0.781408	0.591911	0.919029	1.0982	0.963726	0.424526
Chrna1os	0	0	0	0	0	0
Chn1os3	0	0	0	0	0	0.0116663
Chn1	0.00303411	0	0	0	0.010065	0
Atf2	0.232735	0.204804	0.2253	0.197	0.551647	0.517629
Atp5g3	1.13394	1.08404	1.50118	2.15308	2.0047	2.4177
Lnpk	0.095258	0.110711	0.0704865	0.116788	0.311642	0.368247
Evx2	0.00219618	0	0	0.00289601	0	0.00813651
Hoxd13	0.00429641	0.00754791	0	0.00289601	0.00209074	0.00813176
Hoxd12	0	0	0	0	0	0
Hoxd11	0.0014173	0.00523782	0	0.00543618	0.00113971	0
Hoxd10	0	0	0	0	0	0
Gm14396	0	0	0	0	0	0
Gm28793	0	0	0	0	0	0
Hoxd9	0.00153307	0	0.0103331	0	0.00225793	0
Hoxd3os1	0.0145061	0.0178608	0	0	0.021353	0.0521784
Hoxd8	0.0164207	0.00324932	0.0438153	0.0212566	0.0100035	0
Hoxd3	0	0	0	0	0	0.00350737
Hoxd4	0.00523697	0	0.00717673	0	0	0
Haglr	0	0	0.00500192	0.00392523	0.00850786	0
Gm14424	0	0	0	0	0	0
Hoxd1	0.00215262	0	0	0	0	0
Mtx2	0.144065	0.111583	0.092209	0.123379	0.164748	0.154263
Gm13652	0	0	0	0.0200283	0	0
2600014E21Rik	0	0	0	0	0	0
Hnrnpa3	2.53091	1.80492	3.10877	3.04874	3.27702	3.5579
Nfe2l2	3.46198	3.40195	4.15536	2.36864	1.05832	0.812882
E030042O20Rik	0.00993565	0.0113149	0	0	0.00186971	0
Agps	0.288965	0.341797	0.129733	0.185449	0.258371	0.122354
Ttc30b	0	0.0267162	0	0.008558	0.0305136	0.0125562
Ttc30a2	0	0	0	0	0	0
Ttc30a1	0	0	0	0	0.00347566	0.00555559
Pde11a	0	0	0	0	0.00455939	0
Cyct	0	0	0	0	0	0
Rbm45	0.0327661	0.0359632	0.0329019	0.0117295	0.112543	0.0941668
Osbpl6	0.0183876	0.00452223	0.0314466	0	0.0118335	0.0856041
Prkra	0.186071	0.157763	0.161729	0.251411	0.15013	0.0712587
Pjvk	0	0.0109005	0	0	0	0
Fkbp7	0.0765793	0.0345975	0.0223699	0.00821838	0.105685	0.0268099
Plekha3	0.153918	0.153988	0.0775754	0.11268	0.247687	0.238408
Ttn	0.0157268	0.00328075	0.0245277	0	0.0187384	0.0523192
Ccdc141	0.0378487	0.00541224	0.0193473	0	0.0172437	0.0314337
Sestd1	0.241995	0.137067	0.655961	0.253833	0.0238419	0.0901427
Zfp385b	0	0.00603602	0	0	0	0.00311473
Cwc22	0.0513721	0.14311	0.0519358	0.147882	0.151618	0.261245
Gm14461	0.0559617	0	0	0	0	0
Ube2e3	0.657273	0.803124	1.17052	0.989649	0.508049	0.566533
Itga4	0.32874	0.499495	1.57614	1.15902	1.32768	0.823207
Cerkl	0.00526205	0	0	0	0.0105143	0.0152759
Itprid2	0.706476	0.417247	0.696785	0.681054	0.142252	0.0369624
Pde1a	0.00321908	0	0	0	0.00841219	0.0127898
Prdx6b	0	0.00685516	0	0	0.0117525	0.0059165
Dnajc10	0.309611	0.289668	0.443433	0.384446	0.230026	0.446054
Frzb	0	0	0	0.0053714	0.00138315	0.020179
Nckap1	0.06016	0.0390953	0.0202794	0.0175326	0.077809	0.137151
Dusp19	0.0364603	0.0404375	0	0.0128509	0.0516693	0.068609
Nup35	0.0381783	0.0720675	0.0260095	0.0429819	0.130181	0.113715
Zfp804a	0	0	0	0	0	0
Fsip2	0	0	0	0	0	0
Zc3h15	0.700188	0.657306	0.713053	0.963601	1.10803	1.13014
Itgav	0.799916	0.793692	0.525016	0.461723	0.928837	0.718972
Gm13684	0	0	0	0	0.00310086	0
Fam171b	0.0103335	0.00258906	0.00367436	0	0.0124525	0.0243161
Calcrl	0.13249	0.0859774	0.0558416	0.0959168	0.0829591	0.0143232
Tfpi	0.110666	0.150667	0.0272579	0.034944	0.0165833	0.0205633
Gm13710	0.0562097	0.0783002	0	0	0	0
Ctnnd1	0.488389	0.344316	0.129027	0.163923	0.0601808	0.033953
Selenoh	0.175609	0.286499	0.443026	0.611236	0.666281	0.556612
Tmx2	0.0697473	0.113052	0.0333772	0.0742087	0.242909	0.232658
Med19	0.124117	0.0788217	0.0695121	0.115088	0.300461	0.225177
Zdhhc5	0.270279	0.264039	0.543134	0.228734	0.323189	0.416497
Clp1	0.103576	0.214929	0.144137	0.0715063	0.359716	0.27856
Ypel4	0.0222173	0	0.0492648	0.0222772	0.00381943	0.0350858
Gm19426	0	0	0	0	0	0
Serping1	0.261706	0.0730334	0.0536737	0.321959	0.0863403	0.088611
Ube2l6	0.145509	0.137824	0.169038	0.0319773	0.0249129	0.0174866
Timm10	0.201802	0.258623	0.163888	0.207555	0.265997	0.313028
Slc43a1	0	0	0	0.00289601	0.00182993	0
Rtn4rl2	0	0	0	0	0	0
Slc43a3	0.0173965	0.0591842	0.0339903	0.0226037	0.0506824	0.0870012
Prg2	0	0	0	0	0.00176539	0
P2rx3	0	0	0	0	0	0.0146579
Ssrp1	0.328636	0.310484	0.246598	0.452661	0.829228	0.830259
Tnks1bp1	0.0412484	0.0211452	0.0246181	0.0111411	0.111739	0.0867071
Aplnr	0.0555718	0.0960081	0.0218441	0	0.00105813	0
Gm13713	0.0479135	0.0238395	0	0	0	0
Lrrc55	0.00774668	0	0	0	0	0
Olfr1033	0.0716013	0.0609171	0.0243484	0.00313614	0.0464754	0.00451461
Olfr1238	0	0.00676023	0	0.00631852	0	0.00605818
Olfr1259	0	0	0	0	0.0273259	0.0162802
Ptprj	1.11738	0.845006	1.00499	0.499694	0.311092	0.126549
4933423P22Rik	0.0360324	0.0150738	0.0141137	0	0.00910041	0
Nup160	0.0578496	0.0408733	0.156395	0.159036	0.0764085	0.13329
Fnbp4	0.29908	0.358834	0.280756	0.326566	0.681227	0.50058
Agbl2	0	0	0	0	0	0
Mtch2	0.448157	0.311793	0.431986	0.637773	0.500658	0.593236
C1qtnf4	0.0014392	0	0	0.0497396	0.100524	0.207186
Ndufs3	0.407711	0.42898	0.426135	0.529056	0.622753	1.13412
Kbtbd4	0.00826244	0.0325864	0.0752177	0.0103345	0.0719528	0.137981
Ptpmt1	0.201795	0.259536	0.176684	0.208398	0.15282	0.204916
Celf1	0.446715	0.337232	0.440729	0.408507	0.685294	0.620441
Rapsn	0.183491	0.271556	0.0977759	0.00158921	0.167754	0.377988
Psmc3	0.562368	0.636927	0.533506	0.925236	0.697976	0.764224
Slc39a13	0.0579008	0.0524157	0.0124259	0.0348349	0.07039	0.0818038
Spi1	3.31385	3.34374	5.06728	3.10855	0.362598	0.0170341
Mybpc3	0.0381858	0.0528844	0.107347	0	0.00165542	0
Madd	0.150991	0.1602	0.241101	0.127493	0.523213	0.958513
Nr1h3	0.0561231	0.0242704	0.0422628	0	0.00624884	0
Gm13783	0.0116983	0.011369	0.0051807	0	0	0
Acp2	0.40158	0.287166	0.146934	0.0498015	0.0353518	0.0801934
Ddb2	0.0286883	0.0208546	0.0861767	0.0651522	0.0796801	0.114277
Pacsin3	0.026108	0.0311517	0.021702	0.0124841	0.0156452	0.0825215
Arfgap2	0.203136	0.201531	0.245344	0.218217	0.493832	0.569784
1110051M20Rik	0.0318649	0.0386894	0.00888634	0.00314179	0.00483139	0.05397
Lrp4	0.0189916	0.0527543	0.0267919	0	0.00461928	0
Ckap5	0.294236	0.144376	0.132439	0.131145	0.293938	0.201002
Zfp408	0.0296714	0.0230676	0.00410035	0.0053489	0.0629051	0.0131842
Arhgap1	0.111538	0.0493356	0.0797141	0.201735	0.196609	0.399868
Atg13	0.0483528	0.0807298	0.0384823	0.0874088	0.27038	0.157414
Harbi1	0	0.0251006	0.0337101	0.00366012	0.0646199	0.0436496
Ambra1	0.0656559	0.0701574	0.0581044	0.0436421	0.0631579	0.100124
Mdk	0.0538101	0.015557	0.00698399	0.0145071	0.0192998	0.0408413
Dgkz	0.43461	0.520654	0.44446	0.0716827	0.484228	0.264643
Creb3l1	0.0613573	0.0305433	0.0248264	0.0135987	0.342269	0.0480181
Phf21a	0.180456	0.175667	0.119984	0.144955	0.234566	0.310136
Large2	0.020293	0.0023464	0.0266723	0.0324777	0.00600882	0
Pex16	0.083657	0.191497	0.248055	0.20259	0.434372	0.517708
1700029I15Rik	0	0	0.00283298	0.00717763	0	0.00748969
Mapk8ip1	0.0057379	0.0101879	0	0	0.0039217	0.0251394
Cry2	0.093898	0.087513	0.08439	0.046185	0.165345	0.153226
Slc35c1	0.0247107	0.0246088	0.025021	0.0312457	0.0723166	0.0371566
Chst1	0.00191388	0.00373689	0	0	0	0
Syt13	0.0116313	0	0	0	0.00450247	0.00242005
Prdm11	0.0319181	0.0222397	0.0143032	0	0.0272252	0.0707235
4631405J19Rik	0.0027448	0	0	0	0	0
Trp53i11	0.0711807	0.0577059	0.0621542	0.0297854	0.242028	0.305836
Tspan18	0.00738312	0.0565962	0	0	0	0
Cd82	0.450837	0.751158	0.746241	0.566949	1.46925	3.49258
Alx4	0	0	0	0	0	0
Ext2	0.169068	0.167267	0.139146	0.128215	0.179003	0.191717
Accs	0.0274065	0.0578083	0.0154574	0	0.0881675	0.0508924
Gm13889	0.261212	0.152716	0.223278	0.109082	0.203046	0.236294
Alkbh3	0.097967	0.124775	0.0796861	0.0918802	0.132082	0.183476
Hsd17b12	0.497686	0.613153	0.532192	0.367482	0.217641	0.376976
Mir670hg	0	0	0.00364959	0	0	0
Ttc17	0.0817367	0.102329	0.0623882	0.0164867	0.0624684	0.0665956
2810002D19Rik	0.00973306	0.00994658	0.0249173	0.00368938	0.00282908	0.0437715
Api5	0.408498	0.383365	0.499398	0.635678	0.558274	0.625464
Lrrc4c	0	0	0	0	0	0
Gm10801	0	0.00500352	0	0	0.00877939	0.00499495
Gm10800	0.00962283	0.00500352	0.02745	0.0232504	0.0382172	0.0474969
B230118H07Rik	0.0526143	0.0946073	0.0481892	0.0531244	0.032507	0.0535702
Traf6	0.270164	0.175341	0.399286	0.229477	0.228772	0.325266
Prr5l	0.188241	0.134368	0.259287	0.211889	0.0385001	0.0222536
Commd9	0.13086	0.243695	0.145626	0.12716	0.0595594	0.169598
Ldlrad3	0.0422368	0.00831286	0.144245	0.00529567	0.00406882	0
Trim44	0.270836	0.204732	0.114377	0.343496	0.318511	0.225603
Fjx1	0.0225823	0.0630597	0.0116615	0.00963636	0.00383748	0.0109552
Pamr1	0.00156061	0.00626963	0.00373437	0	0	0
Slc1a2	0	0.00182792	0.00469306	0	0	0
Cd44	2.03772	1.01255	5.54321	2.16826	0.81341	2.39742
Pdhx	0.0572466	0.0864224	0.140848	0.0725143	0.0950461	0.142594
Apip	0.117074	0.167187	0.0708447	0.172153	0.0844883	0.0754203
Gm13874	0.0046168	0.00334311	0.00654943	0	0	0
Gm13869	0	0	0.00654943	0	0.00333125	0
Ehf	0.463779	0.147538	0.602549	0.0489184	0.099334	0.0259162
BC016548	0.00162744	0	0	0	0	0
Elf5	0.0286406	0.0478418	0.00825383	0.0064589	0.0223598	0.0188667
Cat	0.417649	0.312968	0.134803	0.259078	0.141697	0.167487
Abtb2	0.0748875	0.080188	0.257742	0.0504724	0.0436533	0.0590111
Nat10	0.0574761	0.0462901	0.0139552	0.0500171	0.0604647	0.0497801
Caprin1	0.879456	0.700341	0.78054	1.06383	0.749665	0.945492
Lmo2	0.689096	0.53886	0.323481	0.241187	0.0533764	0.0523982
Fbxo3	0.114288	0.154035	0.157616	0.2339	0.194418	0.170758
Cd59b	0	0.00698963	0	0	0	0
Cd59a	0.0664362	0.044341	0.0302709	0.0233678	0.0295679	0.0370543
A930018P22Rik	0	0	0	0	0.00216295	0
D430041D05Rik	0	0	0	0	0	0
Hipk3	0.219644	0.176398	0.18678	0.166316	0.266385	0.245066
Cstf3	0.206317	0.128035	0.247197	0.269576	0.346769	0.340718
Tcp11l1	0.0740342	0.0339667	0.0516035	0.075795	0.00597563	0.00752488
Pin1rt1	0	0	0.0199288	0	0	0
Depdc7	0.142582	0.244219	0.117527	0.248681	0.0292081	0.0154263
Qser1	0.0796349	0.0446125	0.0756455	0.0541468	0.0279772	0.0685124
Prrg4	0.00127731	0	0.0226556	0.0603699	0.0128309	0.089439
Ccdc73	0.0188462	0.020125	0.0111497	0.0606036	0	0
Eif3m	0.916214	0.813735	0.867171	1.17856	1.43876	1.40266
Wt1os	0	0	0	0	0.00369272	0
Wt1	0.0419022	0.00842286	0.00272865	0.01517	0.00723851	0.00864951
Them7	0	0	0	0	0	0
Rcn1	0.182123	0.126455	0.0423712	0.0138512	0.29739	0.247958
Elp4	0.0473276	0.0463941	0.0067794	0.020123	0.0528267	0.0674874
Immp1l	0.138207	0.153135	0.207867	0.333461	0.326307	0.42193
Dnajc24	0.179703	0.121341	0.141105	0.129854	0.19076	0.283214
BB218582	0	0	0	0	0	0
Mpped2	0.0165268	0	0.0223227	0	0.00522695	0.0663213
Arl14ep	0.0777502	0.0586896	0.0624507	0.0262342	0.0738328	0.123784
Mettl15	0.0252842	0.0130065	0.0199288	0.00701853	0.0191079	0.00273115
Kif18a	0.00291911	0.042538	0.0250172	0.0520397	0.0236558	0.0541041
Bdnf	0.00276935	0	0	0	0	0
Lin7c	0.457431	0.411578	0.533726	0.415552	0.855293	0.678132
Lgr4	0.0136455	0.00743865	0.00654943	0	0.0686663	0.0103011
Ccdc34	0.135328	0.245974	0.10223	0.181692	0.141413	0.168775
Bbox1	0	0	0	0	0	0
Fibin	0	0	0.0240819	0.0116919	0	0.00828454
Ano3	0	0.00654342	0	0	0	0
Muc15	0.0587124	0.0347472	0	0.0688487	0.0352021	0
Lpcat4	0.0111018	0.0250445	0.0315679	0.197757	0.154594	0.0872572
Nop10	0.941464	0.621297	0.698158	1.2498	1.77393	1.61465
Slc12a6	0.250466	0.282192	0.05127	0.0771101	0.145071	0.206464
Emc4	0.217977	0.271443	0.202617	0.206963	0.33883	0.443697
Katnbl1	0.132305	0.1532	0.244993	0.0932244	0.242219	0.155698
Emc7	0.628351	0.688674	0.769692	0.699298	0.921592	1.01812
Aven	0.0631097	0.0597716	0.00701725	0.0117305	0.0734289	0.145866
Ryr3	0	0.00285014	0.00475107	0	0.00309275	0.0059865
Fmn1	0.182617	0.224979	0.0351381	0.0185346	0.00832617	0.0140614
Grem1	0	0	0	0	0	0
Scg5	0	0	0.0217493	0	0.0282235	0.118168
Arhgap11a	0.092854	0.0884949	0.0384562	0.0442883	0.0200312	0.0211861
Actc1	0	0	0	0	0	0
Aqr	0.127234	0.170774	0.267933	0.141075	0.622706	0.617816
Zfp770	0.0609149	0.041968	0.080603	0.14934	0.0615122	0.149726
Dph6	0.0908472	0.0607123	0.0978227	0.0914108	0.0936675	0.139486
3110099E03Rik	0	0	0	0	0	0
BC052040	0.0176423	0.0320478	0.0168651	0.0031615	0.0384882	0.00682834
Meis2	0.0156384	0.00467534	0.0109359	0.00303119	0.0188072	0.0263969
2700033N17Rik	0	0	0	0	0	0
G630016G05Rik	0	0	0	0	0	0
Tmco5	0	0	0	0	0	0
D330050G23Rik	0.0170577	0.0266951	0.0490685	0	0	0
Gm29340	0.16351	0.131462	0.111346	0.0754737	0.00777959	0
Spred1	2.43253	1.0321	1.56324	0.581461	0.195364	0.045339
Fam98b	0.18247	0.186995	0.239231	0.10347	0.286663	0.260393
Rasgrp1	0.220605	0.150721	0.176718	0.0582821	0.585825	1.0936
Thbs1	1.10345	0.863039	3.18419	0.245353	0.445341	0.0782787
Fsip1	0	0.00237298	0	0	0	0
Gpr176	0	0.00294623	0	0	0.00113971	0
Eif2ak4	0.114617	0.120967	0.0616641	0.122816	0.075125	0.0361234
Srp14	1.87449	1.65705	1.28123	2.03692	3.72065	3.296
Bmf	0.0414095	0.0365074	0.0155499	0.0590167	0.0571983	0
Bub1b	0.0102445	0.0340442	0.013375	0.047768	0.0183821	0.0170703
Pak6	0.000486721	0	0	0	0.000945885	0.00408041
Ankrd63	0	0	0	0	0	0
Plcb2	0.064934	0.155922	0.0492784	0.279424	0.0779904	0.122943
Inafm2	0.0351183	0.0150359	0.046364	0.0161256	0.058468	0.087421
Ccdc9b	0	0	0.00590239	0	0	0
Disp2	0	0	0.010505	0	0	0
Knstrn	0.0103195	0.0227025	0.0188564	0.162693	0.0243769	0.073378
Gm14091	0.00136883	0	0	0	0.00924803	0
Ivd	0.0391556	0.166854	0.0934908	0.182592	0.114372	0.143418
Bahd1	0.0646519	0.0378149	0.0482387	0.0736918	0.0767664	0.0730238
Chst14	0.00632902	0.0337192	0	0	0.019852	0
Ccdc32	0.0423234	0.143091	0.0946453	0.13277	0.128549	0.183776
Rpusd2	0.0180129	0	0.00697664	0.0122217	0.0251682	0.0312455
Knl1	0.0268212	0.0197839	0.00316984	0.0705499	0.0251012	0.00474604
Rad51	0.00678366	0.0128005	0.0511906	0.0269574	0.0131751	0.0508652
Rmdn3	0.0380267	0.0645707	0.0206535	0.0889428	0.156115	0.130197
Gchfr	0.0474515	0.00821417	0.0168424	0.0119233	0.00273274	0.00635405
Dnajc17	0.0425288	0.0640525	0.017742	0.0160675	0.0347854	0.12553
Gm14137	0.00100634	0	0	0	0	0.00566641
Zfyve19	0.0830705	0.10945	0	0.0743881	0.0768371	0.0259275
Ppp1r14d	0.00543715	0	0	0	0	0
Spint1	0.0159627	0.00781418	0.0147814	0.00476367	0.0172929	0.00539604
Rhov	0.0806406	0.0180711	0.217425	0.00699244	0.0162277	0.00826365
Vps18	0.289645	0.149812	0.188322	0.0558606	0.0827323	0.0942676
Gm14207	0	0	0	0	0.00239089	0
Dll4	0	0	0	0.014285	0.0411707	0.00676297
Chac1	0.0595294	0.0355735	0.0551722	0.0700278	0.0339668	0.0171434
Ino80	0.203236	0.144151	0.183878	0.193218	0.186929	0.299368
Exd1	0.00366898	0	0.0209851	0	0.00910778	0
Chp1	0.471989	0.474785	1.21507	0.803452	0.519521	0.561412
Oip5os1	0.259064	0.162693	0.176736	0.263357	0.484536	0.281236
Oip5	0.0111154	0.00750923	0.00685406	0.00865303	0.0135601	0
Nusap1	0.019939	0.0352417	0.0271786	0.102952	0.0576711	0.0321782
Ndufaf1	0.056219	0.0630555	0.0497452	0.0556047	0.07368	0.0685881
Rtf1	0.533371	0.410397	0.766458	0.650493	1.22525	1.16666
Itpka	0.00362227	0	0	0	0	0.00677639
Ltk	0	0	0	0.00347647	0.0542577	0.0425116
Rpap1	0.0681902	0.0442803	0.00727065	0.058944	0.0557214	0.0967093
Tyro3	0.00390877	0	0	0	0.048644	0
Mga	0.417209	0.353044	0.248551	0.225442	0.389017	0.306571
Mapkbp1	0.0111046	0.00738541	0.0173898	0.00789309	0.0182497	0.00501697
Jmjd7	0.00154413	0	0	0.0284894	0.0580601	0.024343
Pla2g4b	0.0101204	0.00541842	0	0	0.00284619	0
Sptbn5	0.00941611	0.0216919	0.0184531	0.0110044	0.0174849	0
Ehd4	2.60086	1.68595	0.61974	0.76229	0.406391	0.370506
Pla2g4e	0	0	0.0255538	0.0180608	0	0
Pla2g4f	0	0.00544951	0	0.0312005	0	0
Vps39	0.09373	0.0954261	0.0300013	0.0969028	0.0608692	0.128085
Tmem87a	0.101578	0.197284	0.120971	0.103627	0.329976	0.316174
Ganc	0.0656949	0.1596	0.0392675	0.0311544	0.171625	0.0701157
Capn3	0.00956819	0.175686	0	0.0113663	0.014582	0.015419
Zfp106	0.940979	0.850039	1.40229	1.28264	0.516192	0.69505
Snap23	1.43906	1.02355	1.85737	1.16684	0.52051	0.364556
Lrrc57	0.110176	0.0962402	0.0897319	0.0643764	0.138793	0.0850703
Haus2	0.183985	0.150751	0.112564	0.167521	0.176347	0.172156
Stard9	0.342899	0.346362	0.0359247	0.080892	0.0353867	0.0025168
Cdan1	0.0117098	0.0307483	0.0261332	0.00824493	0.0982292	0.0400545
Ttbk2	0.0288677	0.00606303	0	0.0720264	0.0686883	0.0708384
AV039307	0	0.00627534	0	0.00318701	0.00713108	0.0049141
Ubr1	0.17438	0.172615	0.041916	0.0653659	0.221803	0.209066
Tmem62	0.0277407	0.0195909	0.0152213	0.0155835	0.0615857	0.0204428
Ccndbp1	0.217989	0.271215	0.139436	0.412235	0.581357	0.559988
Lcmt2	0.00837558	0.0186078	0	0	0.0428694	0.0311879
Adal	0.0381375	0.0261859	0	0.00675259	0.0107613	0.0210079
Zscan29	0.0489017	0.0298987	0.0512065	0.135969	0.0818076	0.14455
Tubgcp4	0.0862436	0.105172	0.122718	0.0497406	0.259621	0.145401
Trp53bp1	0.0534399	0.0454594	0.0670019	0.0290048	0.191077	0.0709547
Map1a	0.0151685	0	0.00283056	0	0	0.0231774
Ppip5k1	0.0124777	0.0180292	0.00282363	0.00380743	0.0262804	0.027616
Ckmt1	0	0.0108245	0	0	0	0
Catsper2	0.0228331	0.0222167	0.00995561	0.0934544	0.00212744	0.0372903
Pdia3	3.30143	3.56735	2.21888	3.7426	2.51418	2.90457
[truncated: 17,602 more rows]
